# Supplementary material for: Identifying signatures of positive selection in human populations from North Africa
Source: Sci Rep. 2023 May 20;13:8166. doi: 10.1038/s41598-023-35312-3 (PMC10199912; doi:10.1038/s41598-023-35312-3)
Supplement: Supplementary file 2 — Supplementary Information 2. [file 41598_2023_35312_MOESM2_ESM.xlsx]

## Sheet: S1. IBDs
Table S1. Median cumulative and average cumulative Identity-By-Descent fragments in North African and surrounding populations.
	Median cumulative IBDs (cM)	Average cumulative IBDs (cM)
Algerian Amazigh Tim.	22.95	39.02
Egyptian	16.21	23.15
Libyan	22.82	31.37
Moroccan Amazigh Err.	30.55	58.1
Moroccan North	19.85	26.34
Moroccan South	20.33	23.51
Moroccan Amazigh Tiz.	36.36	36.78
Western Saharawi	56.78	86.83
Syrian	19.59	22.2
Tunisian Amazigh Che.	415.22	396.48
Tunisian Amazigh Sen.	105.76	201.51
CEU	33.42	34.95
YRI	15.09	17
LWK	25.38	31.12
Algerian	21.48	35.13
