# Supplementary material for: Identifying signatures of positive selection in human populations from North Africa
Source: Sci Rep. 2023 May 20;13:8166. doi: 10.1038/s41598-023-35312-3 (PMC10199912; doi:10.1038/s41598-023-35312-3)
Supplement: Supplementary file 3 — Supplementary Information 3. [file 41598_2023_35312_MOESM3_ESM.xlsx]

## Sheet: S2. NAvsCEU
Table S2. Candidate SNPs for selection in North Africa identified within top 1% FST and XP-EHH values, when using European (CEU) individuals as the reference population.
RS ID	CHROM	POS	Consequence	Distance	GENE	FST	PVAL FST	XPEHH	PVAL XPEHH	FISHER SCORE	COMBINED P-VALUE	AA	Freq. NA	Freq. CEU	CADD PHRED
rs10917209	1	22649994		170	RP11-415K20.1	0.17631	0.00719462	2.74883	0.00323706	4.63284	2.32894e-05	A	A:0.868984 G:0.131016	A:0.62 G:0.38	1.127
rs3795494	1	38271495	intron_variant	2587	C1orf122	0.190201	0.00504044	2.53496	0.0063575	4.49425	3.20446e-05	A	G:0.727273 A:0.272727	G:0.41 A:0.59	0.192
rs12751064	1	78006124	intron_variant, NMD_transcript_variant, intron_variant	-	AK5	0.227504	0.00204041	2.49683	0.00711678	4.838	1.45212e-05	C	C:0.949198 T:0.0508021	C:0.73 T:0.27	3.902
rs9729667	1	78349214	non_coding_transcript_variant, intron_variant	5099	NEXN	0.174184	0.00762001	2.5528	0.00602665	4.33797	4.59231e-05	C	C:0.903743 T:0.0962567	C:0.68 T:0.32	0.49
rs12750801	1	81210988		-	-	0.173674	0.00770781	2.45722	0.00811646	4.2037	6.25601e-05	T	T:0.94086 C:0.0591398	T:0.75 C:0.25	4.634
rs662353	1	114885641		-	-	0.172529	0.00796627	2.79847	0.00278483	4.65395	2.21847e-05	A	G:0.13369 A:0.86631	G:0.38 A:0.62	2.347
rs10800276	1	166858941		6007	RP4-782G3.1	0.200474	0.00383598	2.51194	0.00680735	4.58315	2.61128e-05	G	G:0.954301 A:0.0456989	G:0.76 A:0.24	1.22
rs2235184	1	166870528	non_coding_transcript_variant, intron_variant	-	RP4-782G3.1	0.201573	0.00373457	2.496	0.00714058	4.57403	2.6667e-05	C	C:0.954545 T:0.0454545	C:0.76 T:0.24	3.124
rs4657613	1	166870878	non_coding_transcript_variant, intron_variant	-	RP4-782G3.1	0.201573	0.00373457	2.51392	0.00676451	4.59752	2.52626e-05	T	T:0.954545 C:0.0454545	T:0.76 C:0.24	15.5
rs11579987	1	166889364	intron_variant	-	ILDR2	0.184512	0.00579848	2.50207	0.00699301	4.39202	4.05488e-05	G	G:0.949198 C:0.0508021	G:0.76 C:0.24	0.803
rs1076696	1	167615078	intron_variant, non_coding_transcript_variant, intron_variant	4100	RCSD1	0.195137	0.00440976	2.55542	0.00599809	4.57757	2.64501e-05	A	G:0.956989 A:0.0430108	G:0.77 A:0.23	3.551
rs12122652	1	175794467		-	-	0.197667	0.00411916	2.73463	0.00334655	4.86059	1.3785e-05	A	A:0.919355 G:0.0806452	A:0.69 G:0.31	3.931
rs2819370	1	201915055	intron_variant	9564	TIMM17A	0.173314	0.00779561	2.71432	0.00356553	4.55603	2.77955e-05	c	C:0.834225 T:0.165775	C:0.57 T:0.43	0.526
rs2790898	1	201919674		-	-	0.191751	0.00482774	2.69124	0.00384639	4.7312	1.85694e-05	C	C:0.83871 T:0.16129	C:0.56 T:0.44	3.191
rs12145851	1	217750248	intron_variant, non_coding_transcript_variant, intron_variant	-	GPATCH2	0.185048	0.00573418	2.8599	0.00228737	4.88219	1.31162e-05	A	A:0.949198 T:0.0508021	A:0.76 T:0.24	17.5
rs12142589	1	217750696	intron_variant, non_coding_transcript_variant, intron_variant	-	GPATCH2	0.185048	0.00573418	2.8599	0.00228737	4.88219	1.31162e-05	T	T:0.949198 C:0.0508021	T:0.76 C:0.24	0.224
rs12475855	2	6622471		-	-	0.268821	0.000744441	2.62802	0.00476039	5.45053	3.54383e-06	A	A:0.957219 T:0.0427807	A:0.72 T:0.28	0.636
rs6726118	2	41834341		-	-	0.296302	0.00039819	2.70617	0.00364646	5.83804	1.45198e-06	G	G:0.978378 C:0.0216216	G:0.76 C:0.24	0.643
rs4293602	2	48732944	NMD_transcript_variant, intron_variant, intron_variant	-	PPP1R21	0.168888	0.00866372	2.42043	0.00913518	4.10158	7.91446e-05	A	A:0.0989305 G:0.90107	A:0.32 G:0.68	6.018
rs6545046	2	48750410		6112	STON1	0.17927	0.00666535	2.45314	0.00825451	4.25949	5.50192e-05	-	T:0.094086 C:0.905914	T:0.32 C:0.68	1.196
rs13034649	2	60672255		7302	BCL11A	0.176532	0.00715628	2.73429	0.00335845	4.61917	2.4034e-05	C	C:0.887097 T:0.112903	C:0.65 T:0.35	10.52
rs10176971	2	64618975		-	-	0.280124	0.000593575	2.40445	0.0096017	5.24418	5.69932e-06	C	T:0.196237 C:0.803763	T:0.57 C:0.43	2.129
rs1426707	2	64619247		-	-	0.178522	0.00680632	2.41287	0.0093256	4.19741	6.3473e-05	C	A:0.0828729 C:0.917127	A:0.3 C:0.7	9.277
rs17734981	2	85588447	intron_variant, non_coding_transcript_variant, intron_variant, NMD_transcript_variant, intron_variant	-	ELMOD3	0.16435	0.00973215	2.49513	0.00715962	4.1569	6.96785e-05	c	C:0.881081 G:0.118919	C:0.65 G:0.35	1.796
rs13003472	2	106004846	intron_variant, NMD_transcript_variant, intron_variant	-	FHL2	0.204143	0.00353177	2.77429	0.00298476	4.9771	1.05415e-05	A	A:0.951087 T:0.048913	A:0.75 T:0.25	2.817
rs377086	2	113878715	intron_variant, non_coding_transcript_variant, intron_variant, intron_variant	-	IL1RN	0.563673	1.97858e-05	3.35034	0.000404633	8.09658	8.00599e-09	G	A:0.0320856 G:0.967914	A:0.48 G:0.52	2.533
rs705048	2	128551370	intron_variant	5107	RNY4P7	0.436366	4.45181e-05	2.93148	0.0017661	7.10445	7.86235e-08	T	C:0.0135135 T:0.986486	C:0.31 T:0.69	1.054
rs12468545	2	133952685	intron_variant	-	NCKAP5	0.190345	0.0050256	2.51878	0.00667406	4.47442	3.35411e-05	C	C:0.887701 T:0.112299	C:0.64 T:0.36	0.284
rs4664723	2	151536032		-	-	0.163898	0.00982366	2.43887	0.0086163	4.07241	8.46436e-05	G	G:0.86828 T:0.13172	G:0.63 T:0.37	0.029
rs11686482	2	153377839	intron_variant	-	-	0.236049	0.00166572	2.79952	0.00277054	5.33583	4.61495e-06	G	C:0.0481283 G:0.951872	C:0.27 G:0.73	4.784
rs1026119	2	207226874		6031	AC017081.1	0.165681	0.00939332	2.72998	0.00338939	4.49706	3.18377e-05	A	A:0.88172 T:0.11828	A:0.65 T:0.35	16.13
rs12623857	2	223161889	synonymous_variant	-	PAX3	0.21526	0.00266614	2.52768	0.00648365	4.7623	1.72863e-05	G	A:0.0456989 G:0.954301	A:0.25 G:0.75	10.98
rs790043	2	233310058		-	-	0.221975	0.00229021	2.45636	0.00814502	4.72923	1.86538e-05	C	C:0.86828 T:0.13172	C:0.58 T:0.42	0.997
rs17762542	3	4750630	intron_variant	-	ITPR1	0.191479	0.00486731	2.67333	0.00410821	4.69906	1.9996e-05	A	A:0.922043 G:0.077957	A:0.7 G:0.3	13.04
rs874968	3	14377880		-	-	0.175151	0.00744936	2.55194	0.00604093	4.34678	4.50011e-05	A	A:0.874332 T:0.125668	A:0.63 T:0.37	0.774
rs2059742	3	16664547	intron_variant	-	DAZL	0.186249	0.00554498	3.6332	6.66454e-05	6.43233	3.69547e-07	T	G:0.874332 T:0.125668	G:0.62 T:0.38	1.699
rs1553573	3	72067032		-	-	0.168959	0.00864517	2.66803	0.00420818	4.43913	3.63804e-05	t	C:0.122995 T:0.877005	C:0.36 T:0.64	4.194
rs11128242	3	72069484		-	-	0.173014	0.00786734	2.57102	0.00571246	4.34735	4.49419e-05	g	A:0.0695187 G:0.930481	A:0.27 G:0.73	2.708
rs12636816	3	73824898		-	-	0.221019	0.0023372	2.46057	0.00804981	4.72552	1.8814e-05	C	C:0.951613 T:0.0483871	C:0.74 T:0.26	3.223
rs6141	3	184090266	intron_variant, 3_prime_UTR_variant	-	THPO	0.302377	0.000343779	3.49057	0.000180895	7.2063	6.21877e-08	T	C:0.139037 T:0.860963	C:0.5 T:0.5	3.563
rs17795172	4	8028937	intron_variant, intron_variant, non_coding_transcript_variant	4084	RP11-338K13.1	0.190432	0.00501447	2.93915	0.00173754	5.05984	8.71284e-06	G	G:0.863636 A:0.136364	G:0.6 A:0.4	5.853
rs997407	4	62878316	intron_variant	-	LPHN3	0.176384	0.00718225	2.91705	0.00188511	4.8684	1.35394e-05	A	A:0.959893 T:0.040107	A:0.79 T:0.21	2.158
rs2645656	4	77868088		2874	SEPT11	0.167823	0.00888383	2.92747	0.00180419	4.79512	1.60281e-05	T	T:0.809783 C:0.190217	T:0.54 C:0.46	4.336
rs10518174	4	78233971	non_coding_transcript_variant, intron_variant	-	CCNG2	0.222038	0.00228279	2.70153	0.00369406	5.07403	8.43276e-06	c	C:0.938503 A:0.0614973	C:0.71 A:0.29	3.298
rs17402277	4	78267221	non_coding_transcript_variant, intron_variant	-	CCNG2	0.184465	0.00582569	2.97176	0.00159949	5.03067	9.31813e-06	C	T:0.924731 C:0.0752688	T:0.71 C:0.29	4.211
rs1567282	4	101725061	non_coding_transcript_variant, intron_variant	-	EMCN	0.192627	0.00474736	2.3985	0.00978259	4.33309	4.64415e-05	A	A:0.0828877 G:0.917112	A:0.31 G:0.69	8.291
rs3214038	4	128688444	intron_variant	-	SLC25A31	0.214792	0.00270571	2.5739	0.00566724	4.81435	1.53339e-05	C	C:0.935829 T:0.0641711	C:0.71 T:0.29	1.061
rs10517748	4	162545702	intron_variant, non_coding_transcript_variant, intron_variant	-	FSTL5	0.334227	0.000168179	2.74023	0.00330371	6.25523	5.55616e-07	T	T:0.94385 C:0.0561497	T:0.64 C:0.36	0.334
rs4241722	4	181357270		-	-	0.204462	0.00349714	2.4553	0.0081831	4.54337	2.86175e-05	T	T:0.932432 C:0.0675676	T:0.71 C:0.29	8.669
rs11721827	4	186991137	intron_variant, intron_variant	-	TLR3	0.185069	0.00572676	2.50909	0.006874	4.40488	3.93657e-05	A	A:0.970588 C:0.0294118	A:0.81 C:0.19	3.651
rs12521051	5	560440		-	-	0.187594	0.00532486	2.59748	0.00519358	4.55823	2.76551e-05	C	C:0.954545 T:0.0454545	C:0.77 T:0.23	0.225
rs17563576	5	560476		-	-	0.186533	0.00548562	2.58474	0.00550301	4.52017	3.01874e-05	G	A:0.954301 G:0.0456989	A:0.77 G:0.23	2.245
rs11960159	5	568685		-	-	0.198146	0.00408083	2.79043	0.00283957	4.936	1.15878e-05	T	C:0.948925 T:0.0510753	C:0.75 T:0.25	1.708
rs17290929	5	36655353	intron_variant, intron_variant, non_coding_transcript_variant	-	SLC1A3	0.177745	0.00695224	2.39556	0.00984924	4.16447	6.84743e-05	G	G:0.88172 A:0.11828	G:0.64 A:0.36	0.536
rs10471436	5	56730670	intron_variant, non_coding_transcript_variant	-	-	0.17229	0.00801202	3.29635	0.000585527	5.32871	4.69126e-06	C	C:0.783422 A:0.216578	C:0.5 A:0.5	1.656
rs10940137	5	67166890	intron_variant, non_coding_transcript_variant	-	RP11-434D9.2	0.324962	0.000221354	2.44163	0.00855917	5.72248	1.89461e-06	A	A:0.949198 C:0.0508021	A:0.66 C:0.34	9.252
rs7701895	5	112613458	intron_variant, non_coding_transcript_variant, intron_variant	-	MCC	0.166995	0.00909158	2.4086	0.00949935	4.06367	8.63641e-05	C	C:0.92246 G:0.0775401	C:0.72 G:0.28	0.877
rs13174206	5	112728482	intron_variant, non_coding_transcript_variant, intron_variant	-	MCC	0.216151	0.00260925	3.01082	0.00139955	5.43749	3.65179e-06	T	T:0.921622 C:0.0783784	T:0.68 C:0.32	7.961
rs17327964	5	112729116	intron_variant, non_coding_transcript_variant, intron_variant	-	CTD-2201G3.1	0.176118	0.00723914	2.95802	0.00165661	4.92109	1.19925e-05	C	G:0.915761 C:0.0842391	G:0.7 C:0.3	2.295
rs2962540	5	145450586	intron_variant	8242	SH3RF2	0.250737	0.00117231	3.12366	0.00105205	5.90892	1.23332e-06	G	G:0.924731 A:0.0752688	G:0.66 A:0.34	10.67
rs17796864	5	145459262	3_prime_UTR_variant	4687	PLAC8L1	0.214576	0.00272302	2.68518	0.00393208	4.97033	1.07071e-05	C	C:0.935829 T:0.0641711	C:0.71 T:0.29	4.335
rs12188581	5	145483359	non_coding_transcript_variant, intron_variant, intron_variant, NMD_transcript_variant, intron_variant	-	RP11-118M9.3	0.222255	0.00226795	2.59068	0.00534591	4.91634	1.21243e-05	G	G:0.938503 A:0.0614973	G:0.71 A:0.29	0.824
rs12187913	5	145483844	non_coding_transcript_variant, intron_variant, missense_variant, NMD_transcript_variant, missense_variant	-	PLAC8L1	0.235858	0.00167685	2.58886	0.00539114	5.04383	9.04012e-06	A	A:0.943243 T:0.0567568	A:0.71 T:0.29	8.003
rs34170515	5	145484896	non_coding_transcript_variant, intron_variant	964	PLAC8L1	0.221023	0.00233349	2.59155	0.00532687	4.90552	1.24302e-05	T	T:0.938172 C:0.061828	T:0.71 C:0.29	3.559
rs17492851	5	145504347	intron_variant, intron_variant, non_coding_transcript_variant	-	LARS	0.229157	0.0019489	2.59211	0.00531735	4.98451	1.0363e-05	A	A:0.94086 C:0.0591398	A:0.71 C:0.29	4.99
rs17492893	5	145504426	intron_variant, intron_variant, non_coding_transcript_variant	-	LARS	0.218766	0.00245839	2.5739	0.00566724	4.85598	1.39323e-05	G	A:0.9375 G:0.0625	A:0.71 G:0.29	1.721
rs2895647	5	145508340	synonymous_variant, non_coding_transcript_exon_variant	-	LARS	0.221023	0.00233349	2.59384	0.00526261	4.91079	1.22802e-05	A	A:0.938172 G:0.061828	A:0.71 G:0.29	9.086
rs13153675	5	145535347	intron_variant	-	LARS	0.212116	0.0028912	2.48208	0.00747857	4.6651	2.16221e-05	G	G:0.935135 C:0.0648649	G:0.71 C:0.29	6.13
rs17428570	5	145537567	intron_variant, intron_variant, non_coding_transcript_variant	-	LARS	0.222255	0.00226795	2.49702	0.00710726	4.79266	1.61189e-05	T	T:0.938503 C:0.0614973	T:0.71 C:0.29	0.141
rs17502345	5	145672255	intron_variant	-	RBM27	0.174774	0.00752727	2.56577	0.00579339	4.36043	4.36084e-05	T	T:0.941176 C:0.0588235	T:0.75 C:0.25	4.805
rs850972	5	158579766		4651	RNF145	0.179356	0.00664927	3.05678	0.00124722	5.08128	8.29311e-06	C	C:0.359459 T:0.640541	C:0.68 T:0.32	3.537
rs270648	5	158580236		5293	RNF145	0.200658	0.00381372	3.22196	0.000752141	5.54235	2.86845e-06	A	A:0.349462 G:0.650538	A:0.69 G:0.31	0.41
rs17313050	5	164011266	non_coding_transcript_variant, intron_variant	-	CTC-340A15.2	0.24498	0.00133431	3.06111	0.00123294	5.7838	1.64512e-06	G	G:0.97043 A:0.0295699	G:0.77 A:0.23	0.852
rs7743323	6	7195684	intron_variant, non_coding_transcript_variant, intron_variant	-	RREB1	0.261481	0.00093488	2.61323	0.00494604	5.33499	4.62395e-06	C	C:0.959239 T:0.0407609	C:0.73 T:0.27	13.1
rs9358638	6	23439154		-	-	0.238338	0.00158534	2.60169	0.00510789	5.09164	8.09774e-06	G	G:0.94385 C:0.0561497	G:0.71 C:0.29	0.358
rs2769703	6	25468825	intron_variant, intron_variant, non_coding_transcript_variant	-	LRRC16A	0.165208	0.00951203	2.84931	0.00237543	4.64598	2.25952e-05	A	G:0.0887097 A:0.91129	G:0.3 A:0.7	0.232
rs2815067	6	39266636		141	KCNK17	0.178789	0.00675686	2.69526	0.00379879	4.59061	2.56679e-05	A	G:0.0672043 A:0.932796	G:0.27 A:0.73	1.473
rs11961590	6	44130870	intron_variant, NMD_transcript_variant, intron_variant	7615	TMEM63B	0.243354	0.00139737	3.40121	0.000299904	6.3777	4.19078e-07	A	A:0.895722 G:0.104278	A:0.61 G:0.39	5.228
rs2039360	6	44133578	intron_variant, NMD_transcript_variant, intron_variant	-	-	0.219649	0.00240892	3.34626	0.000423674	5.99114	1.0206e-06	G	G:0.890374 C:0.109626	G:0.62 C:0.38	1.462
rs2039359	6	44133649	intron_variant, NMD_transcript_variant, intron_variant	-	CAPN11	0.208126	0.00318304	3.34923	0.000409393	5.88502	1.30312e-06	G	G:0.885027 A:0.114973	G:0.62 A:0.38	5.042
rs4711773	6	44138343	intron_variant	-	CAPN11	0.23622	0.00165459	3.39401	0.000323706	6.27116	5.35601e-07	G	G:0.892473 A:0.107527	G:0.61 A:0.39	5.277
rs16882788	6	52476683		-	-	0.186931	0.00543615	3.31255	0.000509361	5.55768	2.76897e-06	A	A:0.920765 G:0.079235	A:0.7 G:0.3	4.75
rs4623274	6	104240245		-	-	0.170591	0.00836569	2.39609	0.00983496	4.08473	8.22762e-05	T	C:0.154054 T:0.845946	C:0.41 T:0.59	0.537
rs1322178	6	106631780		571	ATG5	0.224343	0.00216655	2.85169	0.00235639	5.29198	5.10523e-06	C	C:0.94385 T:0.0561497	C:0.72 T:0.28	1.197
rs3827644	6	106685195	intron_variant, intron_variant, non_coding_transcript_variant	-	ATG5	0.260812	0.000947246	2.84958	0.00236591	5.64954	2.2411e-06	G	G:0.946524 C:0.0534759	G:0.7 C:0.3	1.129
rs9383963	6	152436158	intron_variant	6746	SYNE1	0.224571	0.00215665	2.86607	0.00220882	5.32206	4.76366e-06	T	T:0.94385 C:0.0561497	T:0.72 C:0.28	1.949
rs7450824	6	152438103	intron_variant	4812	SYNE1	0.241493	0.00145178	2.86904	0.00218978	5.4977	3.17908e-06	T	T:0.949198 C:0.0508021	T:0.72 C:0.28	4.06
rs13211987	6	152456098	intron_variant, non_coding_transcript_exon_variant, intron_variant, non_coding_transcript_variant, intron_variant, non_coding_transcript_variant	-	SYNE1	0.237322	0.00161502	2.65586	0.00435575	5.15276	7.03462e-06	G	G:0.975676 A:0.0243243	G:0.79 A:0.21	2.042
rs9371241	6	152468307	intron_variant, non_coding_transcript_exon_variant, intron_variant, non_coding_transcript_variant, intron_variant, non_coding_transcript_variant	2427	SYNE1	0.19019	0.00504786	2.97228	0.00159473	5.09421	8.04997e-06	G	G:0.959677 C:0.0403226	G:0.78 C:0.22	0.71
rs683369	6	160551204	synonymous_variant, missense_variant, intron_variant, NMD_transcript_variant, synonymous_variant, missense_variant, 5_prime_UTR_variant	-	SLC22A1	0.187308	0.00536814	2.58667	0.00546016	4.53297	2.93109e-05	c	G:0.0454545 C:0.954545	G:0.23 C:0.77	4.653
rs11762283	7	17188204		-	-	0.243011	0.00142211	2.6539	0.00437956	5.20564	6.22819e-06	G	G:0.950276 A:0.0497238	G:0.72 A:0.28	2.183
rs4509212	7	33506645	intron_variant, intron_variant, NMD_transcript_variant	-	BBS9	0.273097	0.000675191	2.64278	0.00453665	5.51384	3.0631e-06	T	T:0.213904 C:0.786096	T:0.59 C:0.41	1.316
rs9655382	7	37483175	intron_variant, intron_variant, non_coding_transcript_variant, intron_variant, non_coding_transcript_variant	-	ELMO1	0.163344	0.00995598	2.48621	0.00738336	4.13366	7.35085e-05	C	C:0.880435 T:0.119565	C:0.65 T:0.35	0.048
rs4724376	7	45247913		-	-	0.199413	0.00394851	2.42377	0.00900665	4.449	3.55628e-05	A	A:0.898396 G:0.101604	A:0.65 G:0.35	1.475
rs11767371	7	45248653		-	-	0.205286	0.00341058	2.41379	0.00929227	4.49905	3.1692e-05	C	C:0.90107 T:0.0989305	C:0.65 T:0.35	0.846
rs12666242	7	134945250		2006	STRA8	0.174794	0.00751985	2.88265	0.00210885	4.79975	1.58582e-05	T	T:0.898396 C:0.101604	T:0.67 C:0.33	1.123
rs4076124	7	143054882	intron_variant, NMD_transcript_variant, intron_variant	-	FAM131B	0.211081	0.00299508	3.65061	5.71246e-05	6.76677	1.71093e-07	C	C:0.965241 T:0.0347594	C:0.78 T:0.22	2.899
rs12533568	7	156067051		-	-	0.254747	0.00107585	3.12144	0.00106157	5.9423	1.14209e-06	G	G:0.935829 A:0.0641711	G:0.68 A:0.32	14.91
rs4367421	7	156092188		-	-	0.262901	0.000902728	3.14024	0.0009854	6.05083	8.89548e-07	C	C:0.938503 T:0.0614973	C:0.68 T:0.32	6.683
rs9638177	7	156128006		-	-	0.232342	0.00180051	2.90856	0.00193272	5.45844	3.47987e-06	G	G:0.932796 A:0.0672043	G:0.69 A:0.31	0.176
rs13282958	8	4159120	intron_variant	-	CSMD1	0.205903	0.00334875	2.67183	0.00413678	4.85846	1.3853e-05	G	G:0.975676 C:0.0243243	G:0.81 C:0.19	0.231
rs2634451	8	18446212	intron_variant, intron_variant, NMD_transcript_variant, intron_variant, non_coding_transcript_variant	-	PSD3	0.16345	0.0099263	2.93681	0.00175658	4.75854	1.74364e-05	A	A:0.737968 T:0.262032	A:0.45 T:0.55	11.35
rs10808331	8	32777643		8527	RNU6-663P	0.223189	0.00221725	3.16441	0.000904473	5.69779	2.00544e-06	G	A:0.18984 G:0.81016	A:0.51 G:0.49	4.256
rs10503936	8	32812230		-	-	0.167421	0.00898029	3.33663	0.000447476	5.39594	4.01847e-06	G	G:0.92246 A:0.0775401	G:0.72 A:0.28	3.018
rs7839927	8	108518686		8403	ANGPT1	0.181438	0.00626716	2.66957	0.0041939	4.58031	2.62838e-05	C	C:0.970109 T:0.0298913	C:0.81 T:0.19	1.605
rs281672	8	108548770		-	-	0.180996	0.00633146	2.72825	0.0034132	4.66533	2.16105e-05	A	A:0.859116 T:0.140884	A:0.6 T:0.4	6.866
rs2945755	8	134687339		-	-	0.340731	0.00015334	3.39594	0.000318946	7.31063	4.89072e-08	T	C:0.0668449 T:0.933155	C:0.39 T:0.61	3.006
rs1610137	8	134690613		-	-	0.318157	0.000247323	3.11595	0.00110441	6.56361	2.73146e-07	G	A:0.0652174 G:0.934783	A:0.37 G:0.63	2.792
rs7006459	8	134691200		-	-	0.195721	0.0043232	2.8744	0.0021755	5.02664	9.40511e-06	G	A:0.114973 G:0.885027	A:0.37 G:0.63	0.069
rs13284412	9	4778777		2698	RP11-307I14.2	0.224315	0.00216902	2.77862	0.0029562	5.193	6.41206e-06	G	G:0.914439 A:0.0855615	G:0.66 A:0.34	4.731
rs12344886	9	7839619	non_coding_transcript_variant, intron_variant	-	TMEM261	0.179769	0.00657631	2.63393	0.00468898	4.51094	3.08362e-05	C	C:0.911765 G:0.0882353	C:0.69 G:0.31	0.909
rs2570306	9	8843382	intron_variant	-	PTPRD	0.179016	0.0066975	2.51385	0.00676927	4.34355	4.53372e-05	G	C:0.0721925 G:0.927807	C:0.28 G:0.72	4.47
rs954118	9	14771564	intron_variant, NMD_transcript_variant, intron_variant, intron_variant, non_coding_transcript_variant	-	FREM1	0.219541	0.00241634	2.523	0.00655029	4.80058	1.58278e-05	G	G:0.967742 A:0.0322581	G:0.78 A:0.22	4.2
rs12551349	9	28086460	intron_variant, intron_variant, non_coding_transcript_variant	-	LINGO2	0.176065	0.00725521	2.63597	0.00463186	4.47359	3.36051e-05	C	C:0.959893 A:0.040107	C:0.79 A:0.21	1.234
rs10973874	9	38533004		7560	RP11-392E22.12	0.192796	0.00473376	2.48699	0.00736432	4.45766	3.48609e-05	.	T:0.923077 C:0.0769231	T:0.7 C:0.3	4.295
rs10991211	9	107075196		-	-	0.218172	0.00250043	2.59472	0.00524595	4.88216	1.31171e-05	C	C:0.911765 A:0.0882353	C:0.66 A:0.34	0.871
rs1929274	9	110661235		-	-	0.265734	0.000811219	2.43352	0.00875435	5.14864	7.10169e-06	T	A:0.0187166 T:0.981283	A:0.21 T:0.79	11.67
rs10512229	9	112042384	intron_variant	-	EPB41L4B	0.297192	0.00039077	2.84807	0.00238971	6.02973	9.33828e-07	C	C:0.92246 G:0.0775401	C:0.62 G:0.38	11.56
rs751712	9	112064976	intron_variant	1524	MTND2P11	0.324201	0.000227537	3.01656	0.00137575	6.50441	3.13034e-07	t	T:0.117647 C:0.882353	T:0.48 C:0.52	5.347
rs1028867	9	112528882	non_coding_transcript_variant, intron_variant, intron_variant	-	PALM2	0.168494	0.00874781	2.67003	0.00417962	4.43696	3.65625e-05	G	A:0.0561497 G:0.94385	A:0.24 G:0.76	1.949
rs10980042	9	112557133	intron_variant	-	AKAP2	0.214463	0.00273539	2.87677	0.00215645	5.22924	5.89874e-06	G	G:0.954301 A:0.0456989	G:0.75 A:0.25	8.686
rs7023064	9	137096951		-	-	0.234779	0.00171642	2.4086	0.00949935	4.78768	1.63049e-05	G	A:0.131016 G:0.868984	A:0.43 G:0.57	4.871
rs13288811	9	138795517	intron_variant	4141	RP11-432J22.2	0.213565	0.00279722	2.54101	0.00624563	4.7577	1.74704e-05	A	A:0.935484 G:0.0645161	A:0.71 G:0.29	2.3
rs17142501	10	7154921		-	-	0.265371	0.000821111	2.60849	0.00502221	5.3847	4.12379e-06	T	T:0.981283 C:0.0187166	T:0.79 C:0.21	2.169
rs11257153	10	11569824	intron_variant	-	USP6NL	0.168955	0.00864888	2.74333	0.00327039	4.54844	2.82852e-05	T	C:0.978261 T:0.0217391	C:0.84 T:0.16	3.421
rs10906138	10	12412243	intron_variant, intron_variant, non_coding_transcript_variant	-	CAMK1D	0.213525	0.00280217	2.75185	0.00320374	5.04685	8.97741e-06	G	G:0.887701 A:0.112299	G:0.62 A:0.38	2.683
rs17152802	10	13107408	intron_variant	6732	RPL5P25	0.199415	0.0039448	2.40373	0.00963978	4.41991	3.8027e-05	A	A:0.962366 G:0.0376344	A:0.78 G:0.22	5.514
rs1472814	10	71003612	intron_variant	3654	HKDC1	0.274615	0.000661588	2.53947	0.00627419	5.38185	4.15093e-06	A	A:0.933155 G:0.0668449	A:0.66 G:0.34	2.511
rs1027793	10	71014413	intron_variant	4214	HKDC1	0.237682	0.00160389	2.45405	0.00821643	4.88014	1.31782e-05	T	T:0.893048 A:0.106952	T:0.61 A:0.39	3.768
rs11188059	10	96468899	intron_variant, non_coding_transcript_variant, intron_variant	-	CYP2C18	0.238369	0.00158163	2.46417	0.00795937	4.90002	1.25888e-05	G	G:0.975806 A:0.0241935	G:0.79 A:0.21	0.78
rs701839	10	102955294		1390	RP11-324L3.1	0.242105	0.00143695	3.43532	0.000238019	6.46595	3.42021e-07	G	A:0.0833333 G:0.916667	A:0.35 G:0.65	0.96
rs12250605	10	120049194		-	-	0.186167	0.00555734	3.53561	0.000138051	6.11509	7.67198e-07	T	T:0.903226 C:0.0967742	T:0.67 C:0.33	1.372
rs11601274	11	8034175	intron_variant, non_coding_transcript_variant	-	RP11-236J17.3	0.331788	0.000190439	3.07986	0.00119962	6.6412	2.28453e-07	T	T:0.962567 C:0.0374332	T:0.69 C:0.31	3.302
rs661993	11	35558748		6900	PAMR1	0.181767	0.00622264	3.33624	0.000452237	5.55066	2.81411e-06	G	A:0.104278 G:0.895722	A:0.34 G:0.66	4.236
rs11033170	11	35567361		-	-	0.23048	0.00188707	2.98733	0.00152808	5.54006	2.88361e-06	T	T:0.962567 C:0.0374332	T:0.76 C:0.24	7.076
rs3980449	11	35593491		7487	RP5-945I17.2	0.191309	0.00488462	2.7149	0.00356077	4.75963	1.7393e-05	T	T:0.946524 C:0.0534759	T:0.75 C:0.25	5.695
rs1348879	11	35593885		7093	RP5-945I17.2	0.225935	0.00211214	2.72203	0.0034846	5.13312	7.35995e-06	G	G:0.965241 A:0.0347594	G:0.77 A:0.23	0.15
rs12365190	11	35594634		6344	RP5-945I17.2	0.225935	0.00211214	2.71149	0.00360599	5.11825	7.61635e-06	T	T:0.965241 C:0.0347594	T:0.77 C:0.23	1.346
rs11033190	11	35596889		4089	RP5-945I17.2	0.243234	0.00140479	2.71149	0.00360599	5.29536	5.06567e-06	G	G:0.969945 A:0.0300546	G:0.77 A:0.23	0.582
rs17507080	11	110826070		-	-	0.172914	0.00788465	2.60124	0.00511741	4.39417	4.0349e-05	g	G:0.897297 A:0.102703	G:0.67 A:0.33	0.015
rs17728959	11	110826882		-	-	0.192179	0.00479559	2.65845	0.00431767	4.68391	2.07058e-05	G	G:0.900538 T:0.0994624	G:0.66 T:0.34	4.707
rs12808559	11	110917166		6234	RNA5SP350	0.249825	0.00120693	2.58963	0.00537448	5.18798	6.48664e-06	G	G:0.893048 A:0.106952	G:0.6 A:0.4	12.31
rs7111487	11	110918788		7856	RNA5SP350	0.223255	0.00220859	2.49766	0.00708821	4.80535	1.5655e-05	T	C:0.817204 T:0.182796	C:0.5 T:0.5	4.316
rs7131167	11	128204479		-	-	0.192311	0.00477828	2.48527	0.00741192	4.4508	3.54162e-05	C	C:0.92246 T:0.0775401	C:0.7 T:0.3	2.573
rs2155548	11	128804789	3_prime_UTR_variant	476	TP53AIP1	0.230245	0.0019118	2.61638	0.0049032	5.02808	9.37396e-06	A	C:0.0989305 A:0.90107	C:0.37 A:0.63	0.625
rs1031063	11	129082414	intron_variant	9449	RNU6-874P	0.176479	0.00716247	2.44762	0.00844492	4.21834	6.04865e-05	T	C:0.815508 T:0.184492	C:0.54 T:0.46	2.989
rs201410	12	99300340	intron_variant, intron_variant, non_coding_transcript_variant	-	ANKS1B	0.165671	0.00939826	2.96213	0.00163281	4.81402	1.53456e-05	A	A:0.905405 G:0.0945946	A:0.69 G:0.31	3.309
rs468574	12	118740675	intron_variant, intron_variant, non_coding_transcript_variant	-	TAOK3	0.198901	0.00400539	2.42375	0.00901141	4.44256	3.60942e-05	A	G:0.0855615 A:0.914439	G:0.32 A:0.68	2.508
rs11060020	12	129410250	NMD_transcript_variant, intron_variant, intron_variant	-	GLT1D1	0.174614	0.007552	3.11846	0.00109013	5.08446	8.23265e-06	.	A:0.892473 G:0.107527	A:0.66 G:0.34	2.087
rs10847721	12	129421863	NMD_transcript_variant, intron_variant, intron_variant	-	GLT1D1	0.18881	0.00518141	3.19799	0.000818786	5.37238	4.24247e-06	.	G:0.899457 C:0.100543	G:0.66 C:0.34	1.27
rs1536053	13	111982291	NMD_transcript_variant, intron_variant, intron_variant	-	TEX29	0.588142	1.73126e-05	3.29697	0.000580767	7.99764	1.00546e-08	C	C:1 T:0	C:0.62 T:0.38	6.631
rs17335676	14	30791706		-	-	0.337673	0.000163233	2.6909	0.00385115	6.2016	6.28635e-07	G	C:0.956989 A:0.0430108	C:0.67 A:0.33	0.149
rs8016448	14	73891887	intron_variant, non_coding_transcript_variant, intron_variant, non_coding_transcript_variant, intron_variant	-	NUMB	0.179491	0.0066233	2.40283	0.00967786	4.19315	6.40994e-05	A	A:0.92246 T:0.0775401	A:0.71 T:0.29	7.205
rs11624954	14	74162203	intron_variant, intron_variant, NMD_transcript_variant	-	DNAL1	0.253495	0.00110553	2.48274	0.00746429	5.08344	8.25201e-06	G	G:0.930481 A:0.0695187	G:0.67 A:0.33	15.02
rs17782157	14	74209996	intron_variant, non_coding_transcript_variant, intron_variant	3819	ELMSAN1	0.205608	0.00337596	2.52024	0.00660742	4.65157	2.23063e-05	C	C:0.92246 T:0.0775401	C:0.69 T:0.31	9.848
rs699330	15	23936670		4220	NDN	0.183142	0.00604457	2.94135	0.0017185	4.98349	1.03876e-05	G	G:0.884409 T:0.115591	G:0.64 T:0.36	1.854
rs8039843	15	61176054	intron_variant, intron_variant, NMD_transcript_variant, intron_variant, non_coding_transcript_variant, intron_variant, non_coding_transcript_variant	-	RORA	0.185012	0.00574036	2.90293	0.0019708	4.94642	1.13131e-05	C	C:0.935135 A:0.0648649	C:0.73 A:0.27	6.047
rs11638788	15	85091287	non_coding_transcript_variant, intron_variant, non_coding_transcript_variant, intron_variant	5459	UBE2Q2P1	0.171929	0.00808745	2.52029	0.00660266	4.27247	5.33987e-05	.	T:0.833333 C:0.166667	T:0.57 C:0.43	3.927
rs17539990	15	93722795		-	-	0.271861	0.000699923	2.72011	0.00349888	5.61102	2.44895e-06	c	C:0.897297 G:0.102703	C:0.59 G:0.41	0.541
rs1423086	16	26560301		-	-	0.316357	0.000254742	2.91481	0.00190415	6.3142	4.85069e-07	G	A:0.0376344 G:0.962366	A:0.3 G:0.7	1.146
rs1895385	16	26561878		-	-	0.176269	0.00720698	2.49915	0.00705489	4.29376	5.08445e-05	T	C:0.106952 T:0.893048	C:0.34 T:0.66	1.244
rs4784877	16	58026977		-	-	0.292083	0.000440234	2.60519	0.00505553	5.65255	2.22562e-06	G	G:0.959677 A:0.0403226	G:0.71 A:0.29	2.58
rs1061238	16	88781850	3_prime_UTR_variant, non_coding_transcript_exon_variant, 3_prime_UTR_variant, NMD_transcript_variant	9021	RNF166	0.185069	0.00572676	2.49744	0.0071025	4.39068	4.06743e-05	C	C:0.970588 T:0.0294118	C:0.81 T:0.19	9.512
rs1054083	17	908529	3_prime_UTR_variant, non_coding_transcript_exon_variant, intron_variant	7107	ABR	0.209822	0.00308659	2.77257	0.00299428	5.03423	9.24212e-06	g	A:0.0347594 G:0.965241	A:0.22 G:0.78	6.047
rs3111843	17	11370728	intron_variant	-	SHISA6	0.186304	0.00553385	2.48325	0.00745952	4.38426	4.12799e-05	A	T:0.0855615 A:0.914439	T:0.31 A:0.69	5.236
rs1634271	17	45187429		9740	RP11-156P1.3	0.213916	0.00278238	3.1719	0.000894953	5.60378	2.4901e-06	C	C:0.863636 T:0.136364	C:0.58 T:0.42	7.272
rs8079022	17	79299484	intron_variant, non_coding_transcript_variant, intron_variant	1911	TMEM105	0.354943	0.000126135	2.46686	0.00787368	6.00299	9.93143e-07	g	G:0.986631 A:0.013369	G:0.75 A:0.25	0.601
rs2070871	17	79805134	synonymous_variant, 3_prime_UTR_variant, NMD_transcript_variant, intron_variant, non_coding_transcript_exon_variant, non_coding_transcript_exon_variant	-	P4HB	0.255476	0.00106843	2.44461	0.00851157	5.04124	9.09405e-06	G	G:0.965241 A:0.0347594	G:0.75 A:0.25	13.17
rs17204255	18	22534840	intron_variant, non_coding_transcript_variant	-	-	0.189545	0.00511958	2.76475	0.00307045	4.80356	1.57194e-05	G	G:0.887701 T:0.112299	G:0.64 T:0.36	4.158
rs948810	18	58105429		-	-	0.17559	0.0073529	2.55212	0.00603617	4.35278	4.43834e-05	A	A:0.893048 G:0.106952	A:0.66 G:0.34	0.07
rs2239380	19	46870302	intron_variant, NMD_transcript_variant, intron_variant	-	PPP5C	0.236053	0.00166201	2.39122	0.00997777	4.78033	1.65831e-05	T	T:0.97861 C:0.0213904	T:0.8 C:0.2	2.655
rs1535235	20	668559		-	-	0.216131	0.00261173	2.72036	0.00349412	5.03973	9.1257e-06	T	T:0.173797 C:0.826203	T:0.48 C:0.52	7.436
rs4812462	20	39434527		-	-	0.185764	0.00562412	2.4248	0.00898285	4.29653	5.05206e-05	C	C:0.919786 T:0.0802139	C:0.7 T:0.3	4.551
rs11696759	20	54615473		-	-	0.167161	0.00905201	2.79894	0.00277531	4.59994	2.51221e-05	C	C:0.957219 A:0.0427807	C:0.79 A:0.21	1.939
rs2159938	21	15654501	intron_variant, non_coding_transcript_variant, intron_variant, non_coding_transcript_variant, intron_variant, non_coding_transcript_variant	-	ABCC13	0.190873	0.00495016	2.41972	0.00915898	4.34353	4.53385e-05	T	T:0.922043 G:0.077957	T:0.7 G:0.3	4.781
rs3906690	22	25070067		-	-	0.711073	7.41968e-06	3.11542	0.00110917	8.08462	8.22969e-09	G	A:0.00815217 G:0.991848	A:0.55 G:0.45	9.276
rs2331245	22	26730172	intron_variant	-	SEZ6L	0.172083	0.0080553	2.79043	0.00283957	4.64067	2.28736e-05	C	C:0.86631 T:0.13369	C:0.62 T:0.38	1.555
rs17305959	22	26735632	intron_variant	-	SEZ6L	0.271295	0.00070487	2.49762	0.00709298	5.30106	4.99962e-06	T	C:0.92246 T:0.0775401	C:0.64 T:0.36	0.147
rs17306064	22	26735813	intron_variant	-	SEZ6L	0.262604	0.000912621	2.58855	0.00539828	5.30745	4.92658e-06	C	T:0.919355 C:0.0806452	T:0.64 C:0.36	0.164

## Sheet: S3. NAvsWEA
Table S3. Candidate SNPs for selection in North Africa identified within the top 1% FST and XP-EHH values, when using West and East African (WEA) individuals as the reference population.
RS_ID	CHROM	POS	Consequence	DISTANCE	GENE	Fst	PVAL FST	XPEHH	PVAL XPEHH	FISHER SCORE	COMBINED P-VALUE	AA	Freq. NA	Freq. WEA	CADD PHRED
rs12401429	1	35484018	intron_variant, NMD_transcript_variant, non_coding_transcript_variant, 3_prime_UTR_variant, non_coding_transcript_exon_variant	96	ZMYM6	0.50594	0.000657869	3.18559	0.00921991	5.21713	6.06549e-06	G	A:0.780749 G:0.219251	A:0.195 G:0.805	3.027
rs12564302	1	35513351		5718	RP11-248I9.2	0.52212	0.00046496	3.19801	0.00901833	5.37746	4.19316e-06	T	A:0.775401 T:0.224599	A:0.175 T:0.825	7.754
rs10908322	1	35526678	intron_variant	-	ZMYM1	0.454854	0.00181038	3.47574	0.00503435	5.04029	9.11406e-06	G	G:0.794118 A:0.205882	G:0.255 A:0.745	7.723
rs11264110	1	35636227		5752	SFPQ	0.476468	0.00117229	3.79018	0.00265245	5.50732	3.10945e-06	G	G:0.377005 A:0.622995	G:0.94 A:0.06	1.328
rs7542630	1	35667662		-	-	0.361935	0.00950447	4.51319	0.000493356	5.32891	4.68908e-06	C	T:0.890374 C:0.109626	T:0.475 C:0.525	6.294
rs2275247	1	35908451	intron_variant, non_coding_transcript_variant	-	KIAA0319L	0.374022	0.00783754	4.30975	0.000854089	5.17432	6.69396e-06	C	T:0.75 C:0.25	T:0.27 C:0.73	10.78
rs1635718	1	35974469	intron_variant, NMD_transcript_variant, non_coding_transcript_variant	-	KIAA0319L	0.379239	0.0071401	3.73971	0.00297605	4.67266	2.12493e-05	G	C:0.774457 G:0.225543	C:0.295 G:0.705	0.307
rs4652895	1	36316571	synonymous_variant, non_coding_transcript_exon_variant	-	AGO4	0.41627	0.0037914	3.49656	0.00478502	4.74132	1.81419e-05	A	A:0.34492 C:0.65508	A:0.865 C:0.135	9.557
rs272826	1	36628059	intron_variant, non_coding_transcript_variant	-	MAP7D1	0.431348	0.00286148	3.30812	0.00704225	4.6957	2.01513e-05	T	C:0.91129 T:0.0887097	C:0.45 T:0.55	5.171
rs7517338	1	52811581	intron_variant, non_coding_transcript_exon_variant	4688	CC2D1B	0.481762	0.00104863	3.26952	0.00770271	5.09273	8.07732e-06	T	C:0.800546 T:0.199454	C:0.24 T:0.76	1.895
rs12128828	1	116991956	intron_variant, non_coding_transcript_variant	3701	RP4-655J12.4	0.407058	0.0044876	3.70723	0.00316702	4.84733	1.42124e-05	G	A:0.823529 G:0.176471	A:0.335 G:0.665	0.714
rs12071017	1	116994690	intron_variant, non_coding_transcript_variant	468	Y_RNA	0.407058	0.0044876	3.43312	0.0055277	4.60544	2.48062e-05	G	A:0.823529 G:0.176471	A:0.335 G:0.665	1.99
rs12022319	1	152847892		2901	SMCP	0.463225	0.00151112	3.34437	0.00657277	5.00295	9.93224e-06	C	T:0.771505 C:0.228495	T:0.22 C:0.78	0.125
rs10800212	1	166302712		1409	RP11-479J7.2	0.542851	0.000296783	3.21742	0.00869473	5.58831	2.58045e-06	G	A:0.878378 G:0.121622	A:0.295 G:0.705	0.097
rs41468148	1	188847514	non_coding_transcript_variant, intron_variant	-	RP11-316I3.2	0.366281	0.0088565	3.96605	0.00181958	4.79277	1.61151e-05	G	A:0.804813 G:0.195187	A:0.345 G:0.655	1.218
rs16829481	1	188852259	non_coding_transcript_variant, intron_variant	-	RP11-316I3.2	0.37752	0.00736763	3.99738	0.00171879	4.89745	1.26634e-05	T	C:0.94385 T:0.0561497	C:0.56 T:0.44	1.885
rs11804547	1	188852385	non_coding_transcript_variant, intron_variant	-	RP11-316I3.2	0.376518	0.00751355	3.79154	0.00264714	4.70138	1.98895e-05	C	T:0.938503 C:0.0614973	T:0.55 C:0.45	3.681
rs16829521	1	188870316		4503	LINC01035	0.415453	0.00386436	3.52305	0.00452773	4.75704	1.74968e-05	T	G:0.914439 T:0.0855615	G:0.47 T:0.53	1.262
rs16829525	1	188870450		4369	LINC01035	0.415453	0.00386436	3.52305	0.00452773	4.75704	1.74968e-05	A	A:0.914439 G:0.0855615	A:0.47 G:0.53	0.176
rs6546889	2	74318451	intron_variant	-	TET3	0.378561	0.00722419	3.17138	0.00949577	4.16368	6.85992e-05	C	C:0.893048 G:0.106952	C:0.465 G:0.535	0.588
rs3771733	2	74521345	NMD_transcript_variant, intron_variant, non_coding_transcript_variant	-	SLC4A5	0.491174	0.000865617	4.04436	0.00149598	5.88775	1.29495e-06	C	T:0.870968 C:0.129032	T:0.33 C:0.67	0.299
rs2041835	2	74927197		-	-	0.426847	0.00309396	3.23368	0.00838705	4.58588	2.59492e-05	G	A:0.679144 G:0.320856	A:0.15 G:0.85	1.448
rs205638	2	74950067		-	-	0.432344	0.00278729	3.32666	0.00680619	4.72191	1.89708e-05	A	A:0.342246 G:0.657754	A:0.875 G:0.125	2.394
rs935428	2	121674413	non_coding_transcript_variant, intron_variant, NMD_transcript_variant	-	GLI2	0.378943	0.00718462	3.45384	0.00533142	4.41675	3.83042e-05	G	A:0.794118 G:0.205882	A:0.32 G:0.68	0.861
rs6728598	2	121727753	intron_variant, NMD_transcript_variant, non_coding_transcript_variant	-	GLI2	0.366464	0.00883176	3.47354	0.00506087	4.34973	4.46964e-05	G	A:0.169355 G:0.830645	A:0.62 G:0.38	0.164
rs155610	2	158289538	intron_variant, NMD_transcript_variant, non_coding_transcript_variant	1683	CYTIP	0.386798	0.00623739	3.36442	0.00630222	4.4055	3.93094e-05	A	A:0.117647 G:0.882353	A:0.56 G:0.44	0.404
rs12052788	2	163346563	intron_variant	-	KCNH7	0.372811	0.0079612	3.2898	0.00729954	4.23573	5.81131e-05	C	T:0.786096 C:0.213904	T:0.315 C:0.685	2.054
rs6759814	2	163392761	intron_variant	7891	KCNH7	0.406488	0.00454078	3.5256	0.00451447	4.68826	2.04992e-05	C	T:0.793011 C:0.206989	T:0.295 C:0.705	2.672
rs13422156	2	163397521	intron_variant	-	KCNH7	0.404749	0.00466938	3.77801	0.00272672	4.8951	1.27321e-05	G	T:0.791892 G:0.208108	T:0.295 G:0.705	4.139
rs4091356	2	163547785	intron_variant	-	KCNH7	0.526927	0.000432808	3.17852	0.00936315	5.39228	4.05245e-06	T	C:0.733696 T:0.266304	C:0.125 T:0.875	0.412
rs698906	2	206259137	intron_variant, non_coding_transcript_variant	-	PARD3B	0.3595	0.00990018	3.44966	0.00535795	4.27536	5.30447e-05	A	A:0.235294 G:0.764706	A:0.7 G:0.3	0.082
rs4674195	2	218497672	intron_variant, non_coding_transcript_variant	-	DIRC3	0.399267	0.00506262	3.35728	0.0063924	4.48996	3.23623e-05	C	C:0.120321 T:0.879679	C:0.575 T:0.425	2.082
rs4672838	2	218506412	intron_variant, non_coding_transcript_variant	-	DIRC3	0.404839	0.00466196	3.28276	0.00742686	4.46063	3.46238e-05	A	A:0.122951 G:0.877049	A:0.585 G:0.415	8.656
rs6787884	3	26214230		-	-	0.430467	0.0028924	3.35206	0.00648259	4.72699	1.87502e-05	G	G:0.743243 A:0.256757	G:0.215 A:0.785	1.853
rs7623467	3	26214743		-	-	0.423243	0.00333262	3.62057	0.00371873	4.90682	1.23931e-05	A	A:0.737968 G:0.262032	A:0.215 G:0.785	2.428
rs6551068	3	26224171		-	-	0.423243	0.00333262	3.62057	0.00371873	4.90682	1.23931e-05	a	A:0.737968 G:0.262032	A:0.215 G:0.785	0.125
rs6551069	3	26224215		-	-	0.428668	0.00299503	3.62057	0.00371873	4.9532	1.11377e-05	T	G:0.741935 T:0.258065	G:0.215 T:0.785	2.118
rs9867499	3	26224818		-	-	0.423243	0.00333262	3.62057	0.00371873	4.90682	1.23931e-05	G	A:0.737968 G:0.262032	A:0.215 G:0.785	1.454
rs6796625	3	26225315		-	-	0.423243	0.00333262	3.62057	0.00371873	4.90682	1.23931e-05	A	A:0.737968 G:0.262032	A:0.215 G:0.785	0.614
rs2188632	3	26236753		-	-	0.393259	0.00561662	4.05662	0.00145885	5.08652	8.19378e-06	-	T:0.724599 A:0.275401	T:0.225 A:0.775	2.837
rs6551072	3	26245585		-	-	0.436605	0.00260674	4.37791	0.000694942	5.74195	1.81153e-06	G	A:0.812834 G:0.187166	A:0.295 G:0.705	3.01
rs11928334	3	26256357		1456	HMGB3P12	0.415032	0.0038928	4.12618	0.00124665	5.31399	4.85297e-06	G	A:0.81016 G:0.18984	A:0.31 G:0.69	0.396
rs6762038	3	26274107		-	-	0.381857	0.00682106	3.46643	0.00512984	4.45604	3.49909e-05	G	T:0.818919 G:0.181081	T:0.35 G:0.65	4.92
rs7641592	3	26287430		-	-	0.369561	0.00836928	3.59035	0.00395215	4.48048	3.30766e-05	A	G:0.818182 A:0.181818	G:0.36 A:0.64	6.286
rs9847919	3	26294495		-	-	0.409953	0.00425636	3.54249	0.00437124	4.73036	1.86056e-05	C	T:0.818182 C:0.181818	T:0.325 C:0.675	4.499
rs9867616	3	26303521		-	-	0.412557	0.00405603	3.55848	0.00424922	4.76359	1.7235e-05	A	T:0.823529 A:0.176471	T:0.33 A:0.67	0.465
rs848968	3	188683032	intron_variant	-	TPRG1	0.380209	0.00702386	3.66681	0.00342696	4.61851	2.40705e-05	A	A:0.193548 G:0.806452	A:0.665 G:0.335	6.249
rs6847148	4	33014124		756	RP11-141P6.1	0.442163	0.00232233	3.24571	0.00815893	4.72244	1.89477e-05	.	T:0.760753 C:0.239247	T:0.225 C:0.775	0.808
rs9760908	4	33025900		-	-	0.373416	0.00787711	3.17574	0.00940559	4.13025	7.40889e-05	.	C:0.754054 T:0.245946	C:0.275 T:0.725	4.84
rs1373053	4	33203015		-	-	0.474796	0.00120197	5.86256	1.06098e-05	7.8944	1.27527e-08	C	C:0.874332 T:0.125668	C:0.35 T:0.65	0.775
rs10019000	4	34488990		-	-	0.425814	0.00315084	3.58001	0.00404764	4.89437	1.27535e-05	C	T:0.721925 C:0.278075	T:0.195 C:0.805	3.068
rs6531318	4	34501955		-	-	0.397075	0.00524811	3.89243	0.00210604	4.95653	1.10528e-05	A	G:0.802139 A:0.197861	G:0.315 A:0.685	1.412
rs1480984	4	34519893		-	-	0.462905	0.00152101	4.11448	0.0012944	5.7058	1.96879e-06	?	C:0.889785 G:0.110215	C:0.385 G:0.615	-
rs6813178	4	71575239	intron_variant	-	RUFY3	0.395456	0.00538043	3.66985	0.00340044	4.73765	1.82958e-05	A	G:0.84492 A:0.15508	G:0.375 A:0.625	0.708
rs10433674	4	71761726		6317	MOB1B	0.398935	0.00508488	3.3299	0.00673192	4.46558	3.4231e-05	C	C:0.136364 T:0.863636	C:0.6 T:0.4	0.483
rs2035187	4	71812805	intron_variant, non_coding_transcript_variant	-	MOB1B	0.412569	0.00405356	3.28854	0.00732607	4.52729	2.96966e-05	G	G:0.13172 T:0.86828	G:0.605 T:0.395	8.958
rs10805074	4	71874331	intron_variant, non_coding_transcript_variant, NMD_transcript_variant	-	DCK	0.472292	0.00128359	3.58186	0.00403172	5.28608	5.17506e-06	A	A:0.133152 G:0.866848	A:0.66 G:0.34	4.815
rs7684954	4	71875237	intron_variant, non_coding_transcript_variant, NMD_transcript_variant	-	DCK	0.44912	0.00201812	3.56873	0.0041166	5.08051	8.30781e-06	A	A:0.147059 G:0.852941	A:0.66 G:0.34	0.264
rs9790462	4	71996897		-	-	0.441724	0.00233469	3.40401	0.00580356	4.86808	1.35495e-05	T	T:0.355615 A:0.644385	T:0.895 A:0.105	2.618
rs2602109	4	72029479		-	-	0.359301	0.0099447	3.7714	0.00276385	4.56089	2.74857e-05	C	C:0.86413 A:0.13587	C:0.435 A:0.565	12.43
rs2602108	4	72036651		-	-	0.423368	0.00331408	3.95402	0.00186202	5.20965	6.17087e-06	C	T:0.860963 C:0.139037	T:0.375 C:0.625	1.576
rs2029259	4	188047143		-	-	0.359331	0.00993728	3.3909	0.00597332	4.22652	5.93585e-05	A	C:0.159459 A:0.840541	C:0.6 A:0.4	0.858
rs13357360	5	11706034	intron_variant, NMD_transcript_variant, non_coding_transcript_variant	-	CTNND2	0.468739	0.00135531	3.48399	0.00494947	5.1734	6.70806e-06	C	T:0.818919 C:0.181081	T:0.275 C:0.725	4.009
rs6452018	5	21882033	intron_variant, non_coding_transcript_variant	661	HSPD1P1	0.493833	0.000823572	3.75418	0.00288056	5.62482	2.37235e-06	G	G:0.203209 A:0.796791	G:0.775 A:0.225	0.186
rs7380489	5	21922417	intron_variant, non_coding_transcript_variant	-	CDH12	0.380991	0.00694225	3.27286	0.00760723	4.27727	5.28112e-05	A	A:0.204301 T:0.795699	A:0.68 T:0.32	4.985
rs7378532	5	21926518	intron_variant, non_coding_transcript_variant	-	CDH12	0.42236	0.00339816	3.24918	0.00807936	4.56138	2.7455e-05	G	G:0.240642 A:0.759358	G:0.76 A:0.24	4.007
rs12188865	5	21930111	intron_variant, non_coding_transcript_variant	-	CDH12	0.375016	0.00771635	3.15109	0.00982998	4.12004	7.58516e-05	C	C:0.298387 T:0.701613	C:0.785 T:0.215	0.136
rs6892113	5	38205585		-	-	0.384937	0.00644513	3.29683	0.00719875	4.33351	4.63969e-05	G	A:0.762032 G:0.237968	A:0.275 G:0.725	3.126
rs12523252	5	38220567		-	-	0.426036	0.00313601	3.15465	0.00978754	4.51295	3.06938e-05	G	G:0.209239 C:0.790761	G:0.725 C:0.275	3.186
rs1366370	5	66557911		5939	CTD-2187J20.1	0.368926	0.00849294	3.27005	0.0076868	4.1852	6.52835e-05	C	G:0.852941 C:0.147059	G:0.41 C:0.59	0.811
rs33355	5	67944870		-	-	0.425534	0.00319289	3.36767	0.006281	4.69779	2.00545e-05	A	A:0.205882 G:0.794118	A:0.72 G:0.28	5.823
rs10036206	5	90609178	non_coding_transcript_variant, intron_variant	-	-	0.484561	0.00100164	3.30531	0.00710326	5.14783	7.11492e-06	G	C:0.243316 T:0.756684	C:0.815 T:0.185	7.508
rs9293565	5	90609736	non_coding_transcript_variant, intron_variant	1424	LUCAT1	0.488203	0.000927446	3.298	0.00716692	5.17738	6.64693e-06	A	A:0.240642 G:0.759358	A:0.815 G:0.185	1.89
rs10038763	5	109659029	non_coding_transcript_exon_variant	-	TMEM232	0.398194	0.00516279	3.32742	0.00677966	4.45591	3.50019e-05	T	C:0.69086 T:0.30914	C:0.185 T:0.815	2.461
rs9359570	6	84533341		-	-	0.400046	0.00501316	3.56921	0.00410599	4.68647	2.0584e-05	A	A:0.870968 C:0.129032	A:0.41 C:0.59	3.837
rs1325476	6	84541953		-	-	0.58931	9.89276e-05	3.24623	0.00815363	6.09333	8.06619e-07	C	T:0.786096 C:0.213904	T:0.13 C:0.87	6.878
rs2223629	6	84669284	intron_variant	-	CYB5R4	0.442749	0.00229883	3.78401	0.00268958	5.20881	6.1829e-06	c	C:0.827957 A:0.172043	C:0.31 A:0.69	0.308
rs9359577	6	84695944	intron_variant, non_coding_transcript_variant	-	RP4-676J13.2	0.53532	0.000351193	4.14023	0.00120952	6.37184	4.24774e-07	A	G:0.784946 A:0.215054	G:0.175 A:0.825	1.36
rs9449777	6	84799231	3_prime_UTR_variant	-	MRAP2	0.362281	0.00944264	3.24118	0.00826503	4.10766	7.80437e-05	G	G:0.865591 T:0.134409	G:0.435 T:0.565	5.039
rs6454356	6	84917510	intron_variant, non_coding_transcript_variant	-	KIAA1009	0.447284	0.00208614	3.31758	0.00690963	4.8412	1.44144e-05	t	T:0.823529 C:0.176471	T:0.3 C:0.7	0.054
rs6454357	6	84917595	intron_variant, non_coding_transcript_variant	-	KIAA1009	0.447284	0.00208614	3.31758	0.00690963	4.8412	1.44144e-05	G	A:0.823529 G:0.176471	A:0.3 G:0.7	0.468
rs17062449	6	102198569	intron_variant	5551	GRIK2	0.409967	0.00425389	4.36531	0.000721466	5.513	3.06904e-06	T	G:0.775401 T:0.224599	G:0.27 T:0.73	1.188
rs1462490	6	110396676		-	-	0.38382	0.00659847	3.19476	0.00908199	4.22238	5.99272e-05	C	A:0.804813 C:0.195187	A:0.33 C:0.67	3.584
rs2611436	6	124016259		-	-	0.455233	0.00178564	3.7626	0.0028116	5.29925	5.02051e-06	A	A:0.201613 G:0.798387	A:0.74 G:0.26	10.17
rs342658	6	124035264		-	-	0.389403	0.00601604	3.76331	0.00280364	4.77297	1.68668e-05	G	G:0.165775 A:0.834225	G:0.635 A:0.365	1.251
rs342657	6	124035283		-	-	0.389403	0.00601604	3.76331	0.00280364	4.77297	1.68668e-05	A	A:0.165775 G:0.834225	A:0.635 G:0.365	1.635
rs17055235	6	128355264	non_coding_transcript_variant, intron_variant, NMD_transcript_variant	-	PTPRK	0.361849	0.00952426	4.23011	0.000970797	5.03404	9.24612e-06	A	G:0.871658 A:0.128342	G:0.445 A:0.555	2.531
rs4364497	6	128435039	intron_variant, NMD_transcript_variant, non_coding_transcript_variant	-	PTPRK	0.376822	0.00747151	3.75166	0.00290178	4.66393	2.16807e-05	A	T:0.857527 A:0.142473	T:0.41 A:0.59	2.384
rs9491939	6	128675821	intron_variant, NMD_transcript_variant, non_coding_transcript_variant	-	PTPRK	0.620447	2.22587e-05	3.48884	0.00486459	6.96545	1.0828e-07	C	C:0.195187 T:0.804813	C:0.875 T:0.125	2.179
rs9494468	6	136519524	non_coding_transcript_variant, intron_variant	6511	RP13-143G15.4	0.418673	0.0036158	3.56807	0.00412721	4.82614	1.49232e-05	T	C:0.823529 T:0.176471	C:0.325 T:0.675	1.29
rs11965553	6	136525585	non_coding_transcript_variant, intron_variant	8873	PDE7B	0.408644	0.00434292	3.57125	0.00409008	4.75049	1.77629e-05	a	G:0.820856 A:0.179144	G:0.33 A:0.67	4.36
rs10264302	7	15790945		-	-	0.380739	0.00696945	3.49846	0.0047638	4.47885	3.32011e-05	C	A:0.885027 C:0.114973	A:0.45 C:0.55	2.235
rs9655303	7	30271029		-	-	0.439934	0.00240394	3.39193	0.00594149	4.84518	1.4283e-05	C	G:0.807487 C:0.192513	G:0.285 C:0.715	0.613
rs1859785	7	103072270	intron_variant, NMD_transcript_variant, non_coding_transcript_variant	-	SLC26A5	0.362304	0.0094278	3.25931	0.00792021	4.12685	7.46702e-05	T	C:0.636364 T:0.363636	C:0.16 T:0.84	1.092
rs2214924	7	103072819	intron_variant, NMD_transcript_variant, non_coding_transcript_variant	-	SLC26A5	0.366519	0.0088194	3.26531	0.00778229	4.16345	6.86351e-05	G	C:0.639785 G:0.360215	C:0.16 G:0.84	0.111
rs10085539	7	119702218		-	-	0.376002	0.00758404	3.35002	0.00650911	4.30658	4.93654e-05	A	T:0.807487 A:0.192513	T:0.34 A:0.66	2.451
rs10273400	7	137336572	intron_variant, non_coding_transcript_variant	-	DGKI	0.437585	0.00253873	4.16922	0.00115647	5.53225	2.93596e-06	G	A:0.885027 G:0.114973	A:0.4 G:0.6	3.606
rs3823550	7	137346102	intron_variant, non_coding_transcript_variant	-	DGKI	0.412534	0.00406222	4.45327	0.000567624	5.63718	2.30581e-06	C	G:0.858289 C:0.141711	G:0.38 C:0.62	4.547
rs3800621	7	137351769	intron_variant, non_coding_transcript_variant	-	DGKI	0.5175	0.000521843	4.72506	0.000312989	6.78693	1.63331e-07	G	A:0.853261 G:0.146739	A:0.28 G:0.72	0.94
rs471041	8	17663556	non_coding_transcript_variant, intron_variant	-	-	0.360751	0.00970727	3.38268	0.00609002	4.22828	5.91175e-05	A	A:0.324324 G:0.675676	A:0.8 G:0.2	8.948
rs6586662	8	17713190	non_coding_transcript_variant, intron_variant	-	RP11-156K13.1	0.36559	0.008948	3.28945	0.00731015	4.18435	6.54113e-05	T	T:0.360963 A:0.639037	T:0.84 A:0.16	2.196
rs3735989	8	29970904	intron_variant, NMD_transcript_variant	-	LEPROTL1	0.420645	0.00349709	3.51717	0.00459404	4.7941	1.60658e-05	C	C:0.282258 G:0.717742	C:0.805 G:0.195	6.067
rs12334730	8	30000346	intron_variant, NMD_transcript_variant	-	MBOAT4	0.406356	0.00455314	3.17169	0.00947985	4.36489	4.31631e-05	G	T:0.104278 G:0.895722	T:0.555 G:0.445	2.504
rs4733396	8	30003405	NMD_transcript_variant, intron_variant	1203	MBOAT4	0.360734	0.00971346	3.23278	0.00842418	4.0871	8.18279e-05	C	C:0.104278 T:0.895722	C:0.515 T:0.485	0.044
rs2938217	8	30119569		-	-	0.388329	0.00613599	4.83365	0.00024933	5.81534	1.52989e-06	A	G:0.886486 A:0.113514	G:0.445 A:0.555	3.129
rs2958762	8	30126621		-	-	0.385176	0.0064204	4.55823	0.000408477	5.58127	2.62259e-06	A	A:0.887701 G:0.112299	A:0.45 G:0.55	7.721
rs2958759	8	30127555		-	-	0.581217	0.000118713	3.76045	0.00283282	6.47328	3.36293e-07	A	C:0.828877 A:0.171123	C:0.19 A:0.81	0.572
rs2958757	8	30128040		-	-	0.598687	7.41957e-05	3.73166	0.00304501	6.64603	2.25927e-07	A	G:0.836898 A:0.163102	G:0.185 A:0.815	1.444
rs10978781	9	99508480		9667	ZNF510	0.556683	0.000215168	3.27502	0.00757009	5.78812	1.62884e-06	C	T:0.819892 C:0.180108	T:0.2 C:0.8	2.59
rs920769	9	99515962		2185	ZNF510	0.3594	0.00991997	3.60042	0.00385666	4.41728	3.8258e-05	G	A:0.895161 G:0.104839	A:0.485 G:0.515	1.572
rs7921954	10	22738382	intron_variant, non_coding_transcript_variant	-	SPAG6	0.3882	0.00614464	4.07613	0.00141641	5.06032	8.70332e-06	T	T:0.934426 C:0.0655738	T:0.53 C:0.47	15.73
rs16922694	10	23057685		-	-	0.376227	0.00755065	3.24017	0.00828095	4.20394	6.25265e-05	T	C:0.807487 T:0.192513	C:0.34 T:0.66	0.924
rs2785513	10	31486556	intron_variant, non_coding_transcript_variant	8651	ZEB1-AS1	0.418495	0.00363559	4.55705	0.000419087	5.81712	1.52363e-06	C	C:0.202703 G:0.797297	C:0.71 G:0.29	0.182
rs2671510	10	65840687		-	-	0.375177	0.00768173	3.44063	0.00546935	4.37661	4.20141e-05	A	A:0.374332 G:0.625668	A:0.86 G:0.14	0.863
rs11818786	10	74750842		-	-	0.474324	0.00122176	3.31656	0.00692289	5.07273	8.45809e-06	T	A:0.902174 G:0.0978261	A:0.395 G:0.605	4.33
rs7072086	10	74886598	intron_variant, non_coding_transcript_variant	633	SNORA11	0.394877	0.00543113	3.24221	0.00824912	4.3487	4.4802e-05	G	C:0.854839 G:0.145161	C:0.39 G:0.61	9.726
rs2065594	10	85452781		-	-	0.400607	0.00496369	3.42841	0.00556484	4.55874	2.76222e-05	C	C:0.403226 T:0.596774	C:0.905 T:0.095	0.53
rs17324239	10	85455502		-	-	0.400063	0.00501068	3.39629	0.00589374	4.52971	2.95317e-05	G	G:0.427807 A:0.572193	G:0.925 A:0.075	0.295
rs11197672	10	118173471		4484	SNRPGP6	0.458946	0.00164962	3.22386	0.00858333	4.84896	1.41592e-05	G	A:0.709677 G:0.290323	A:0.155 G:0.845	6.27
rs11197672	10	118173471		4484	SNRPGP6	0.458946	0.00164962	3.22386	0.00858333	4.84896	1.41592e-05	G	A:0.709677 G:0.290323	A:0.155 G:0.845	6.577
rs2908206	11	61286692	intron_variant, NMD_transcript_variant	-	SYT7	0.442141	0.0023248	3.34	0.0066099	4.81342	1.53667e-05	A	G:0.919355 A:0.0806452	G:0.455 A:0.545	0.583
rs4309183	11	78323351		-	-	0.400846	0.00495627	3.89984	0.0020583	4.99134	1.02015e-05	G	G:0.855191 A:0.144809	G:0.385 A:0.615	7.722
rs12290524	11	78355373		8503	TENM4	0.433044	0.00274524	4.2158	0.00100793	5.55799	2.76701e-06	A	G:0.935829 A:0.0641711	G:0.495 A:0.505	0.808
rs12280379	11	133361057	intron_variant, non_coding_transcript_variant	-	OPCML	0.411536	0.00412776	3.33748	0.00663643	4.56235	2.73936e-05	G	G:0.780749 A:0.219251	G:0.275 A:0.725	6.03
rs4937782	11	133369332	intron_variant, non_coding_transcript_variant	3440	AP005638.1	0.520899	0.000479799	3.5097	0.00466831	5.64978	2.23985e-06	T	C:0.724599 T:0.275401	C:0.12 T:0.88	0.851
rs2468244	12	88458696	intron_variant	-	CEP290	0.44816	0.00205522	4.26413	0.000912443	5.72694	1.87527e-06	C	C:0.19086 T:0.80914	C:0.72 T:0.28	0.155
rs2471510	12	88459309	intron_variant	-	CEP290	0.456372	0.0017436	4.27441	0.000896528	5.80599	1.56319e-06	T	T:0.185484 C:0.814516	T:0.72 C:0.28	0.752
rs2471533	12	88495906	intron_variant	9073	CEP290	0.463087	0.00151607	3.84225	0.00234211	5.44967	3.5508e-06	C	C:0.181081 A:0.818919	C:0.72 A:0.28	7.147
rs2468255	12	88505078	synonymous_variant, NMD_transcript_variant, 3_prime_UTR_variant, 5_prime_UTR_variant	-	CEP290	0.453891	0.00184995	3.84225	0.00234211	5.36323	4.33278e-06	T	T:0.187166 C:0.812834	T:0.72 C:0.28	11.6
rs2471514	12	88550107	intron_variant, NMD_transcript_variant	-	TMTC3	0.531225	0.000400657	4.07956	0.0014111	6.24767	5.65368e-07	C	C:0.213904 T:0.786096	C:0.82 T:0.18	1.032
rs2471519	12	88563815	intron_variant, NMD_transcript_variant	9328	TMTC3	0.560233	0.000202802	3.85099	0.00229702	6.33176	4.6584e-07	G	G:0.193548 A:0.806452	G:0.82 A:0.18	0.404
rs11104778	12	88643302		-	-	0.426589	0.00311004	3.37192	0.00623326	4.71252	1.93857e-05	C	C:0.397849 G:0.602151	C:0.92 G:0.08	4.512
rs10858705	12	88697027		-	-	0.463345	0.00150494	4.27758	0.000891223	5.8725	1.34123e-06	C	C:0.365591 T:0.634409	C:0.92 T:0.08	3.16
rs10858760	12	88957352	intron_variant	-	KITLG	0.36851	0.00855229	4.00224	0.00168165	4.84218	1.4382e-05	A	A:0.913978 C:0.0860215	A:0.51 C:0.49	3.054
rs2639101	12	89012852		-	-	0.420694	0.00349091	4.37627	0.000700247	5.61181	2.4445e-06	C	A:0.740642 C:0.259358	A:0.22 C:0.78	9.057
rs964881	12	89033751		-	-	0.576534	0.000138499	5.40686	6.89637e-05	8.01993	9.55138e-09	C	C:0.166667 G:0.833333	C:0.8 G:0.2	6.985
rs4073022	12	89037372		-	-	0.578144	0.000133552	5.39807	7.42686e-05	8.00354	9.91874e-09	G	G:0.169355 A:0.830645	G:0.805 A:0.195	2.792
rs10732643	12	89162115		-	-	0.62078	1.97855e-05	5.0413	0.000175062	8.46046	3.46369e-09	T	T:0.19086 G:0.80914	T:0.87 G:0.13	1.986
rs454833	12	89200595		-	-	0.493226	0.000838412	5.50444	5.3049e-05	7.35187	4.44769e-08	G	A:0.771739 G:0.228261	A:0.195 G:0.805	0.756
rs1462978	12	89204842		-	-	0.615543	3.46247e-05	5.32988	8.48784e-05	8.53182	2.93889e-09	A	A:0.756684 G:0.243316	A:0.075 G:0.925	1.187
rs198638	12	89314180		-	-	0.508738	0.000618298	3.15501	0.00976632	5.21907	6.03849e-06	C	T:0.673797 C:0.326203	T:0.08 C:0.92	4.428
rs560859	12	89331382		-	-	0.588249	0.000103874	3.1509	0.00983528	5.99071	1.02163e-06	T	C:0.680328 T:0.319672	C:0.025 T:0.975	5.395
rs6563606	13	38878778		-	-	0.426806	0.00309891	3.51527	0.00462057	4.8441	1.43187e-05	A	G:0.117647 A:0.882353	G:0.595 A:0.405	1.846
rs1330968	13	38878938		-	-	0.472478	0.00127617	3.40955	0.00576112	5.13359	7.35215e-06	T	T:0.123656 C:0.876344	T:0.645 C:0.355	1.077
rs1957910	14	61861304	intron_variant	-	PRKCH	0.417398	0.00371226	3.88719	0.00214848	5.09823	7.97573e-06	G	G:0.148649 A:0.851351	G:0.635 A:0.365	3.646
rs11158346	14	61928306	intron_variant, non_coding_transcript_variant	1481	PRKCH	0.449036	0.00202307	3.68834	0.00328373	5.17762	6.64322e-06	T	T:0.120968 C:0.879032	T:0.62 C:0.38	2.101
rs1068190	14	62019573	intron_variant	3458	RP11-47I22.2	0.433024	0.00274771	3.24685	0.00813772	4.65053	2.23601e-05	C	T:0.320856 C:0.679144	T:0.855 C:0.145	4.803
rs6573499	14	63704649	NMD_transcript_variant, intron_variant, non_coding_transcript_variant	-	RHOJ	0.412368	0.00407087	3.5369	0.00440837	4.74603	1.79459e-05	G	G:0.692513 A:0.307487	G:0.175 A:0.825	9.983
rs1268646	14	63792501		6908	GPHB5	0.51964	0.000489692	4.73794	0.000307684	6.82197	1.5067e-07	C	C:0.262032 T:0.737968	C:0.865 T:0.135	0.173
rs10134021	14	63811438		-	-	0.3907	0.00589114	4.89518	0.000212196	5.90306	1.25008e-06	G	A:0.855615 G:0.144385	A:0.395 G:0.605	4.351
rs6573512	14	63855575	intron_variant, non_coding_transcript_variant	-	PPP2R5E	0.483143	0.00103132	3.59467	0.00391502	5.39387	4.03764e-06	G	C:0.785326 G:0.214674	C:0.22 G:0.78	3.532
rs2145603	14	63865925	intron_variant, non_coding_transcript_variant	-	PPP2R5E	0.527116	0.000430335	3.53976	0.00438715	5.72401	1.88795e-06	G	C:0.752688 G:0.247312	C:0.145 G:0.855	8.752
rs1475039	14	63866686	intron_variant, non_coding_transcript_variant	-	PPP2R5E	0.521331	0.000474853	3.54324	0.00436063	5.68389	2.07066e-06	C	A:0.766129 C:0.233871	A:0.165 C:0.835	2.451
rs7144210	14	63870931	intron_variant, non_coding_transcript_variant	-	PPP2R5E	0.364913	0.00904693	4.18387	0.00109811	5.00285	9.93456e-06	A	G:0.743316 A:0.256684	G:0.27 A:0.73	1.083
rs511795	15	48179832	non_coding_transcript_variant, intron_variant	-	RP11-208K4.1	0.363872	0.00921758	3.32744	0.00677436	4.20451	6.24432e-05	C	G:0.914439 C:0.0855615	G:0.515 C:0.485	3.726
rs2433360	15	48374034		-	-	0.437534	0.00254244	3.36307	0.00632344	4.7938	1.6077e-05	A	C:0.92246 A:0.0775401	C:0.465 A:0.535	14.75
rs2459392	15	48376504		-	-	0.503128	0.00069744	3.42442	0.0056285	5.4061	3.92554e-06	G	A:0.927419 G:0.0725806	A:0.415 G:0.585	11.44
rs7180657	15	48380938		-	-	0.399996	0.00502552	3.49576	0.00479563	4.61797	2.41005e-05	T	T:0.929348 C:0.0706522	T:0.51 C:0.49	1.188
rs2250072	15	48384907		-	-	0.640036	1.2366e-05	3.24856	0.00810058	6.99926	1.00171e-07	G	A:0.780749 G:0.219251	A:0.08 G:0.92	0.991
rs2459384	15	48385430		-	-	0.49207	0.000848304	3.90485	0.00202647	5.76471	1.71906e-06	T	C:0.924731 T:0.0752688	C:0.42 T:0.58	1.334
rs2675346	15	48411821		1400	SLC24A5	0.59192	9.39812e-05	3.9485	0.00188854	6.75083	1.77488e-07	T	C:0.92663 T:0.0733696	C:0.33 T:0.67	8.427
rs2433354	15	48414969	intron_variant, 3_prime_UTR_variant, non_coding_transcript_variant	-	SLC24A5	0.579643	0.000131079	3.95083	0.00188324	6.60756	2.46853e-07	T	C:0.925134 T:0.0748663	C:0.34 T:0.66	2.53
rs8037482	15	48488296	intron_variant, non_coding_transcript_variant, NMD_transcript_variant	4408	RP11-605F22.2	0.370738	0.00821347	3.8596	0.00225989	4.73139	1.85615e-05	A	A:0.938503 G:0.0614973	A:0.555 G:0.445	6.562
rs7170260	15	48501080	intron_variant, NMD_transcript_variant	-	SLC12A1	0.486699	0.000964544	3.83893	0.00236068	5.64264	2.27698e-06	G	G:0.0725806 T:0.927419	G:0.57 T:0.43	7.123
rs2415035	15	69387775	non_coding_transcript_exon_variant, intron_variant, non_coding_transcript_variant	4041	LINC00277	0.433462	0.00273288	3.66548	0.00343757	5.02713	9.39446e-06	C	C:0.208556 T:0.791444	C:0.73 T:0.27	3.415
rs1504617	15	69663922	intron_variant, non_coding_transcript_variant	-	PAQR5	0.376002	0.00758404	3.37791	0.00615368	4.33096	4.66698e-05	G	G:0.192513 A:0.807487	G:0.66 A:0.34	0.281
rs16953528	15	69878949		5519	RP11-279F6.3	0.415989	0.00381613	3.61254	0.00376117	4.84305	1.43531e-05	C	C:0.26738 A:0.73262	C:0.785 A:0.215	6.228
rs2415047	15	69888378	non_coding_transcript_variant, intron_variant	-	-	0.571248	0.000155811	3.68643	0.00329434	6.28963	5.13295e-07	C	C:0.218919 A:0.781081	C:0.86 A:0.14	1.601
rs8033821	15	69907739	non_coding_transcript_variant, intron_variant	-	RP11-279F6.3	0.377831	0.00733796	3.41932	0.00567624	4.38036	4.1652e-05	c	C:0.165775 T:0.834225	C:0.625 T:0.375	1.221
rs2162236	15	72609698	non_coding_transcript_variant, intron_variant, NMD_transcript_variant	-	RP11-106M3.2	0.46446	0.00147649	3.23394	0.00837644	4.90771	1.23678e-05	G	G:0.147541 T:0.852459	G:0.675 T:0.325	5.582
rs4776593	15	72628804	non_coding_transcript_variant, intron_variant	7424	HEXA	0.461136	0.00157419	3.20034	0.00900241	4.84859	1.41715e-05	T	T:0.167568 C:0.832432	T:0.7 C:0.3	3.958
rs6495002	15	72652779	non_coding_transcript_variant, intron_variant, NMD_transcript_variant, non_coding_transcript_exon_variant	9912	HEXA	0.537765	0.000321515	3.30315	0.00712448	5.64005	2.29063e-06	G	G:0.181081 A:0.818919	G:0.785 A:0.215	0.064
rs8078633	17	58573865	intron_variant, NMD_transcript_variant, non_coding_transcript_variant	-	APPBP2	0.519266	0.000492165	3.47329	0.00506618	5.60321	2.4934e-06	G	C:0.723118 G:0.276882	C:0.12 G:0.88	2.794
rs9916038	17	63394760		-	-	0.404712	0.0046768	3.28129	0.00746399	4.45708	3.49076e-05	T	G:0.850267 T:0.149733	G:0.375 T:0.625	0.091
rs12458569	18	66724690		2264	CCDC102B	0.436614	0.00260427	3.44501	0.00542691	4.84976	1.41331e-05	G	G:0.175676 T:0.824324	G:0.69 T:0.31	2.499
rs10412333	19	22734546		3517	RNU6-1179P	0.385322	0.0063932	4.49553	0.00051988	5.47838	3.3237e-06	A	T:0.855615 C:0.144385	T:0.4 C:0.6	3.717
rs8106765	19	22737194		869	RNU6-1179P	0.438272	0.00248803	3.83859	0.00236598	5.23013	5.88664e-06	G	A:0.866848 G:0.133152	A:0.37 G:0.63	4.664
rs8108780	19	22741125		2956	RNU6-1179P	0.376883	0.00746409	3.45451	0.00529959	4.40278	3.95566e-05	G	G:0.844086 A:0.155914	G:0.39 A:0.61	0.016
rs8112622	19	22741515		3346	RNU6-1179P	0.39104	0.00584415	3.32244	0.00682741	4.39902	3.99004e-05	A	T:0.831551 A:0.168449	T:0.36 A:0.64	4.206
rs3886307	20	21681357		4968	PAX1	0.498994	0.000732064	3.53	0.00447203	5.48495	3.27381e-06	G	A:0.927807 G:0.0721925	A:0.42 G:0.58	0.299
rs2328669	20	21703615		7868	PAX1	0.430809	0.00288374	3.27485	0.0075754	4.66064	2.18455e-05	A	C:0.919355 A:0.0806452	C:0.465 A:0.535	7.157
rs4632416	20	22437091		-	-	0.399544	0.0050552	3.35895	0.00636588	4.4924	3.21808e-05	A	G:0.624324 A:0.375676	G:0.12 A:0.88	4.462
rs1203907	20	22560971		1691	LINC00261	0.457134	0.00171392	4.06967	0.00142702	5.61158	2.4458e-06	C	T:0.883784 C:0.116216	T:0.38 C:0.62	3.66
rs1055080	20	22562438	3_prime_UTR_variant	-	FOXA2	0.546653	0.000276997	4.19503	0.00107159	6.5275	2.96827e-07	a	G:0.850267 A:0.149733	G:0.25 A:0.75	0.177
rs1203917	20	22576515	intron_variant, non_coding_transcript_variant	-	RP4-788L20.3	0.440434	0.0023891	3.7259	0.00308745	5.13217	7.37624e-06	C	T:0.815508 C:0.184492	T:0.295 C:0.705	4.242
rs2226333	21	31043833	intron_variant, non_coding_transcript_variant	-	GRIK1	0.386539	0.00627448	3.8875	0.00214318	4.87136	1.34473e-05	C	T:0.666667 C:0.333333	T:0.17 C:0.83	0.41
rs363513	21	31045511	intron_variant, non_coding_transcript_variant	-	GRIK1	0.469673	0.00134294	3.8741	0.00219092	5.53132	2.94228e-06	C	T:0.951872 C:0.0481283	T:0.495 C:0.505	14.85
rs9615362	22	46795141	intron_variant	-	CELSR1	0.360408	0.00974808	3.17245	0.00946924	4.03477	9.2307e-05	A	C:0.748663 A:0.251337	C:0.28 A:0.72	0.119
