# Supplementary material for: Identifying signatures of positive selection in human populations from North Africa
Source: Sci Rep. 2023 May 20;13:8166. doi: 10.1038/s41598-023-35312-3 (PMC10199912; doi:10.1038/s41598-023-35312-3)
Supplement: Supplementary file 4 — Supplementary Information 4. [file 41598_2023_35312_MOESM4_ESM.xlsx]

## Sheet: S4. NAW
Table S4. Candidate SNPs for selection in Western North Africa (NAW) identified within the top 0.1% iHS values.
RS ID	CHROM	POS	Consequence	Distance	GENE	iHS	AA	Freq. NAW	Freq. NAE	Freq. CEU	Freq. WEA	CADD PHRED
rs12134720	1	34915394	intergenic_variant	-	-	-3.49116	A	C:0.878947 T:0.121053	C:0.875 T:0.125	C:0.87 T:0.13	C:0.93 T:0.07	6.918
rs783630	1	42346389	intron_variant, intron_variant,non_coding_transcript_variant, regulatory_region_variant	-	HIVEP3, -	3.39814	g	A:0.0842105 G:0.915789	A:0.114286 G:0.885714	A:0.09 G:0.91	A:0.025 G:0.975	7.544
rs10890313	1	45175925	intron_variant,non_coding_transcript_variant, intron_variant	-	C1orf228	-3.36707	G	G:0.795699 A:0.204301	G:0.805556 A:0.194444	G:0.84 A:0.16	G:0.575 A:0.425	0.282
rs7530339	1	49162396	intron_variant, regulatory_region_variant	-	AGBL4, -	-3.39553	C	C:0.930851 T:0.0691489	C:0.986111 T:0.0138889	C:1 T:0	C:0.745 T:0.255	1.28
rs320049	1	49174059	intron_variant, regulatory_region_variant	-	AGBL4, -	-4.20496	A	T:0.239583 A:0.760417	T:0.0694444 A:0.930556	T:0.04 A:0.96	T:0.48 A:0.52	6.366
rs186478	1	49177150	intron_variant	-	AGBL4	-3.67256	C	T:0.123656 C:0.876344	T:0.0277778 C:0.972222	T:0 C:1	T:0.455 C:0.545	4.699
rs12407980	1	49220637	intron_variant, intron_variant,non_coding_transcript_variant, downstream_gene_variant	-, 4242	BEND5, AGBL4	3.45101	G	G:0.654255 A:0.345745	G:0.628571 A:0.371429	G:0.43 A:0.57	G:0.97 A:0.03	1.767
rs10493196	1	56046405	upstream_gene_variant, regulatory_region_variant	305, -	RP11-466L17.1, -	3.47199	G	G:0.822917 A:0.177083	G:0.708333 A:0.291667	G:0.68 A:0.32	G:0.92 A:0.08	2.087
rs6703606	1	67134281	intron_variant, intron_variant,non_coding_transcript_variant, upstream_gene_variant	-, 2397	SGIP1, AL139147.1	-3.49805	G	A:0.905263 G:0.0947368	A:0.902778 G:0.0972222	A:0.85 G:0.15	A:0.92 G:0.08	0.52
rs4647848	1	86933793	upstream_gene_variant	258, 733	CLCA1	-3.75611	T	C:0.927083 T:0.0729167	C:0.957143 T:0.0428571	C:1 T:0	C:0.895 T:0.105	0.739
rs859077	1	95348909	intron_variant, intron_variant,NMD_transcript_variant, intron_variant,non_coding_transcript_variant, regulatory_region_variant	-	SLC44A3, -	-3.52443	A	C:0.078125 A:0.921875	C:0.0416667 A:0.958333	C:0 A:1	C:0.2 A:0.8	2.825
rs12092096	1	108089586	intergenic_variant	-	-	-3.71981	T	C:0.952632 T:0.0473684	C:0.986111 T:0.0138889	C:1 T:0	C:0.895 T:0.105	0.324
rs17675964	1	112476023	intron_variant	-	KCND3	3.47895	G	G:0.932292 A:0.0677083	G:0.763889 A:0.236111	G:0.95 A:0.05	G:1 A:0	5.947
rs6428751	1	119079566	intergenic_variant	-	-	-3.33297	G	A:0.46875 G:0.53125	A:0.541667 G:0.458333	A:0.52 G:0.48	A:0.9 G:0.1	3.48
rs12134541	1	119084491	intergenic_variant	-	-	-3.34685	C	A:0.463542 C:0.536458	A:0.541667 C:0.458333	A:0.52 C:0.48	A:0.9 C:0.1	2.565
rs1864346	1	158736445	missense_variant	-	OR6N1	-3.9891	T	C:0.744792 T:0.255208	C:0.763889 T:0.236111	C:0.68 T:0.32	C:0.985 T:0.015	16.13
rs860780	1	158745653	downstream_gene_variant	819	OR6N2	-3.39702	t	T:0.367021 C:0.632979	T:0.347222 C:0.652778	T:0.45 C:0.55	T:0.27 C:0.73	0.018
rs1615480	1	158944584	intron_variant	-	PYHIN1	-4.28632	T	C:0.0989583 T:0.901042	C:0.0694444 T:0.930556	C:0.01 T:0.99	C:0.445 T:0.555	1.363
rs856134	1	158949430	downstream_gene_variant	2912, 2586	PYHIN1	3.46321	g	G:0.0894737 A:0.910526	G:0.0694444 A:0.930556	G:0.01 A:0.99	G:0.445 A:0.555	0.114
rs880837	1	177753309	intergenic_variant	-	-	3.33914	G	C:0.109375 G:0.890625	C:0.0972222 G:0.902778	C:0 G:1	C:0.47 G:0.53	2.531
rs7548521	1	188844768	intron_variant,non_coding_transcript_variant	-	RP11-316I3.2	3.41525	T	C:0.904255 T:0.0957447	C:0.944444 T:0.0555556	C:1 T:0	C:0.57 T:0.43	0.689
rs10800705	1	189828204	intergenic_variant	-	-	-3.88226	g	G:0.689474 A:0.310526	G:0.763889 A:0.236111	G:0.77 A:0.23	G:0.455 A:0.545	0.12
rs791512	1	224717613	intron_variant,non_coding_transcript_variant, regulatory_region_variant	-	CNIH3, -	-3.70462	G	G:0.640625 A:0.359375	G:0.777778 A:0.222222	G:0.88 A:0.12	G:0.35 A:0.65	2.465
rs712087	1	224730491	intron_variant,non_coding_transcript_variant, regulatory_region_variant	-	CNIH3, -	-3.66641	g	G:0.65625 A:0.34375	G:0.777778 A:0.222222	G:0.89 A:0.11	G:0.345 A:0.655	0.479
rs10797570	1	232599944	intron_variant, upstream_gene_variant	-, 1781	SIPA1L2	-3.36758	G	G:0.744792 T:0.255208	G:0.888889 T:0.111111	G:0.81 T:0.19	G:0.635 T:0.365	0.326
rs12092675	1	239228633	intergenic_variant	-	-	3.58522	A	A:0.942105 T:0.0578947	A:0.985294 T:0.0147059	A:1 T:0	A:0.915 T:0.085	1.734
rs9287180	1	246015892	intron_variant,non_coding_transcript_variant, intron_variant	-	SMYD3	-3.54632	G	G:0.677083 C:0.322917	G:0.680556 C:0.319444	G:0.66 C:0.34	G:0.36 C:0.64	0.443
rs2362590	1	246020960	intron_variant,non_coding_transcript_variant, intron_variant, downstream_gene_variant, regulatory_region_variant	-, 904, 840	SMYD3, -	-3.49883	A	G:0.359375 A:0.640625	G:0.347222 A:0.652778	G:0.91 A:0.09	G:0.965 A:0.035	3.339
rs12123089	1	246024919	intron_variant,non_coding_transcript_variant, intron_variant, downstream_gene_variant, upstream_gene_variant, regulatory_region_variant	-, 2192, 2970	SMYD3, -	-3.48426	C	T:0.37766 C:0.62234	T:0.357143 C:0.642857	T:0.33 C:0.67	T:0.745 C:0.255	7.075
rs12052341	2	13677244	upstream_gene_variant	554	AC092635.1	-3.42061	G	G:0.901042 T:0.0989583	G:0.902778 T:0.0972222	G:0.91 T:0.09	G:0.785 T:0.215	0.234
rs1518823	2	49990368	intergenic_variant	-	-	-3.4952	C	C:0.078125 T:0.921875	C:0.0694444 T:0.930556	C:0.12 T:0.88	C:0.02 T:0.98	0.062
rs2194390	2	50902931	intron_variant	-	NRXN1	3.80656	A	G:0.0833333 A:0.916667	G:0.0972222 A:0.902778	G:0.12 A:0.88	G:0 A:1	4.02
rs2194391	2	50903066	intron_variant	-	NRXN1	3.80656	A	G:0.0789474 A:0.921053	G:0.0735294 A:0.926471	G:0.12 A:0.88	G:0 A:1	3.294
rs10197512	2	50912161	intron_variant	-	NRXN1	3.72141	C	T:0.0851064 C:0.914894	T:0.102941 C:0.897059	T:0.1 C:0.9	T:0 C:1	1.548
rs17725471	2	52892813	intergenic_variant	-	-	3.43495	G	G:0.90625 A:0.09375	G:0.902778 A:0.0972222	G:0.86 A:0.14	G:1 A:0	3.109
rs1384919	2	52974459	intron_variant,non_coding_transcript_variant	-	AC010967.2	-3.43625	A	G:0.677083 C:0.322917	G:0.625 C:0.375	G:0.71 C:0.29	G:1 C:0	1.683
rs8179723	2	54627959	intergenic_variant	-	-	-3.45019	G	G:0.234375 A:0.765625	G:0.180556 A:0.819444	G:0.33 A:0.67	G:0.085 A:0.915	0.522
rs17033724	2	67751727	regulatory_region_variant, intergenic_variant	-	-	3.37244	G	G:0.880208 A:0.119792	G:0.819444 A:0.180556	G:0.87 A:0.13	G:1 A:0	5.466
rs3771734	2	74521411	intron_variant, upstream_gene_variant, intron_variant,NMD_transcript_variant, intron_variant,non_coding_transcript_variant	-, 3579	SLC4A5, RP11-287D1.3	-3.36848	C	C:0.84375 T:0.15625	C:0.958333 T:0.0416667	C:0.98 T:0.02	C:0.56 T:0.44	1.266
rs6717832	2	74966955	regulatory_region_variant, intergenic_variant	-	-	-3.45584	a	A:0.889474 C:0.110526	A:0.972222 C:0.0277778	A:1 C:0	A:0.61 C:0.39	5.135
rs13423334	2	102670949	intergenic_variant	-	-	3.40544	G	G:0.885417 A:0.114583	G:0.902778 A:0.0972222	G:1 A:0	G:0.83 A:0.17	0.486
rs11123905	2	102671067	intergenic_variant	-	-	-3.95487	A	G:0.802083 A:0.197917	G:0.819444 A:0.180556	G:0.77 A:0.23	G:0.96 A:0.04	3.401
rs10206938	2	121675238	intron_variant, intron_variant,NMD_transcript_variant, intron_variant,non_coding_transcript_variant, regulatory_region_variant	-	GLI2, -	-3.40169	a	A:0.768421 G:0.231579	A:0.916667 G:0.0833333	A:1 G:0	A:0.43 G:0.57	0.057
rs895553	2	121696023	intron_variant, intron_variant,NMD_transcript_variant, intron_variant,non_coding_transcript_variant, regulatory_region_variant	-	GLI2, -	-3.35471	T	C:0.239583 T:0.760417	C:0.0416667 T:0.958333	C:0 T:1	C:0.59 T:0.41	6.191
rs2871874	2	121696149	intron_variant, intron_variant,NMD_transcript_variant, intron_variant,non_coding_transcript_variant, regulatory_region_variant, TF_binding_site_variant	-	GLI2, -	-3.46808	A	G:0.239583 A:0.760417	G:0.0416667 A:0.958333	G:0 A:1	G:0.59 A:0.41	21
rs7349266	2	121720620	intron_variant, intron_variant,NMD_transcript_variant, intron_variant,non_coding_transcript_variant	-	GLI2	-3.55747	G	A:0.260417 G:0.739583	A:0.125 G:0.875	A:0.02 G:0.98	A:0.62 G:0.38	7.709
rs7597341	2	125612270	intron_variant	-	CNTNAP5	-3.72365	A	A:0.713542 G:0.286458	A:0.805556 G:0.194444	A:0.88 G:0.12	A:0.325 G:0.675	10.95
rs11679218	2	134972732	intron_variant, intron_variant,non_coding_transcript_variant, regulatory_region_variant	-	MGAT5, -	3.57651	C	C:0.901042 T:0.0989583	C:0.986111 T:0.0138889	C:0.72 T:0.28	C:1 T:0	1.236
rs669759	2	135291135	intron_variant	-	TMEM163	3.3966	T	C:0.125 T:0.875	C:0 T:1	C:0.46 T:0.54	C:0 T:1	2.216
rs7582192	2	137475070	intergenic_variant	-	-	3.33167	G	G:0.947917 A:0.0520833	G:0.986111 A:0.0138889	G:0.73 A:0.27	G:1 A:0	0.514
rs13009718	2	137589080	intron_variant, intron_variant,NMD_transcript_variant	-	THSD7B	3.53276	T	T:0.953125 G:0.046875	T:1 G:0	T:0.75 G:0.25	T:1 G:0	0.141
rs17828333	2	159586721	intron_variant,non_coding_transcript_variant, regulatory_region_variant	-	AC005042.4, AC005042.5, -	-3.68226	T	C:0.776042 T:0.223958	C:0.736111 T:0.263889	C:0.67 T:0.33	C:0.985 T:0.015	3.164
rs2268888	2	162885450	intron_variant, intron_variant,NMD_transcript_variant, intron_variant,non_coding_transcript_variant, regulatory_region_variant	-	DPP4, -	-3.81569	T	C:0.921053 T:0.0789474	C:0.944444 T:0.0555556	C:0.99 T:0.01	C:0.935 T:0.065	0.067
rs1367921	2	168447851	intergenic_variant	-	-	-3.49742	T	C:0.178947 T:0.821053	C:0.319444 T:0.680556	C:0.2 T:0.8	C:0.415 T:0.585	2.765
rs17457136	2	183033763	intron_variant	-	PDE1A	-3.47709	C	G:0.890625 A:0.109375	G:0.902778 A:0.0972222	G:0.9 A:0.1	G:1 A:0	1.308
rs6733858	2	190464736	intergenic_variant	-	-	3.33737	G	G:0.53125 A:0.46875	G:0.486111 A:0.513889	G:0.41 A:0.59	G:0.915 A:0.085	0.464
rs17231279	2	197123050	intron_variant, upstream_gene_variant, intron_variant,non_coding_transcript_variant	-, 1698, 1788, 2107	HECW2, AC020571.3	-3.37311	C	C:0.541667 T:0.458333	C:0.555556 T:0.444444	C:0.61 T:0.39	C:0.25 T:0.75	1.024
rs4674195	2	218497672	intron_variant,non_coding_transcript_variant	-	DIRC3	3.45406	C	C:0.177083 T:0.822917	C:0.0694444 T:0.930556	C:0.09 T:0.91	C:0.575 T:0.425	2.082
rs1430125	2	218536655	intron_variant,non_coding_transcript_variant	-	DIRC3	-3.81874	A	G:0.197917 A:0.802083	G:0.152778 A:0.847222	G:0.11 A:0.89	G:0.555 A:0.445	9.558
rs9311359	3	504756	regulatory_region_variant, intergenic_variant	-	-	-3.37594	G	G:0.905263 A:0.0947368	G:0.930556 A:0.0694444	G:0.96 A:0.04	G:0.685 A:0.315	0.334
rs4596136	3	728950	intron_variant,non_coding_transcript_variant	-	AC090044.1	-3.53074	A	T:0.242105 A:0.757895	T:0.138889 A:0.861111	T:0.03 A:0.97	T:0.53 A:0.47	6.611
rs17195108	3	25001225	intron_variant,non_coding_transcript_variant	-	AC133680.1	3.37818	C	C:0.947368 T:0.0526316	C:0.930556 T:0.0694444	C:0.83 T:0.17	C:1 T:0	9.982
rs6787884	3	26214230	intergenic_variant	-	-	-4.15534	G	G:0.710526 A:0.289474	G:0.785714 A:0.214286	G:0.81 A:0.19	G:0.215 A:0.785	2.662
rs7623467	3	26214743	intergenic_variant	-	-	-3.99616	A	A:0.703125 G:0.296875	A:0.777778 G:0.222222	A:0.81 G:0.19	A:0.215 G:0.785	2.428
rs6551068	3	26224171	intergenic_variant	-	-	-3.99616	a	A:0.703125 G:0.296875	A:0.777778 G:0.222222	A:0.81 G:0.19	A:0.215 G:0.785	0.125
rs6796625	3	26225315	intergenic_variant	-	-	-3.99616	A	A:0.703125 G:0.296875	A:0.777778 G:0.222222	A:0.81 G:0.19	A:0.215 G:0.785	0.614
rs7653812	3	26229618	intergenic_variant	-	-	-3.68356	A	A:0.770833 T:0.229167	A:0.791667 T:0.208333	A:0.81 T:0.19	A:0.34 T:0.66	3.846
rs7372050	3	26239852	intergenic_variant	-	-	-3.64709	C	C:0.810526 T:0.189474	C:0.819444 T:0.180556	C:0.81 T:0.19	C:0.42 T:0.58	3.362
rs6792555	3	26240491	intergenic_variant	-	-	-3.77978	G	G:0.789474 A:0.210526	G:0.805556 A:0.194444	G:0.81 A:0.19	G:0.335 A:0.665	1.808
rs17227404	3	37519563	intron_variant, regulatory_region_variant	-	ITGA9, -	3.49295	C	C:0.885417 T:0.114583	C:0.930556 T:0.0694444	C:0.91 T:0.09	C:0.99 T:0.01	3.878
rs17813574	3	37520532	intron_variant, regulatory_region_variant	-	ITGA9, -	3.52086	A	A:0.889474 G:0.110526	A:0.930556 G:0.0694444	A:0.91 G:0.09	A:0.93 G:0.07	3.873
rs11710782	3	37524461	intron_variant	-	ITGA9	3.37518	C	C:0.885417 T:0.114583	C:0.930556 T:0.0694444	C:0.91 T:0.09	C:0.96 T:0.04	0.421
rs10510690	3	37525566	intron_variant, regulatory_region_variant	-	ITGA9, -	3.37518	T	T:0.885417 A:0.114583	T:0.930556 A:0.0694444	T:0.91 A:0.09	T:0.955 A:0.045	7.665
rs10510691	3	37525761	intron_variant	-	ITGA9	3.44767	T	T:0.885417 C:0.114583	T:0.930556 C:0.0694444	T:0.91 C:0.09	T:0.925 C:0.075	6.965
rs9880362	3	71081585	intron_variant, intron_variant,NMD_transcript_variant, regulatory_region_variant	-	FOXP1, -	-3.66206	A	A:0.65625 G:0.34375	A:0.805556 G:0.194444	A:1 G:0	A:0.095 G:0.905	16.57
rs1436641	3	87119815	intergenic_variant	-	-	3.50698	G	C:0.0572917 G:0.942708	C:0.0138889 G:0.986111	C:0 G:1	C:0.115 G:0.885	0.292
rs2700631	3	99064538	regulatory_region_variant, intergenic_variant	-	-	-4.28003	G	G:0.589474 A:0.410526	G:0.569444 A:0.430556	G:0.66 A:0.34	G:0.195 A:0.805	0.085
rs6808330	3	102584920	intergenic_variant	-	-	-3.45542	T	C:0.197917 T:0.802083	C:0.25 T:0.75	C:0.31 T:0.69	C:0.355 T:0.645	0.963
rs7634916	3	102803129	regulatory_region_variant, intergenic_variant	-	-	-3.52503	A	C:0.270833 A:0.729167	C:0.388889 A:0.611111	C:0.34 A:0.66	C:0.855 A:0.145	9.098
rs3914487	3	102833784	intergenic_variant	-	-	-3.38936	T	C:0.375 T:0.625	C:0.444444 T:0.555556	C:0.44 T:0.56	C:0.835 T:0.165	1.198
rs3914484	3	102834045	intergenic_variant	-	-	-3.46203	A	G:0.373684 A:0.626316	G:0.428571 A:0.571429	G:0.44 A:0.56	G:0.835 A:0.165	6.55
rs9877479	3	108620270	intergenic_variant	-	-	3.59315	G	G:0.9375 A:0.0625	G:0.916667 A:0.0833333	G:0.83 A:0.17	G:1 A:0	2.501
rs2171635	3	111051450	intron_variant	-	CD96	3.48317	C	C:0.547872 T:0.452128	C:0.458333 T:0.541667	C:0.34 T:0.66	C:0.85 T:0.15	11.46
rs10511319	3	112833698	downstream_gene_variant, intron_variant,non_coding_transcript_variant	4376, -	RP11-572M11.4	3.53729	T	T:0.895833 C:0.104167	T:0.847222 C:0.152778	T:0.84 C:0.16	T:1 C:0	0.778
rs1290894	3	114353140	intron_variant, intron_variant,non_coding_transcript_variant	-	ZBTB20	-3.56647	A	A:0.829787 G:0.170213	A:0.916667 G:0.0833333	A:0.86 G:0.14	A:0.575 G:0.425	7.24
rs1497312	3	130125116	missense_variant, missense_variant,NMD_transcript_variant	-	COL6A5	-4.18486	C	G:0.446809 C:0.553191	G:0.361111 C:0.638889	G:0.26 C:0.74	G:0.7 C:0.3	7.755
rs2219026	3	130132509	intron_variant, intron_variant,NMD_transcript_variant	-	COL6A5	-4.28628	G	A:0.4375 G:0.5625	A:0.414286 G:0.585714	A:0.25 G:0.75	A:0.685 G:0.315	0.578
rs7628563	3	130134563	intron_variant, intron_variant,NMD_transcript_variant	-	COL6A5	-3.65409	A	G:0.361702 A:0.638298	G:0.222222 A:0.777778	G:0.16 A:0.84	G:0.615 A:0.385	7.184
rs12493778	3	155128631	intron_variant	-	PLCH1	3.50589	C	T:0.645833 C:0.354167	T:0.569444 C:0.430556	T:0.6 C:0.4	T:0.315 C:0.685	2.511
rs6807784	3	155136039	intron_variant, regulatory_region_variant	-	PLCH1, -	3.51303	A	T:0.578125 A:0.421875	T:0.555556 A:0.444444	T:0.59 A:0.41	T:0.095 A:0.905	1.159
rs12629664	3	169029886	intron_variant,non_coding_transcript_variant, intron_variant, regulatory_region_variant	-	MECOM, -	3.39668	G	G:0.916667 C:0.0833333	G:0.944444 C:0.0555556	G:0.94 C:0.06	G:0.95 C:0.05	5.48
rs1290671	3	169643757	intron_variant, intron_variant,NMD_transcript_variant	-	SAMD7	-3.71257	G	G:0.661458 T:0.338542	G:0.625 T:0.375	G:0.74 T:0.26	G:0.54 T:0.46	1.726
rs2036713	4	23307920	intergenic_variant	-	-	-3.62163	A	C:0.473404 A:0.526596	C:0.314286 A:0.685714	C:0.34 A:0.66	C:0.66 A:0.34	0.65
rs1373053	4	33203015	intergenic_variant	-	-	-4.56435	C	C:0.802083 T:0.197917	C:0.958333 T:0.0416667	C:0.99 T:0.01	C:0.35 T:0.65	0.775
rs4339249	4	41485226	intron_variant, intron_variant,non_coding_transcript_variant	-	LIMCH1	-3.70138	C	C:0.515789 G:0.484211	C:0.583333 G:0.416667	C:0.71 G:0.29	C:0.115 G:0.885	0.214
rs10026162	4	53718375	regulatory_region_variant, intergenic_variant	-	-	-4.04326	a	A:0.739583 G:0.260417	A:0.75 G:0.25	A:0.7 G:0.3	A:0.515 G:0.485	1.9
rs1047959	4	53739856	downstream_gene_variant, 3_prime_UTR_variant, regulatory_region_variant	99, -	SCFD2, -	-3.40436	C	C:0.723958 G:0.276042	C:0.75 G:0.25	C:0.75 G:0.25	C:0.685 G:0.315	0.095
rs2726641	4	55662427	intergenic_variant	-	-	-3.83263	T	T:0.708333 C:0.291667	T:0.819444 C:0.180556	T:0.87 C:0.13	T:0.35 C:0.65	9.02
rs4860045	4	60851695	intergenic_variant	-	-	-3.36488	T	C:0.114583 T:0.885417	C:0.0972222 T:0.902778	C:0.01 T:0.99	C:0.36 T:0.64	1.447
rs1349693	4	72059795	intron_variant	-	SLC4A4	-3.46632	T	T:0.885417 C:0.114583	T:0.902778 C:0.0972222	T:0.9 C:0.1	T:0.675 C:0.325	6.85
rs1662853	4	82144926	intergenic_variant	-	-	-3.41359	C	C:0.666667 G:0.333333	C:0.666667 G:0.333333	C:0.72 G:0.28	C:0.24 G:0.76	6.49
rs309419	4	123624001	intergenic_variant	-	-	3.33881	C	G:0.229167 C:0.770833	G:0.138889 C:0.861111	G:0.44 C:0.56	G:0.025 C:0.975	2.833
rs2090424	4	148524852	intergenic_variant	-	-	-3.88468	G	A:0.203125 G:0.796875	A:0.138889 G:0.861111	A:0.11 G:0.89	A:0.595 G:0.405	1.763
rs17614025	4	148810260	intron_variant, intron_variant,non_coding_transcript_variant	-	ARHGAP10	-3.37817	G	A:0.354167 G:0.645833	A:0.208333 G:0.791667	A:0.05 G:0.95	A:0.93 G:0.07	14.49
rs13122713	4	160666845	intron_variant,non_coding_transcript_variant	-	RP11-6C14.1	-3.4787	G	A:0.25 G:0.75	A:0.166667 G:0.833333	A:0.13 G:0.87	A:0.515 G:0.485	3.55
rs17072280	4	182714961	intergenic_variant	-	-	-3.38321	A	G:0.924731 A:0.0752688	G:0.847222 A:0.152778	G:0.94 A:0.06	G:0.885 A:0.115	13.92
rs7688644	4	183824814	intron_variant, intron_variant,NMD_transcript_variant	-	DCTD	-3.58541	G	G:0.828125 A:0.171875	G:0.930556 A:0.0694444	G:0.95 A:0.05	G:0.53 A:0.47	5.883
rs2561803	5	38431840	intron_variant, upstream_gene_variant	-, 4362, 1578	EGFLAM, EGFLAM-AS1, CTD-2108O9.4	-3.47153	G	G:0.821053 T:0.178947	G:0.888889 T:0.111111	G:0.98 T:0.02	G:0.6 T:0.4	1.547
rs10072084	5	90539203	intergenic_variant	-	-	-3.52832	T	C:0.375 T:0.625	C:0.319444 T:0.680556	C:0.18 T:0.82	C:0.87 T:0.13	9.123
rs10036206	5	90609178	intron_variant,non_coding_transcript_variant, upstream_gene_variant, regulatory_region_variant	-, 866	LUCAT1, RP11-213H15.4, -	-3.34249	G	C:0.302083 T:0.697917	C:0.166667 T:0.833333	C:0.13 T:0.87	C:0.815 T:0.185	7.508
rs1351511	5	100956432	intergenic_variant	-	-	3.68698	C	T:0.363158 C:0.636842	T:0.597222 C:0.402778	T:0.6 C:0.4	T:0.03 C:0.97	0.712
rs7714010	5	112425291	intron_variant, intron_variant,non_coding_transcript_variant, regulatory_region_variant	-	MCC, -	-4.15208	C	C:0.489474 T:0.510526	C:0.555556 T:0.444444	C:0.69 T:0.31	C:0.26 T:0.74	2.934
rs4397121	5	112427880	intron_variant, intron_variant,non_coding_transcript_variant	-	MCC	3.40586	G	G:0.510526 A:0.489474	G:0.444444 A:0.555556	G:0.31 A:0.69	G:0.88 A:0.12	1.159
rs4645326	5	112429162	intron_variant, intron_variant,non_coding_transcript_variant	-	MCC	-3.65519	A	G:0.43617 A:0.56383	G:0.352941 A:0.647059	G:0.28 A:0.72	G:0.495 A:0.505	1.454
rs17135387	5	112510058	intron_variant, intron_variant,non_coding_transcript_variant	-	MCC	-3.92137	C	C:0.887097 T:0.112903	C:0.902778 T:0.0972222	C:0.92 T:0.08	C:0.73 T:0.27	3.973
rs13153071	5	112675951	intron_variant, intron_variant,non_coding_transcript_variant	-	MCC, CTD-2201G3.1	-3.44294	C	C:0.606383 A:0.393617	C:0.638889 A:0.361111	C:0.42 A:0.58	C:0.19 A:0.81	0.881
rs1366393	5	112729472	intron_variant, intron_variant,non_coding_transcript_variant	-	MCC, CTD-2201G3.1	-3.59632	T	T:0.6875 C:0.3125	T:0.680556 C:0.319444	T:0.42 C:0.58	T:0.3 C:0.7	7.236
rs1991491	5	112992985	intergenic_variant	-	-	3.38744	T	T:0.484375 C:0.515625	T:0.486111 C:0.513889	T:0.54 C:0.46	T:0.93 C:0.07	6.972
rs10060276	5	115385416	downstream_gene_variant, intron_variant, upstream_gene_variant	2191, 2198, -, 1747	CTD-2287O16.1, CTD-2287O16.3, ARL14EPL	-3.53567	A	A:0.848958 G:0.151042	A:0.958333 G:0.0416667	A:0.97 G:0.03	A:0.555 G:0.445	2.238
rs6868888	5	129684550	intergenic_variant	-	-	3.47401	C	A:0.416667 C:0.583333	A:0.442857 C:0.557143	A:0.51 C:0.49	A:0.11 C:0.89	8.082
rs11952119	5	145715745	upstream_gene_variant, intron_variant, intron_variant,non_coding_transcript_variant	2842, -	POU4F3, RBM27, CTC-359M8.1	-3.51929	C	C:0.765625 G:0.234375	C:0.819444 G:0.180556	C:0.77 G:0.23	C:0.635 G:0.365	1.544
rs186459	5	146247960	intron_variant, intron_variant,non_coding_transcript_variant, intron_variant,NMD_transcript_variant	-	PPP2R2B	-3.49605	A	A:0.458333 G:0.541667	A:0.486111 G:0.513889	A:0.63 G:0.37	A:0.115 G:0.885	0.604
rs17653203	5	148295775	intergenic_variant	-	-	3.68238	C	C:0.947917 G:0.0520833	C:0.902778 G:0.0972222	C:0.9 G:0.1	C:0.95 G:0.05	0.543
rs2036556	5	155782058	intron_variant, intron_variant,NMD_transcript_variant	-	SGCD	-3.45837	C	T:0.630208 C:0.369792	T:0.430556 C:0.569444	T:0.56 C:0.44	T:0.79 C:0.21	6.421
rs6882006	5	160387016	regulatory_region_variant, TF_binding_site_variant, intergenic_variant	-	-	3.75843	C	C:0.921875 T:0.078125	C:0.986111 T:0.0138889	C:1 T:0	C:0.87 T:0.13	4.731
rs9501762	6	1708856	intron_variant,non_coding_transcript_variant, intron_variant, regulatory_region_variant	-	GMDS, -	3.39913	C	C:0.805263 G:0.194737	C:0.8 G:0.2	C:0.8 G:0.2	C:0.95 G:0.05	2.023
rs11755040	6	24456306	intron_variant	-	GPLD1	3.52843	G	G:0.815789 A:0.184211	G:0.771429 A:0.228571	G:0.67 A:0.33	G:1 A:0	4.357
rs2844670	6	31005726	downstream_gene_variant, regulatory_region_variant, upstream_gene_variant	2547, -, 3241, 3240, 2166, 3239, 3235	MUC22, -, XXbac-BPG118E17.9, AL663093.2, AL805909.3, BX248321.1	3.61633	A	G:0.0684211 A:0.931579	G:0.0833333 A:0.916667	G:0.15 A:0.85	G:0.025 A:0.975	1.866
rs1265163	6	31134087	intron_variant, downstream_gene_variant, intron_variant,non_coding_transcript_variant, 5_prime_UTR_variant, missense_variant, synonymous_variant, regulatory_region_variant, upstream_gene_variant	-, 2095, 3303, 2105, 42, 3314, 1026, 4261	POU5F1, TCF19, -, CR847794.1, CR759815.2	3.53594	C	C:0.901042 G:0.0989583	C:0.916667 G:0.0833333	C:0.84 G:0.16	C:0.835 G:0.165	1.561
rs2736177	6	31586094	downstream_gene_variant, upstream_gene_variant, intron_variant	1296, 4762, 2403, 2408, 2407, 1977, 1297, 2406, 2401, 1978, 2405, 2354, 4757, 2400, 2404, 2353, 1295, 1976, 1298, 1979, 2402, 2397, 2350, 1305, -, 4753	AIF1, SNORA38, PRRC2A, BX511262.2	3.33662	T	C:0.0677083 T:0.932292	C:0.0138889 T:0.986111	C:0.13 T:0.87	C:0.005 T:0.995	6.427
rs3129868	6	32404377	upstream_gene_variant	3278, 3242, 3246, 3328, 3276, 3311, 3229, 3259, 3318, 3236, 3266, 3264, 3227, 3309, 3257, 3255, 3307, 3225, 3253, 3228, 3310, 3258, 3256	HLA-DRA	3.86833	C	A:0.121053 C:0.878947	A:0.0972222 C:0.902778	A:0.12 C:0.88	A:0.03 C:0.97	0.305
rs9275766	6	32689362	downstream_gene_variant	2758, 2750, 2737, 2740, 2745, 2739, 2742, 2747, 3396, 3399, 3404, 2741, 2746, 2738, 3398, 3390, 3393, 2762, 2757, 2754	XXbac-BPG254F23.7	3.69459	A	A:0.854167 G:0.145833	A:0.875 G:0.125	A:0.93 G:0.07	A:0.9 G:0.1	6.547
rs6919798	6	32732890	upstream_gene_variant	1623, 1647, 1581, 1579, 1560	HLA-DQB2	3.7793	A	A:0.875 G:0.125	A:0.930556 G:0.0694444	A:0.93 G:0.07	A:0.905 G:0.095	5.515
rs2621330	6	32781524	missense_variant, downstream_gene_variant, non_coding_transcript_exon_variant, 3_prime_UTR_variant,NMD_transcript_variant	-, 623, 20, 676	HLA-DOB, TAP2	3.90584	C	C:0.875 T:0.125	C:0.944444 T:0.0555556	C:0.96 T:0.04	C:0.935 T:0.065	0.001
rs9276969	6	32968397	downstream_gene_variant, regulatory_region_variant	3558, -, 3559, 3557, 3556	HLA-DOA, -	3.68383	C	C:0.908602 A:0.0913978	C:0.944444 A:0.0555556	C:0.98 A:0.02	C:0.92 A:0.08	0.233
rs3130602	6	32972207	3_prime_UTR_variant, downstream_gene_variant	-, 3067, 1900, 3631, 2371, 2177, 3015, 2316, 3066, 3630, 3014, 2370, 2176, 2315	HLA-DOA	3.60099	C	C:0.911458 T:0.0885417	C:0.944444 T:0.0555556	C:0.98 T:0.02	C:0.92 T:0.08	5.123
rs4715450	6	54168643	upstream_gene_variant	4610, 4728, 4121, 4014	TINAG	3.50249	T	T:0.558511 A:0.441489	T:0.527778 A:0.472222	T:0.5 A:0.5	T:0.97 A:0.03	1.144
rs209416	6	83534729	intergenic_variant	-	-	-3.61984	T	T:0.731579 A:0.268421	T:0.680556 A:0.319444	T:0.67 A:0.33	T:0.375 A:0.625	4.048
rs9359570	6	84533341	intergenic_variant	-	-	-3.64801	A	A:0.828125 C:0.171875	A:0.885714 C:0.114286	A:0.95 C:0.05	A:0.41 C:0.59	3.837
rs6454355	6	84732648	upstream_gene_variant	126	RP11-51G5.1	-3.39817	t	T:0.868421 C:0.131579	T:0.930556 C:0.0694444	T:1 C:0	T:0.545 C:0.455	10.61
rs2497117	6	84770179	intron_variant, regulatory_region_variant	-	MRAP2, -	-3.40844	A	A:0.807292 G:0.192708	A:0.847222 G:0.152778	A:0.98 G:0.02	A:0.465 G:0.535	4.068
rs2480196	6	84796363	intron_variant, regulatory_region_variant	-	MRAP2, -	-3.39139	G	G:0.84375 A:0.15625	G:0.875 A:0.125	G:0.97 A:0.03	G:0.54 A:0.46	3.806
rs2480199	6	84802323	downstream_gene_variant	1723	MRAP2	-3.56323	C	C:0.797872 T:0.202128	C:0.861111 T:0.138889	C:0.97 T:0.03	C:0.435 T:0.565	0.405
rs4142560	6	104980478	intergenic_variant	-	-	3.4023	T	T:0.671875 G:0.328125	T:0.680556 G:0.319444	T:0.56 G:0.44	T:1 G:0	16.91
rs9373956	6	107929025	intron_variant, regulatory_region_variant	-	SOBP, -	-4.11914	G	G:0.78125 A:0.21875	G:0.805556 A:0.194444	G:0.71 A:0.29	G:0.45 A:0.55	3.499
rs846962	6	107968498	intron_variant, regulatory_region_variant	-	SOBP, -	-3.70513	A	A:0.826316 G:0.173684	A:0.763889 G:0.236111	A:0.89 G:0.11	A:0.5 G:0.5	2.128
rs846963	6	107968870	intron_variant, regulatory_region_variant	-	SOBP, -	-3.77139	A	A:0.821053 G:0.178947	A:0.763889 G:0.236111	A:0.89 G:0.11	A:0.495 G:0.505	2.164
rs846965	6	107969201	intron_variant	-	SOBP	-3.72533	T	T:0.817708 C:0.182292	T:0.763889 C:0.236111	T:0.89 C:0.11	T:0.465 C:0.535	1.837
rs846987	6	107991893	intergenic_variant	-	-	-3.84931	G	C:0.15625 G:0.84375	C:0.166667 G:0.833333	C:0.12 G:0.88	C:0.205 G:0.795	1.18
rs2915	6	107992045	intergenic_variant	-	-	3.34786	C	C:0.234375 A:0.765625	C:0.194444 A:0.805556	C:0.12 A:0.88	C:0.37 A:0.63	4.766
rs957115	6	107992801	intergenic_variant	-	-	-3.8684	T	C:0.182292 T:0.817708	C:0.152778 T:0.847222	C:0.08 T:0.92	C:0.305 T:0.695	0.084
rs1527877	6	107994164	intergenic_variant	-	-	-5.34124	G	C:0.236559 G:0.763441	C:0.222222 G:0.777778	C:0.05 G:0.95	C:0.57 G:0.43	1.062
rs12216157	6	108025645	downstream_gene_variant, 3_prime_UTR_variant, regulatory_region_variant	759, -, 210	SCML4, -	3.3912	C	C:0.526042 T:0.473958	C:0.555556 T:0.444444	C:0.44 T:0.56	C:0.98 T:0.02	18.16
rs6568486	6	108038656	intron_variant, downstream_gene_variant	-, 2785, 2278, 3219, 1503, 993, 3257	SCML4	-3.79335	T	C:0.313187 T:0.686813	C:0.279412 T:0.720588	C:0.29 T:0.71	C:0.515 T:0.485	4.821
rs12215347	6	108040855	intron_variant, downstream_gene_variant, non_coding_transcript_exon_variant	-, 586, 79, 1020, 1058	SCML4	-4.27292	A	G:0.359375 A:0.640625	G:0.347222 A:0.652778	G:0.37 A:0.63	G:0.745 A:0.255	1.917
rs7748723	6	124023507	intergenic_variant	-	-	-3.46646	A	A:0.836842 C:0.163158	A:0.833333 C:0.166667	A:0.98 C:0.02	A:0.46 C:0.54	1.688
rs17055472	6	128560413	intron_variant,non_coding_transcript_variant, intron_variant, intron_variant,NMD_transcript_variant, regulatory_region_variant	-	PTPRK, -	-4.2423	C	C:0.916667 T:0.0833333	C:0.957143 T:0.0428571	C:0.99 T:0.01	C:0.725 T:0.275	6.43
rs9402030	6	128561002	intron_variant,non_coding_transcript_variant, intron_variant, intron_variant,NMD_transcript_variant, regulatory_region_variant	-	PTPRK, -	-3.92838	A	A:0.921875 G:0.078125	A:0.944444 G:0.0555556	A:0.99 G:0.01	A:0.725 G:0.275	5.343
rs4483000	6	128564333	upstream_gene_variant, intron_variant, intron_variant,non_coding_transcript_variant, intron_variant,NMD_transcript_variant	1889, -	PTPRK	-4.17454	G	G:0.93617 A:0.0638298	G:0.944444 A:0.0555556	G:0.99 A:0.01	G:0.775 A:0.225	9.678
rs6900798	6	128583614	intron_variant, intron_variant,non_coding_transcript_variant, intron_variant,NMD_transcript_variant	-	PTPRK	-3.93756	C	C:0.942105 T:0.0578947	C:0.944444 T:0.0555556	C:1 T:0	C:0.77 T:0.23	0.755
rs1339188	6	128584882	intron_variant, intron_variant,non_coding_transcript_variant, intron_variant,NMD_transcript_variant	-	PTPRK	3.4291	c	T:0.916667 C:0.0833333	T:0.930556 C:0.0694444	T:0.99 C:0.01	T:0.725 C:0.275	0.502
rs1738283	6	128585540	intron_variant, intron_variant,non_coding_transcript_variant, intron_variant,NMD_transcript_variant	-	PTPRK	3.37618	G	A:0.894737 G:0.105263	A:0.916667 G:0.0833333	A:0.99 G:0.01	A:0.645 G:0.355	4.259
rs17055717	6	128649576	intron_variant, intron_variant,NMD_transcript_variant, intron_variant,non_coding_transcript_variant, regulatory_region_variant	-	PTPRK, -	-3.64715	T	T:0.880208 C:0.119792	T:0.944444 C:0.0555556	T:0.92 C:0.08	T:0.695 C:0.305	0.314
rs7760330	6	128886849	intergenic_variant	-	-	-3.52649	A	A:0.895833 C:0.104167	A:0.958333 C:0.0416667	A:0.76 C:0.24	A:0.765 C:0.235	3.657
rs6570049	6	136202834	intron_variant	-	PDE7B	-3.41871	C	C:0.75 T:0.25	C:0.805556 T:0.194444	C:0.95 T:0.05	C:0.425 T:0.575	7.818
rs372506	6	159639530	intron_variant, non_coding_transcript_exon_variant	-	FNDC1	-3.37371	G	G:0.635417 A:0.364583	G:0.541667 A:0.458333	G:0.64 A:0.36	G:0.33 A:0.67	2.827
rs905685	6	159733448	intergenic_variant	-	-	-3.6311	A	G:0.354167 A:0.645833	G:0.375 A:0.625	G:0.36 A:0.64	G:0.78 A:0.22	0.173
rs9348198	6	167271460	intron_variant, downstream_gene_variant	-, 122	RPS6KA2, RP11-514O12.4	-3.45041	T	G:0.457447 T:0.542553	G:0.416667 T:0.583333	G:0.28 T:0.72	G:0.935 T:0.065	0.947
rs10224816	7	9711659	intergenic_variant	-	-	3.64816	T	T:0.895833 C:0.104167	T:0.902778 C:0.0972222	T:0.84 C:0.16	T:0.975 C:0.025	0.975
rs12112888	7	11897598	intergenic_variant	-	-	-3.42002	A	T:0.829787 A:0.170213	T:0.930556 A:0.0694444	T:0.9 A:0.1	T:0.93 A:0.07	1.556
rs13225851	7	17724021	downstream_gene_variant	3738	AC006482.1	3.64732	G	G:0.936842 A:0.0631579	G:0.888889 A:0.111111	G:0.85 A:0.15	G:0.99 A:0.01	1.681
rs3823804	7	77673804	intron_variant	-	MAGI2	-3.90746	C	T:0.932292 C:0.0677083	T:0.972222 C:0.0277778	T:0.93 C:0.07	T:0.96 C:0.04	5.84
rs1426492	7	132136704	intron_variant, regulatory_region_variant	-	PLXNA4, -	-3.39662	T	C:0.302083 T:0.697917	C:0.263889 T:0.736111	C:0.09 T:0.91	C:0.885 T:0.115	1.506
rs1646699	7	134044635	intergenic_variant	-	-	3.56374	G	T:0.0894737 G:0.910526	T:0.0833333 G:0.916667	T:0.08 G:0.92	T:0.01 G:0.99	2.504
rs1852641	7	137179448	intron_variant, intron_variant,non_coding_transcript_variant	-	DGKI	-3.35472	t	T:0.770833 C:0.229167	T:0.833333 C:0.166667	T:0.91 C:0.09	T:0.585 C:0.415	0.346
rs11983572	7	141146146	intron_variant	-	TMEM178B	-3.35523	C	C:0.916667 T:0.0833333	C:0.930556 T:0.0694444	C:1 T:0	C:0.88 T:0.12	3.234
rs7834162	8	5214651	intergenic_variant	-	-	-3.34901	G	G:0.932292 C:0.0677083	G:0.986111 C:0.0138889	G:0.98 C:0.02	G:0.805 C:0.195	0.22
rs17125231	8	17603857	intron_variant, upstream_gene_variant, intron_variant,NMD_transcript_variant, intron_variant,non_coding_transcript_variant	-, 1770	MTUS1, RNA5SP256	-3.77499	C	C:0.931579 G:0.0684211	C:0.972222 G:0.0277778	C:1 G:0	C:0.795 G:0.205	0.961
rs3913531	8	17609975	intron_variant, downstream_gene_variant, intron_variant,NMD_transcript_variant, intron_variant,non_coding_transcript_variant, regulatory_region_variant	-, 4236, 2972, 3155	MTUS1, RNA5SP256, -	-4.13384	T	C:0.255208 T:0.744792	C:0.166667 T:0.833333	C:0.14 T:0.86	C:0.64 T:0.36	1.225
rs7815377	8	23874877	intergenic_variant	-	-	-3.37935	G	G:0.926316 C:0.0736842	G:0.958333 C:0.0416667	G:0.99 C:0.01	G:0.715 C:0.285	14.59
rs12677295	8	30099822	downstream_gene_variant, regulatory_region_variant	1309, -	HSPA8P11, -	-3.34033	T	T:0.9375 C:0.0625	T:0.942857 C:0.0571429	T:0.95 C:0.05	T:0.895 C:0.105	0.18
rs7014742	8	30116071	intergenic_variant	-	-	-3.385	C	C:0.9375 T:0.0625	C:0.875 T:0.125	C:0.99 T:0.01	C:0.665 T:0.335	2.068
rs11988733	8	30124501	intergenic_variant	-	-	-3.39909	A	A:0.9 G:0.1	A:0.986111 G:0.0138889	A:0.95 G:0.05	A:0.83 G:0.17	1.557
rs11989668	8	30124685	intergenic_variant	-	-	-3.39909	T	T:0.901042 A:0.0989583	T:0.986111 A:0.0138889	T:0.95 A:0.05	T:0.83 A:0.17	5.005
rs2958762	8	30126621	intergenic_variant	-	-	-3.63385	A	A:0.833333 G:0.166667	A:0.958333 G:0.0416667	A:0.95 G:0.05	A:0.45 G:0.55	7.721
rs2976004	8	56338790	intron_variant	-	XKR4	3.33126	A	C:0.171875 A:0.828125	C:0.180556 A:0.819444	C:0.27 A:0.73	C:0.015 A:0.985	2.052
rs4738356	8	74350908	intron_variant,non_coding_transcript_variant, intron_variant	-	STAU2-AS1, STAU2	-3.38922	C	A:0.640625 C:0.359375	A:0.625 C:0.375	A:0.66 C:0.34	A:0.785 C:0.215	0.047
rs1995727	8	88827729	intergenic_variant	-	-	-3.66308	A	G:0.828125 A:0.171875	G:0.75 A:0.25	G:0.96 A:0.04	G:0.945 A:0.055	1.562
rs1392797	8	96452852	intron_variant,non_coding_transcript_variant	-	KB-1047C11.2	3.61849	C	C:0.817708 G:0.182292	C:0.972222 G:0.0277778	C:0.98 G:0.02	C:0.885 G:0.115	0.916
rs17746436	8	96453705	intron_variant,non_coding_transcript_variant	-	KB-1047C11.2	-3.83296	T	C:0.875 T:0.125	C:0.847222 T:0.152778	C:0.95 T:0.05	C:0.89 T:0.11	3.057
rs3735715	8	102679909	3_prime_UTR_variant, downstream_gene_variant	-, 788, 3180, 3171	GRHL2	3.36612	G	G:0.589474 A:0.410526	G:0.583333 A:0.416667	G:0.43 A:0.57	G:0.965 A:0.035	0.363
rs1573284	8	102754922	intron_variant, downstream_gene_variant	-, 3131	NCALD	-3.49703	A	G:0.322917 A:0.677083	G:0.236111 A:0.763889	G:0.3 A:0.7	G:0.665 A:0.335	2.863
rs2720710	8	129058660	upstream_gene_variant, intron_variant,non_coding_transcript_variant	2738, -	MIR1207, PVT1	-3.36659	A	T:0.936842 A:0.0631579	T:0.875 A:0.125	T:1 A:0	T:0.905 A:0.095	3.137
rs10811491	9	2127332	intron_variant	-	SMARCA2	-3.54251	A	A:0.760417 C:0.239583	A:0.902778 C:0.0972222	A:0.97 C:0.03	A:0.425 C:0.575	3.35
rs6475520	9	2130828	intron_variant, regulatory_region_variant	-	SMARCA2, -	-3.92447	A	A:0.661458 G:0.338542	A:0.777778 G:0.222222	A:0.91 G:0.09	A:0.165 G:0.835	9.925
rs7874066	9	9895583	intron_variant	-	PTPRD	-3.54111	G	C:0.0677083 G:0.932292	C:0.0416667 G:0.958333	C:0.07 G:0.93	C:0.26 G:0.74	0.397
rs1334038	9	11105401	intergenic_variant	-	-	-3.64613	T	C:0.27957 T:0.72043	C:0.235294 T:0.764706	C:0.27 T:0.73	C:0.585 T:0.415	1.135
rs17772419	9	29588383	intergenic_variant	-	-	3.46892	T	T:0.932292 C:0.0677083	T:0.941176 C:0.0588235	T:0.87 C:0.13	T:0.985 C:0.015	2.889
rs4364689	9	73172233	intron_variant, regulatory_region_variant	-	TRPM3, -	-4.44761	A	C:0.723958 A:0.276042	C:0.75 A:0.25	C:0.64 A:0.36	C:0.935 A:0.065	1.466
rs17536685	9	73172324	intron_variant, regulatory_region_variant	-	TRPM3, -	-3.78864	C	G:0.71875 C:0.28125	G:0.742857 C:0.257143	G:0.64 C:0.36	G:0.935 C:0.065	1.866
rs17536713	9	73172412	intron_variant, regulatory_region_variant	-	TRPM3, -	3.41059	G	G:0.723958 C:0.276042	G:0.75 C:0.25	G:0.64 C:0.36	G:0.935 C:0.065	10.49
rs17458569	9	73185072	intron_variant	-	TRPM3	3.68275	g	G:0.734375 A:0.265625	G:0.75 A:0.25	G:0.62 A:0.38	G:0.99 A:0.01	0.893
rs12553115	9	73186319	intron_variant	-	TRPM3	-3.51474	G	C:0.703125 G:0.296875	C:0.75 G:0.25	C:0.62 G:0.38	C:0.885 G:0.115	0.151
rs17537192	9	73192366	intron_variant, downstream_gene_variant, regulatory_region_variant	-, 1715	TRPM3, Metazoa_SRP, -	3.33301	A	A:0.703125 C:0.296875	A:0.763889 C:0.236111	A:0.64 C:0.36	A:0.86 C:0.14	4.491
rs12686512	9	73192571	intron_variant, downstream_gene_variant, regulatory_region_variant	-, 1510	TRPM3, Metazoa_SRP, -	3.43455	C	C:0.713542 T:0.286458	C:0.763889 T:0.236111	C:0.64 T:0.36	C:0.9 T:0.1	3.124
rs10759884	9	119776430	intron_variant	-	ASTN2	3.47332	A	A:0.9375 G:0.0625	A:0.916667 G:0.0833333	A:0.92 G:0.08	A:0.98 G:0.02	3.566
rs846825	9	123093987	intergenic_variant	-	-	-3.47016	C	C:0.838542 G:0.161458	C:0.902778 G:0.0972222	C:0.95 G:0.05	C:0.43 G:0.57	1.267
rs12344583	9	136723520	intron_variant, downstream_gene_variant	-, 2814	VAV2	-3.48432	a	A:0.712766 G:0.287234	A:0.680556 G:0.319444	A:0.81 G:0.19	A:0.39 G:0.61	0.262
rs11012989	10	22708907	downstream_gene_variant, intron_variant,non_coding_transcript_variant	2368, 2382, 2357, -, 3205	SPAG6	-3.44901	c	C:0.705263 T:0.294737	C:0.833333 T:0.166667	C:0.99 T:0.01	C:0.28 T:0.72	0.192
rs7921954	10	22738382	intron_variant,non_coding_transcript_variant	-	SPAG6	-3.46406	T	T:0.88172 C:0.11828	T:0.985714 C:0.0142857	T:1 C:0	T:0.53 C:0.47	15.73
rs6482215	10	22740699	intron_variant,non_coding_transcript_variant	-	SPAG6	-4.11215	T	T:0.723958 A:0.276042	T:0.805556 A:0.194444	T:0.99 A:0.01	T:0.375 A:0.625	4.522
rs7078770	10	22747156	downstream_gene_variant	4003	SPAG6	-3.89607	A	A:0.817708 C:0.182292	A:0.847222 C:0.152778	A:0.99 C:0.01	A:0.57 C:0.43	8.48
rs10508646	10	22751254	intergenic_variant	-	-	3.37298	C	G:0.760417 C:0.239583	G:0.791667 C:0.208333	G:0.96 C:0.04	G:0.49 C:0.51	0.395
rs664627	10	35990700	downstream_gene_variant	3735	RPL7P37	-3.38729	G	A:0.184211 G:0.815789	A:0.0694444 G:0.930556	A:0.02 G:0.98	A:0.56 G:0.44	4.786
rs1759362	10	59826137	intergenic_variant	-	-	-3.50431	T	C:0.205263 T:0.794737	C:0.305556 T:0.694444	C:0.12 T:0.88	C:0.395 T:0.605	0.021
rs1759360	10	59826491	intergenic_variant	-	-	-3.42744	G	A:0.197917 G:0.802083	A:0.305556 G:0.694444	A:0.12 G:0.88	A:0.395 G:0.605	3.559
rs2688608	10	75658349	intergenic_variant	-	-	-4.49085	T	G:0.426316 T:0.573684	G:0.388889 T:0.611111	G:0.51 T:0.49	G:0.76 T:0.24	1.626
rs474496	10	84614384	intron_variant, intron_variant,NMD_transcript_variant	-	NRG3	3.49377	A	C:0.192708 A:0.807292	C:0.291667 A:0.708333	C:0.23 A:0.77	C:0.1 A:0.9	2.758
rs12416404	10	84685218	intron_variant, intron_variant,NMD_transcript_variant	-	NRG3	3.46377	C	C:0.729167 T:0.270833	C:0.638889 T:0.361111	C:0.78 T:0.22	C:0.86 T:0.14	5.278
rs10886223	10	85135261	intergenic_variant	-	-	-3.35358	T	T:0.739362 G:0.260638	T:0.75 G:0.25	T:0.73 G:0.27	T:0.49 G:0.51	6.779
rs7919111	10	85437583	upstream_gene_variant, regulatory_region_variant	2388, -	RP11-344L13.2, -	-3.39796	T	T:0.729167 C:0.270833	T:0.777778 C:0.222222	T:0.76 C:0.24	T:0.48 C:0.52	4.959
rs6585501	10	85451328	intergenic_variant	-	-	-3.35297	A	A:0.894737 T:0.105263	A:0.833333 T:0.166667	A:0.92 T:0.08	A:0.61 T:0.39	3.97
rs2065594	10	85452781	intergenic_variant	-	-	3.51296	C	C:0.432292 T:0.567708	C:0.442857 T:0.557143	C:0.44 T:0.56	C:0.905 T:0.095	0.53
rs17324239	10	85455502	intergenic_variant	-	-	4.26115	G	G:0.453125 A:0.546875	G:0.458333 A:0.541667	G:0.46 A:0.54	G:0.925 A:0.075	0.295
rs17103802	10	86427347	intergenic_variant	-	-	-3.50205	G	A:0.694737 G:0.305263	A:0.847222 G:0.152778	A:0.89 G:0.11	A:0.795 G:0.205	3.568
rs10882779	10	98120690	downstream_gene_variant, upstream_gene_variant, regulatory_region_variant	3673, 1631, 1952, 1598, 3774, -	TLL2, OPALIN, -	-3.39844	A	G:0.192708 A:0.807292	G:0.305556 A:0.694444	G:0.3 A:0.7	G:0.37 A:0.63	4.152
rs7087634	10	118171016	downstream_gene_variant	2029	SNRPGP6	-3.33691	t	T:0.625 C:0.375	T:0.75 C:0.25	T:0.91 C:0.09	T:0.155 C:0.845	0.04
rs394893	11	5511220	downstream_gene_variant, intron_variant, intron_variant,non_coding_transcript_variant	241, -	OR52D1, HBE1, HBG2, AC104389.28	3.61605	G	C:0.0625 G:0.9375	C:0 G:1	C:0.02 G:0.98	C:0.125 G:0.875	1.659
rs394620	11	5511289	downstream_gene_variant, intron_variant, intron_variant,non_coding_transcript_variant	310, -	OR52D1, HBE1, HBG2, AC104389.28	3.61605	T	C:0.0625 T:0.9375	C:0 T:1	C:0.02 T:0.98	C:0.13 T:0.87	0.204
rs7949484	11	17599727	upstream_gene_variant, intron_variant	84, -	OTOG	-3.44976	G	G:0.867021 A:0.132979	G:0.944444 A:0.0555556	G:0.98 A:0.02	G:0.63 A:0.37	3.721
rs623230	11	35563367	regulatory_region_variant, intergenic_variant	-	-	-3.34474	G	G:0.773684 T:0.226316	G:0.736111 T:0.263889	G:0.82 T:0.18	G:0.565 T:0.435	11.97
rs10838050	11	43197287	intron_variant,non_coding_transcript_variant	-	HNRNPKP3	3.48547	A	A:0.833333 G:0.166667	A:0.875 G:0.125	A:0.73 G:0.27	A:0.955 G:0.045	15.37
rs516912	11	59536179	intron_variant, intron_variant,non_coding_transcript_variant, intron_variant,NMD_transcript_variant	-	STX3	-3.41698	t	T:0.851064 C:0.148936	T:0.888889 C:0.111111	T:0.97 C:0.03	T:0.5 C:0.5	0.749
rs531117	11	75456134	downstream_gene_variant	2665	RN7SL786P	-3.49107	C	C:0.786458 T:0.213542	C:0.777778 T:0.222222	C:0.86 T:0.14	C:0.55 T:0.45	0.057
rs4944460	11	83768843	intron_variant, intron_variant,non_coding_transcript_variant, downstream_gene_variant	-, 1635	DLG2	3.38041	T	T:0.357895 G:0.642105	T:0.333333 G:0.666667	T:0.24 G:0.76	T:0.76 G:0.24	9.017
rs290180	11	85390669	downstream_gene_variant, intron_variant,non_coding_transcript_variant, intron_variant	4224, -	CCDC89, CREBZF	-3.5328	G	G:0.797872 A:0.202128	G:0.722222 A:0.277778	G:0.68 A:0.32	G:0.725 A:0.275	9.201
rs11020748	11	88373852	intron_variant	-	GRM5	-3.42616	C	T:0.375 C:0.625	T:0.277778 C:0.722222	T:0.14 C:0.86	T:0.815 C:0.185	3.987
rs10892337	11	96682797	intergenic_variant	-	-	-3.63098	G	G:0.389474 T:0.610526	G:0.305556 T:0.694444	G:0.37 T:0.63	G:0.255 T:0.745	4.132
rs12280379	11	133361057	intron_variant, intron_variant,non_coding_transcript_variant, regulatory_region_variant	-	OPCML, -	-4.07437	G	G:0.692708 A:0.307292	G:0.888889 A:0.111111	G:0.63 A:0.37	G:0.275 A:0.725	6.03
rs2417263	12	13403367	regulatory_region_variant, intergenic_variant	-	-	3.48046	G	G:0.90625 A:0.09375	G:0.958333 A:0.0416667	G:0.94 A:0.06	G:0.99 A:0.01	0.266
rs11046395	12	22527516	intron_variant,non_coding_transcript_variant, regulatory_region_variant	-	ST8SIA1, -	-3.38923	G	G:0.878947 A:0.121053	G:0.861111 A:0.138889	G:0.93 A:0.07	G:0.625 A:0.375	1.164
rs11046397	12	22529149	intron_variant,non_coding_transcript_variant	-	ST8SIA1	-3.53542	T	T:0.875 C:0.125	T:0.861111 C:0.138889	T:0.93 C:0.07	T:0.635 C:0.365	1.874
rs10841998	12	22531240	intron_variant,non_coding_transcript_variant, upstream_gene_variant, regulatory_region_variant	-, 1363	ST8SIA1, -	-3.39934	A	A:0.880208 C:0.119792	A:0.861111 C:0.138889	A:0.93 C:0.07	A:0.635 C:0.365	2.618
rs1488822	12	26028847	intergenic_variant	-	-	-3.37368	A	A:0.505208 G:0.494792	A:0.527778 G:0.472222	A:0.59 G:0.41	A:0.17 G:0.83	5.983
rs4763194	12	63147570	intron_variant, upstream_gene_variant, intron_variant,non_coding_transcript_variant	-, 1437	PPM1H, GAPDHP44	-3.41504	T	C:0.494737 T:0.505263	C:0.569444 T:0.430556	C:0.57 T:0.43	C:0.6 T:0.4	2.649
rs1558737	12	88681867	intergenic_variant	-	-	-3.46949	A	G:0.270833 A:0.729167	G:0.291667 A:0.708333	G:0.17 A:0.83	G:0.6 A:0.4	1.564
rs11104806	12	88695985	intergenic_variant	-	-	-3.50422	G	G:0.755208 T:0.244792	G:0.736111 T:0.263889	G:0.89 T:0.11	G:0.355 T:0.645	9.806
rs2639101	12	89012852	intergenic_variant	-	-	3.4567	C	A:0.677083 C:0.322917	A:0.777778 C:0.222222	A:0.79 C:0.21	A:0.22 C:0.78	9.057
rs11104977	12	89032826	regulatory_region_variant, intergenic_variant	-	-	-3.33563	A	A:0.921875 C:0.078125	A:0.944444 C:0.0555556	A:1 C:0	A:0.785 C:0.215	10.13
rs1528115	12	89060837	intergenic_variant	-	-	-3.6005	T	T:0.9375 A:0.0625	T:0.944444 A:0.0555556	T:1 A:0	T:0.795 A:0.205	0.777
rs11105028	12	89120316	intergenic_variant	-	-	-3.33785	C	C:0.925532 G:0.0744681	C:0.958333 G:0.0416667	C:0.97 G:0.03	C:0.85 G:0.15	0.854
rs12296617	12	89154627	intergenic_variant	-	-	-3.88486	T	T:0.884211 C:0.115789	T:0.930556 C:0.0694444	T:0.98 C:0.02	T:0.69 C:0.31	3.541
rs7305828	12	89155002	intergenic_variant	-	-	4.13111	T	G:0.806452 T:0.193548	G:0.875 T:0.125	G:0.97 T:0.03	G:0.46 T:0.54	0.035
rs10732643	12	89162115	intergenic_variant	-	-	3.7339	T	T:0.215789 G:0.784211	T:0.194444 G:0.805556	T:0.03 G:0.97	T:0.87 G:0.13	1.986
rs1828605	12	89181888	intergenic_variant	-	-	3.3322	A	G:0.854167 A:0.145833	G:0.847222 A:0.152778	G:0.98 A:0.02	G:0.615 A:0.385	1.498
rs7304574	12	89190046	intergenic_variant	-	-	3.50907	A	G:0.913978 A:0.0860215	G:0.885714 A:0.114286	G:1 A:0	G:0.705 A:0.295	8.911
rs17016079	12	89204722	intergenic_variant	-	-	3.44814	A	C:0.810526 A:0.189474	C:0.777778 A:0.222222	C:0.97 A:0.03	C:0.555 A:0.445	1.761
rs1462978	12	89204842	intergenic_variant	-	-	-5.19572	A	A:0.729167 G:0.270833	A:0.722222 G:0.277778	A:0.96 G:0.04	A:0.075 G:0.925	1.187
rs10506959	12	89255723	intergenic_variant	-	-	-4.53876	C	C:0.760417 T:0.239583	C:0.763889 T:0.236111	C:0.88 T:0.12	C:0.605 T:0.395	4.771
rs7298581	12	89258874	intergenic_variant	-	-	3.99905	A	G:0.729167 A:0.270833	G:0.763889 A:0.236111	G:0.88 A:0.12	G:0.495 A:0.505	1.703
rs10858795	12	89261571	intergenic_variant	-	-	3.48414	C	T:0.755208 C:0.244792	T:0.763889 C:0.236111	T:0.88 C:0.12	T:0.595 C:0.405	2.024
rs10859800	12	95347642	intron_variant,NMD_transcript_variant, regulatory_region_variant	-	NDUFA12, -	3.52239	C	C:0.822917 T:0.177083	C:0.805556 T:0.194444	C:0.8 T:0.2	C:0.87 T:0.13	1.563
rs1834611	12	95349459	intron_variant,NMD_transcript_variant	-	NDUFA12	3.40385	G	G:0.911458 A:0.0885417	G:0.930556 A:0.0694444	G:0.81 A:0.19	G:0.97 A:0.03	1.625
rs4435061	12	126069934	intron_variant, non_coding_transcript_exon_variant	-	TMEM132B	-3.61666	C	A:0.352632 C:0.647368	A:0.25 C:0.75	A:0.24 C:0.76	A:0.685 C:0.315	5.451
rs6563606	13	38878778	intergenic_variant	-	-	-3.39238	A	G:0.145833 A:0.854167	G:0.0555556 A:0.944444	G:0 A:1	G:0.595 A:0.405	2.501
rs9594674	13	42674867	intron_variant	-	DGKH	3.37716	C	C:0.916667 T:0.0833333	C:0.930556 T:0.0694444	C:0.82 T:0.18	C:0.965 T:0.035	6.554
rs9315892	13	42704155	intron_variant	-	DGKH	3.59487	G	G:0.936842 A:0.0631579	G:0.944444 A:0.0555556	G:0.81 A:0.19	G:0.995 A:0.005	4.577
rs1449506	13	42783966	intron_variant, upstream_gene_variant, intron_variant,non_coding_transcript_variant	-, 4677	DGKH	3.44038	T	T:0.932292 G:0.0677083	T:0.944444 G:0.0555556	T:0.81 G:0.19	T:0.995 G:0.005	5.746
rs11617334	13	49438681	intergenic_variant	-	-	3.33182	C	C:0.891304 T:0.108696	C:0.847222 T:0.152778	C:0.88 T:0.12	C:0.96 T:0.04	10.55
rs3119873	13	61409805	intergenic_variant	-	-	-3.63446	T	C:0.291667 T:0.708333	C:0.361111 T:0.638889	C:0.51 T:0.49	C:0.3 T:0.7	5.332
rs1514172	13	61410511	intergenic_variant	-	-	-3.34231	C	T:0.291667 C:0.708333	T:0.347222 C:0.652778	T:0.51 C:0.49	T:0.345 C:0.655	0.084
rs4884392	13	62258153	intergenic_variant	-	-	-3.79768	t	T:0.744792 C:0.255208	T:0.722222 C:0.277778	T:0.56 C:0.44	T:0.425 C:0.575	0.035
rs4886373	13	62345034	intergenic_variant	-	-	-3.54593	G	G:0.760417 A:0.239583	G:0.742857 A:0.257143	G:0.57 A:0.43	G:0.45 A:0.55	2.973
rs1999603	13	71983341	intergenic_variant	-	-	-3.59456	G	A:0.252632 G:0.747368	A:0.166667 G:0.833333	A:0.13 G:0.87	A:0.51 G:0.49	1.146
rs1886453	13	73990846	intron_variant,non_coding_transcript_variant	-	LINC00393	-3.42419	A	G:0.328125 A:0.671875	G:0.222222 A:0.777778	G:0.31 A:0.69	G:0.42 A:0.58	3.732
rs11149056	13	77512107	regulatory_region_variant, intergenic_variant	-	-	-4.11976	G	G:0.878947 C:0.121053	G:0.861111 C:0.138889	G:0.89 C:0.11	G:0.72 C:0.28	4.071
rs686323	13	77525064	intron_variant, upstream_gene_variant	-, 1548	IRG1	-3.58351	G	A:0.226316 G:0.773684	A:0.285714 G:0.714286	A:0.37 G:0.63	A:0.495 G:0.505	1.76
rs7997312	13	84518990	intergenic_variant	-	-	-3.39883	A	A:0.457895 G:0.542105	A:0.458333 G:0.541667	A:0.69 G:0.31	A:0.275 G:0.725	7.175
rs9556956	13	99084513	intron_variant, downstream_gene_variant, non_coding_transcript_exon_variant	-, 3146	FARP1, FARP1-AS1	-3.98461	C	T:0.96875 C:0.03125	T:0.944444 C:0.0555556	T:0.95 C:0.05	T:0.92 C:0.08	3.809
rs4901827	14	58303803	downstream_gene_variant, intron_variant,non_coding_transcript_variant, intron_variant	269, -	RN7SKP99, SLC35F4	-3.43963	A	A:0.625 T:0.375	A:0.652778 T:0.347222	A:0.75 T:0.25	A:0.21 T:0.79	5.65
rs17096257	14	59943770	intron_variant, upstream_gene_variant, downstream_gene_variant, regulatory_region_variant	-, 941, 1154, 2113, 1674, 1939, 1844, 2222	L3HYPDH, RP11-701B16.2, -	3.38829	A	A:0.875 G:0.125	A:0.930556 G:0.0694444	A:0.94 G:0.06	A:0.845 G:0.155	11.96
rs1957907	14	61860231	intron_variant	-	PRKCH	-3.86945	G	T:0.0698925 G:0.930108	T:0.0714286 G:0.928571	T:0.03 G:0.97	T:0.29 G:0.71	4.039
rs8019776	14	61934808	intron_variant, intron_variant,non_coding_transcript_variant	-	PRKCH	-3.34573	C	C:0.864583 T:0.135417	C:0.916667 T:0.0833333	C:0.95 T:0.05	C:0.57 T:0.43	2.63
rs1886461	14	61944882	intron_variant, intron_variant,non_coding_transcript_variant, downstream_gene_variant, regulatory_region_variant	-, 1648	PRKCH, -	3.93863	A	A:0.473684 G:0.526316	A:0.388889 G:0.611111	A:0.28 G:0.72	A:0.98 G:0.02	4.212
rs1886462	14	61944977	intron_variant, intron_variant,non_coding_transcript_variant, downstream_gene_variant, regulatory_region_variant	-, 1743	PRKCH, -	-3.72083	T	A:0.234375 T:0.765625	A:0.152778 T:0.847222	A:0.09 T:0.91	A:0.525 T:0.475	9.165
rs17098542	14	61958290	intron_variant, intron_variant,non_coding_transcript_variant, upstream_gene_variant	-, 621	PRKCH	-3.91261	C	C:0.802083 T:0.197917	C:0.805556 T:0.194444	C:0.86 T:0.14	C:0.655 T:0.345	8.136
rs12586812	14	61990061	intron_variant, intron_variant,non_coding_transcript_variant, upstream_gene_variant, regulatory_region_variant	-, 4594, 1747, 2309	PRKCH, -	-3.56933	T	T:0.6875 C:0.3125	T:0.75 C:0.25	T:0.8 C:0.2	T:0.59 C:0.41	9.207
rs1068190	14	62019573	downstream_gene_variant, intron_variant	1879, 3465, 2909, 3458, 4969, 4991, 1883, -, 3053	PRKCH, RP11-47I22.2, RP11-47I22.4	-3.6562	C	T:0.401042 C:0.598958	T:0.236111 C:0.763889	T:0.11 C:0.89	T:0.855 C:0.145	4.803
rs6573499	14	63704649	intron_variant, intron_variant,non_coding_transcript_variant, intron_variant,NMD_transcript_variant	-	RHOJ	-3.95129	G	G:0.635417 A:0.364583	G:0.75 A:0.25	G:0.74 A:0.26	G:0.175 A:0.825	9.983
rs11845716	14	63723258	intron_variant, intron_variant,non_coding_transcript_variant, intron_variant,NMD_transcript_variant	-	RHOJ	-3.41667	G	G:0.915789 A:0.0842105	G:0.958333 A:0.0416667	G:1 A:0	G:0.725 A:0.275	3.891
rs8012345	14	63739315	intron_variant, downstream_gene_variant, intron_variant,NMD_transcript_variant	-, 3271	RHOJ	-3.74369	G	G:0.9375 A:0.0625	G:0.958333 A:0.0416667	G:1 A:0	G:0.705 A:0.295	0.43
rs17100979	14	63753514	intron_variant, downstream_gene_variant, intron_variant,NMD_transcript_variant	-, 3541	RHOJ	3.40124	C	G:0.859375 C:0.140625	G:0.888889 C:0.111111	G:0.93 C:0.07	G:0.535 C:0.465	0.692
rs1268646	14	63792501	intergenic_variant	-	-	3.38906	C	C:0.333333 T:0.666667	C:0.236111 T:0.763889	C:0.17 T:0.83	C:0.865 T:0.135	0.243
rs1262225	14	63796229	regulatory_region_variant, intergenic_variant	-	-	-3.72181	C	T:0.104167 C:0.895833	T:0.0416667 C:0.958333	T:0.03 C:0.97	T:0.295 C:0.705	3.384
rs10134021	14	63811438	intergenic_variant	-	-	3.37434	G	A:0.791667 G:0.208333	A:0.902778 G:0.0972222	A:0.97 G:0.03	A:0.395 G:0.605	4.351
rs11847076	14	63812739	intergenic_variant	-	-	-3.56839	A	A:0.852632 G:0.147368	A:0.916667 G:0.0833333	A:1 G:0	A:0.555 G:0.445	0.053
rs7156345	14	63828619	regulatory_region_variant, intergenic_variant	-	-	-4.11265	a	A:0.84375 G:0.15625	A:0.902778 G:0.0972222	A:0.97 G:0.03	A:0.565 G:0.435	6.077
rs7141605	14	63880446	intron_variant, intron_variant,non_coding_transcript_variant	-	PPP2R5E	-3.94813	C	C:0.757895 G:0.242105	C:0.861111 G:0.138889	C:0.83 G:0.17	C:0.415 G:0.585	0.59
rs10145042	14	63888322	intron_variant, intron_variant,non_coding_transcript_variant	-	PPP2R5E	-3.55488	T	T:0.916667 C:0.0833333	T:0.930556 C:0.0694444	T:0.89 C:0.11	T:0.9 C:0.1	10.98
rs1147447	14	66460742	intron_variant, regulatory_region_variant	-	CTD-2014B16.3, -	3.48577	G	A:0.349462 G:0.650538	A:0.375 G:0.625	A:0.5 G:0.5	A:0.05 G:0.95	5.239
rs11850442	14	66470349	intron_variant, regulatory_region_variant	-	CTD-2014B16.3, -	-4.19413	A	A:0.776042 G:0.223958	A:0.861111 G:0.138889	A:1 G:0	A:0.415 G:0.585	2.927
rs17103234	14	66512263	regulatory_region_variant, intergenic_variant	-	-	-3.50582	T	T:0.768421 C:0.231579	T:0.722222 C:0.277778	T:0.79 C:0.21	T:0.59 C:0.41	5.993
rs17103354	14	66630163	intergenic_variant	-	-	-3.55415	C	C:0.741935 A:0.258065	C:0.805556 A:0.194444	C:0.91 A:0.09	C:0.5 A:0.5	1.296
rs7142134	14	79406904	intron_variant, intron_variant,NMD_transcript_variant, intron_variant,non_coding_transcript_variant	-	NRXN3	-3.57423	T	T:0.744681 C:0.255319	T:0.861111 C:0.138889	T:0.94 C:0.06	T:0.605 C:0.395	4.763
rs1899734	15	53177489	upstream_gene_variant	303	RPSAP55	-3.61447	G	A:0.436842 G:0.563158	A:0.333333 G:0.666667	A:0.37 G:0.63	A:0.71 G:0.29	0.131
rs4774651	15	53507775	intergenic_variant	-	-	-3.53607	A	G:0.510417 A:0.489583	G:0.666667 A:0.333333	G:0.42 A:0.58	G:0.93 A:0.07	1.464
rs8037434	15	72018533	intron_variant, intron_variant,non_coding_transcript_variant	-	THSD4	-3.36934	C	T:0.557292 C:0.442708	T:0.416667 C:0.583333	T:0.37 C:0.63	T:0.945 C:0.055	4.992
rs11857752	15	72646732	intron_variant, intron_variant,non_coding_transcript_variant, intron_variant,NMD_transcript_variant, downstream_gene_variant, non_coding_transcript_exon_variant	-, 1053, 2597	HEXA, RP11-106M3.2, RP11-106M3.3	-3.42279	G	G:0.890625 A:0.109375	G:0.958333 A:0.0416667	G:0.95 A:0.05	G:0.67 A:0.33	3.889
rs17755356	15	73143499	regulatory_region_variant, intergenic_variant	-	-	3.42009	G	G:0.526042 A:0.473958	G:0.5 A:0.5	G:0.53 A:0.47	G:0.85 A:0.15	9.594
rs12232328	15	73147932	intergenic_variant	-	-	3.33646	c	C:0.531579 T:0.468421	C:0.5 T:0.5	C:0.53 T:0.47	C:0.855 T:0.145	0.044
rs7497113	15	73152459	intergenic_variant	-	-	-3.42154	T	C:0.302083 T:0.697917	C:0.138889 T:0.861111	C:0.13 T:0.87	C:0.4 T:0.6	2.797
rs16941600	15	88822674	intergenic_variant	-	-	-3.71181	c	C:0.789474 T:0.210526	C:0.722222 T:0.277778	C:0.71 T:0.29	C:0.72 T:0.28	3.121
rs8042108	15	89404880	intron_variant	-	ACAN	-3.51956	C	C:0.786458 T:0.213542	C:0.777778 T:0.222222	C:0.94 T:0.06	C:0.515 T:0.485	0.801
rs917523	16	5728904	intron_variant,non_coding_transcript_variant	-	RP11-420N3.2	-3.65348	G	G:0.723958 A:0.276042	G:0.708333 A:0.291667	G:0.75 A:0.25	G:0.58 A:0.42	10.34
rs16969494	16	65909229	regulatory_region_variant, intergenic_variant	-	-	5.00637	T	T:0.957895 C:0.0421053	T:0.944444 C:0.0555556	T:1 C:0	T:0.945 C:0.055	2.689
rs8054782	16	73637631	intergenic_variant	-	-	-3.44248	G	A:0.430851 G:0.569149	A:0.305556 G:0.694444	A:0.32 G:0.68	A:0.86 G:0.14	0.658
rs1393427	16	77152001	intergenic_variant	-	-	-3.43343	A	G:0.878947 A:0.121053	G:0.916667 A:0.0833333	G:0.88 A:0.12	G:0.995 A:0.005	0.65
rs3891920	16	77668184	intergenic_variant	-	-	3.75605	T	T:0.911458 C:0.0885417	T:0.958333 C:0.0416667	T:0.86 C:0.14	T:1 C:0	0.856
rs424508	17	9652868	intergenic_variant	-	-	-3.74282	C	T:0.15625 C:0.84375	T:0.0277778 C:0.972222	T:0.03 C:0.97	T:0.23 C:0.77	3.134
rs8067498	17	11156494	intron_variant	-	SHISA6	-3.44851	C	G:0.192708 C:0.807292	G:0.0833333 C:0.916667	G:0 C:1	G:0.55 C:0.45	2.431
rs9899322	17	50308053	upstream_gene_variant	4346	snoZ178	3.84034	A	A:0.935484 G:0.0645161	A:0.985294 G:0.0147059	A:1 G:0	A:0.905 G:0.095	3.347
rs9896251	17	53743809	intergenic_variant	-	-	-3.75805	G	G:0.770833 C:0.229167	G:0.833333 C:0.166667	G:0.98 C:0.02	G:0.48 C:0.52	3.831
rs12603207	17	55507199	intron_variant, intron_variant,non_coding_transcript_variant, regulatory_region_variant	-	MSI2, -	3.9418	G	G:0.708333 A:0.291667	G:0.652778 A:0.347222	G:0.52 A:0.48	G:0.985 A:0.015	0.317
rs9892858	17	60844132	intron_variant	-	MARCH10	-3.42556	T	T:0.805263 G:0.194737	T:0.930556 G:0.0694444	T:0.96 G:0.04	T:0.455 G:0.545	2.145
rs518004	18	7485914	intergenic_variant	-	-	-3.47423	C	C:0.757895 A:0.242105	C:0.666667 A:0.333333	C:0.88 A:0.12	C:0.455 A:0.545	0.095
rs554825	18	7486106	intergenic_variant	-	-	-3.79805	A	A:0.546875 G:0.453125	A:0.5 G:0.5	A:0.81 G:0.19	A:0.315 G:0.685	4.835
rs10502389	18	8978472	regulatory_region_variant, intergenic_variant	-	-	3.43524	G	G:0.916667 A:0.0833333	G:0.986111 A:0.0138889	G:0.95 A:0.05	G:0.975 A:0.025	0.231
rs1487433	18	21592000	intron_variant, upstream_gene_variant, intron_variant,non_coding_transcript_variant	-, 2600, 4598, 2877, 2384	TTC39C, RP11-403A21.2	-3.32999	C	A:0.338542 C:0.661458	A:0.472222 C:0.527778	A:0.35 C:0.65	A:0.79 C:0.21	2.786
rs16940445	18	21632249	intron_variant, intron_variant,non_coding_transcript_variant, regulatory_region_variant	-	TTC39C, -	-3.64949	A	A:0.911458 T:0.0885417	A:0.847222 T:0.152778	A:0.86 T:0.14	A:0.715 T:0.285	1.996
rs11151977	18	52424718	intron_variant	-	RAB27B	-3.5328	A	C:0.380208 A:0.619792	C:0.3 A:0.7	C:0.45 A:0.55	C:0.745 A:0.255	2.073
rs1895616	18	53701531	intron_variant,non_coding_transcript_variant	-	CTD-2008L17.2	3.97333	G	G:0.901042 A:0.0989583	G:0.902778 A:0.0972222	G:0.85 A:0.15	G:1 A:0	7.816
rs17080408	18	66781870	intergenic_variant	-	-	-3.44169	A	A:0.856383 G:0.143617	A:0.930556 G:0.0694444	A:1 G:0	A:0.57 G:0.43	0.395
rs4453609	18	66790199	intergenic_variant	-	-	3.40172	T	C:0.857895 T:0.142105	C:0.944444 T:0.0555556	C:1 T:0	C:0.555 T:0.445	1.287
rs17280207	18	73093961	intergenic_variant	-	-	3.49842	C	C:0.856383 T:0.143617	C:0.861111 T:0.138889	C:0.86 T:0.14	C:0.96 T:0.04	6.719
rs4926294	19	13604414	intron_variant	-	CACNA1A	-3.61729	T	T:0.336842 G:0.663158	T:0.414286 G:0.585714	T:0.28 G:0.72	T:0.085 G:0.915	3.776
rs8110330	19	29348615	intergenic_variant	-	-	4.38162	C	T:0.0421053 C:0.957895	T:0.0972222 C:0.902778	T:0.07 C:0.93	T:0.08 C:0.92	0.117
rs276765	19	31481183	intergenic_variant	-	-	-3.74579	a	A:0.796875 G:0.203125	A:0.791667 G:0.208333	A:0.78 G:0.22	A:0.805 G:0.195	0.715
rs11083462	19	38959680	synonymous_variant, downstream_gene_variant	-, 1154	RYR1	-3.49949	C	C:0.526042 T:0.473958	C:0.569444 T:0.430556	C:0.68 T:0.32	C:0.54 T:0.46	10.08
rs2903710	19	52507538	intron_variant, intron_variant,non_coding_transcript_variant, intron_variant,NMD_transcript_variant	-	ZNF615	-3.37211	T	T:0.563158 C:0.436842	T:0.652778 C:0.347222	T:0.73 C:0.27	T:0.21 C:0.79	1.51
rs11084284	19	54278967	upstream_gene_variant, non_coding_transcript_exon_variant	2433, -	SEPT7P8, AC008753.3	-3.33086	G	A:0.252632 G:0.747368	A:0.208333 G:0.791667	A:0.11 G:0.89	A:0.555 G:0.445	7.385
rs7274360	20	6679181	regulatory_region_variant, intergenic_variant	-	-	3.53457	C	C:0.927083 G:0.0729167	C:0.972222 G:0.0277778	C:1 G:0	C:0.925 G:0.075	3.711
rs11908191	20	11276234	intron_variant,non_coding_transcript_variant	-	RP4-734C18.1	3.53625	C	C:0.873684 T:0.126316	C:0.957143 T:0.0428571	C:0.97 T:0.03	C:0.91 T:0.09	0.474
rs6047480	20	21539073	intergenic_variant	-	-	-3.83063	A	A:0.638298 C:0.361702	A:0.680556 C:0.319444	A:0.67 C:0.33	A:0.225 C:0.775	4.427
rs6048144	20	22487052	intergenic_variant	-	-	-3.56061	T	T:0.880208 G:0.119792	T:0.930556 G:0.0694444	T:1 G:0	T:0.51 G:0.49	0.631
rs6036140	20	22515330	intergenic_variant	-	-	-4.02064	C	C:0.878947 G:0.121053	C:0.888889 G:0.111111	C:0.92 G:0.08	C:0.54 G:0.46	5.75
rs1055080	20	22562438	3_prime_UTR_variant, upstream_gene_variant	-, 3158	FOXA2, LINC00261	3.57614	a	G:0.833333 A:0.166667	G:0.847222 A:0.152778	G:0.95 A:0.05	G:0.25 A:0.75	0.177
rs6069297	20	54084340	intron_variant,non_coding_transcript_variant	-	RP5-1010E17.1	-3.54546	A	G:0.71875 A:0.28125	G:0.652778 A:0.347222	G:0.25 A:0.75	G:0.855 A:0.145	2.903
rs7271202	20	58801643	intron_variant,non_coding_transcript_variant, regulatory_region_variant	-	RP5-1043L13.1, -	-3.37427	G	G:0.666667 A:0.333333	G:0.694444 A:0.305556	G:0.79 A:0.21	G:0.46 A:0.54	1.123
rs2823409	21	17006146	intergenic_variant	-	-	-3.56505	C	C:0.854167 G:0.145833	C:0.944444 G:0.0555556	C:1 G:0	C:0.56 G:0.44	4.602
rs2831000	21	28931810	intergenic_variant	-	-	3.92745	G	G:0.952128 A:0.0478723	G:0.902778 A:0.0972222	G:0.97 A:0.03	G:0.9 A:0.1	4.749
rs2832337	21	30832471	intron_variant	-	BACH1	-3.39191	t	T:0.808511 C:0.191489	T:0.875 C:0.125	T:0.91 C:0.09	T:0.625 C:0.375	0.936
rs914136	21	30848368	intron_variant, regulatory_region_variant	-	BACH1, -	-4.19741	C	T:0.1875 C:0.8125	T:0.0694444 C:0.930556	T:0.04 C:0.96	T:0.545 C:0.455	6.574
rs2832341	21	30848392	intron_variant, regulatory_region_variant	-	BACH1, -	-3.84858	G	T:0.208333 G:0.791667	T:0.0694444 G:0.930556	T:0.04 G:0.96	T:0.545 G:0.455	2.346
rs2832343	21	30849713	intron_variant, regulatory_region_variant	-	BACH1, -	-3.74463	C	T:0.1875 C:0.8125	T:0.0694444 C:0.930556	T:0.04 C:0.96	T:0.485 C:0.515	5.343
rs1041732	21	30868064	intron_variant, upstream_gene_variant	-, 303	BACH1, BACH1-IT3	-3.7945	A	G:0.25 A:0.75	G:0.180556 A:0.819444	G:0.06 A:0.94	G:0.605 A:0.395	0.576
rs6519994	22	46656805	synonymous_variant	-	PKDREJ	-3.45001	G	G:0.729167 A:0.270833	G:0.791667 A:0.208333	G:0.86 A:0.14	G:0.295 A:0.705	0.558

## Sheet: S5. NAE
Table S5. Candidate SNPs for selection in Eastern North Africa (NAE) identified within the top 0.1% iHS values.
RS ID	CHROM	POS	Consequence	Distance	GENE	iHS	AA	Freq. NAW	Freq. NAE	Freq. CEU	Freq. WEA	CADD PHRED
rs1462978	12	89204842	intergenic_variant	-	-	-5.46456	A	A:0.729167 G:0.270833	A:0.722222 G:0.277778	A:0.96 G:0.04	A:0.075 G:0.925	1.187
rs1527877	6	107994164	intergenic_variant	-	-	-5.14578	G	C:0.236559 G:0.763441	C:0.222222 G:0.777778	C:0.05 G:0.95	C:0.57 G:0.43	1.062
rs10515121	17	54118354	intergenic_variant	-	-	-4.89636	A	A:0.911458 G:0.0885417	A:0.944444 G:0.0555556	A:0.96 G:0.04	A:0.85 G:0.15	12.98
rs1834611	12	95349459	intron_variant,NMD_transcript_variant	-	NDUFA12	4.64264	G	G:0.911458 A:0.0885417	G:0.930556 A:0.0694444	G:0.81 A:0.19	G:0.97 A:0.03	1.625
rs6872858	5	142234430	intron_variant, downstream_gene_variant	-, 4739	ARHGAP26, ARHGAP26-AS1	-4.61883	T	T:0.859375 C:0.140625	T:0.944444 C:0.0555556	T:0.96 C:0.04	T:0.705 C:0.295	10.74
rs6048144	20	22487052	intergenic_variant	-	-	-4.53349	T	T:0.880208 G:0.119792	T:0.930556 G:0.0694444	T:1 G:0	T:0.51 G:0.49	0.631
rs9285480	6	135619996	intron_variant, upstream_gene_variant, intron_variant,NMD_transcript_variant, intron_variant,non_coding_transcript_variant, downstream_gene_variant	-, 2710, 3515	AHI1, RP3-388E23.2	-4.48469	C	C:0.65625 T:0.34375	C:0.833333 T:0.166667	C:0.96 T:0.04	C:0.345 T:0.655	1.416
rs6036132	20	22486585	intergenic_variant	-	-	-4.45213	T	T:0.958333 G:0.0416667	T:0.944444 G:0.0555556	T:1 G:0	T:0.665 G:0.335	3.531
rs2219026	3	130132509	intron_variant, intron_variant,NMD_transcript_variant	-	COL6A5	-4.39414	G	A:0.4375 G:0.5625	A:0.414286 G:0.585714	A:0.25 G:0.75	A:0.685 G:0.315	0.578
rs7714010	5	112425291	intron_variant, intron_variant,non_coding_transcript_variant, regulatory_region_variant	-	MCC, -	-4.38718	C	C:0.489474 T:0.510526	C:0.555556 T:0.444444	C:0.69 T:0.31	C:0.26 T:0.74	2.934
rs11719336	3	24271992	intron_variant	-	THRB	4.37421	C	C:0.859375 G:0.140625	C:0.708333 G:0.291667	C:0.64 G:0.36	C:0.91 G:0.09	0.752
rs7271202	20	58801643	intron_variant,non_coding_transcript_variant, regulatory_region_variant	-	RP5-1043L13.1, -	-4.34357	G	G:0.666667 A:0.333333	G:0.694444 A:0.305556	G:0.79 A:0.21	G:0.46 A:0.54	1.123
rs6047480	20	21539073	intergenic_variant	-	-	-4.33446	A	A:0.638298 C:0.361702	A:0.680556 C:0.319444	A:0.67 C:0.33	A:0.225 C:0.775	4.427
rs1654933	12	95350507	intron_variant,NMD_transcript_variant	-	NDUFA12	4.31094	G	G:0.910526 A:0.0894737	G:0.930556 A:0.0694444	G:0.81 A:0.19	G:0.995 A:0.005	0.266
rs2528631	2	159586678	intron_variant,non_coding_transcript_variant, regulatory_region_variant	-	AC005042.4, AC005042.5, -	-4.29759	T	G:0.368421 T:0.631579	G:0.361111 T:0.638889	G:0.08 T:0.92	G:0.47 T:0.53	1.501
rs2522	10	44867304	downstream_gene_variant, 3_prime_UTR_variant, intron_variant	4011, -, 766	CXCL12	-4.27605	G	A:0.958333 G:0.0416667	A:0.902778 G:0.0972222	A:0.93 G:0.07	A:0.925 G:0.075	1.25
rs10506959	12	89255723	intergenic_variant	-	-	-4.26868	C	C:0.760417 T:0.239583	C:0.763889 T:0.236111	C:0.88 T:0.12	C:0.605 T:0.395	4.771
rs17103234	14	66512263	regulatory_region_variant, intergenic_variant	-	-	-4.21839	T	T:0.768421 C:0.231579	T:0.722222 C:0.277778	T:0.79 C:0.21	T:0.59 C:0.41	5.993
rs10138449	14	62013834	intron_variant, intron_variant,non_coding_transcript_variant, upstream_gene_variant	-, 1829	PRKCH, RP11-47I22.4, RP11-47I22.1	-4.21345	G	G:0.682292 C:0.317708	G:0.791667 C:0.208333	G:0.95 C:0.05	G:0.395 C:0.605	0.659
rs10209307	2	72338203	intergenic_variant	-	-	-4.2093	T	T:0.5 C:0.5	T:0.694444 C:0.305556	T:0.68 C:0.32	T:0.33 C:0.67	0.091
rs6573499	14	63704649	intron_variant, intron_variant,non_coding_transcript_variant, intron_variant,NMD_transcript_variant	-	RHOJ	-4.20791	G	G:0.635417 A:0.364583	G:0.75 A:0.25	G:0.74 A:0.26	G:0.175 A:0.825	9.983
rs17098542	14	61958290	intron_variant, intron_variant,non_coding_transcript_variant, upstream_gene_variant	-, 621	PRKCH	-4.1922	C	C:0.802083 T:0.197917	C:0.805556 T:0.194444	C:0.86 T:0.14	C:0.655 T:0.345	8.136
rs10086650	8	29883905	upstream_gene_variant, regulatory_region_variant	1324, -	MAP2K1P1, -	-4.1914	T	T:0.875 C:0.125	T:0.847222 C:0.152778	T:0.81 C:0.19	T:0.605 C:0.395	1.137
rs7622468	3	160358809	intergenic_variant	-	-	-4.18024	A	A:0.863158 G:0.136842	A:0.888889 G:0.111111	A:0.95 G:0.05	A:0.505 G:0.495	7.958
rs2559523	10	22893246	intron_variant, intron_variant,non_coding_transcript_variant, downstream_gene_variant, regulatory_region_variant	-, 3501	PIP4K2A, -	-4.16982	A	G:0.395833 A:0.604167	G:0.25 A:0.75	G:0.13 A:0.87	G:0.64 A:0.36	3.114
rs6570049	6	136202834	intron_variant	-	PDE7B	-4.16902	C	C:0.75 T:0.25	C:0.805556 T:0.194444	C:0.95 T:0.05	C:0.425 T:0.575	7.818
rs2623744	8	3586120	intron_variant	-	CSMD1	-4.16564	C	A:0.273684 C:0.726316	A:0.0972222 C:0.902778	A:0.07 C:0.93	A:0.445 C:0.555	0.768
rs9980620	21	26832609	intergenic_variant	-	-	-4.15066	G	G:0.786458 T:0.213542	G:0.833333 T:0.166667	G:0.9 T:0.1	G:0.59 T:0.41	1.167
rs9896251	17	53743809	intergenic_variant	-	-	-4.12953	G	G:0.770833 C:0.229167	G:0.833333 C:0.166667	G:0.98 C:0.02	G:0.48 C:0.52	3.831
rs8118100	20	21677280	intergenic_variant	-	-	-4.10243	T	T:0.942708 C:0.0572917	T:0.930556 C:0.0694444	T:0.98 C:0.02	T:0.62 C:0.38	3.095
rs10140212	14	63746100	intron_variant, intron_variant,NMD_transcript_variant	-	RHOJ	-4.10034	T	T:0.854167 C:0.145833	T:0.930556 C:0.0694444	T:0.86 C:0.14	T:0.7 C:0.3	2.101
rs1068190	14	62019573	downstream_gene_variant, intron_variant	1879, 3465, 2909, 3458, 4969, 4991, 1883, -, 3053	PRKCH, RP11-47I22.2, RP11-47I22.4	-4.08368	C	T:0.401042 C:0.598958	T:0.236111 C:0.763889	T:0.11 C:0.89	T:0.855 C:0.145	4.803
rs11151977	18	52424718	intron_variant	-	RAB27B	-4.07815	A	C:0.380208 A:0.619792	C:0.3 A:0.7	C:0.45 A:0.55	C:0.745 A:0.255	2.073
rs6821258	4	82030410	intron_variant, intron_variant,non_coding_transcript_variant	-	PRKG2	-4.05803	G	G:0.619792 A:0.380208	G:0.757143 A:0.242857	G:0.83 A:0.17	G:0.42 A:0.58	4.365
rs2277363	12	92860905	intron_variant,non_coding_transcript_variant, regulatory_region_variant	-	RP11-693J15.5, RP11-693J15.4, -	4.04033	A	A:0.833333 G:0.166667	A:0.902778 G:0.0972222	A:0.95 G:0.05	A:0.69 G:0.31	1.22
rs7978809	12	92861090	intron_variant,non_coding_transcript_variant, regulatory_region_variant	-	RP11-693J15.5, RP11-693J15.4, -	4.04033	A	A:0.890625 G:0.109375	A:0.902778 G:0.0972222	A:0.95 G:0.05	A:0.765 G:0.235	8.792
rs6909452	6	135599746	downstream_gene_variant	4924	AHI1	-4.03159	T	T:0.765625 C:0.234375	T:0.888889 C:0.111111	T:0.94 C:0.06	T:0.655 C:0.345	1.163
rs9309487	2	74964553	intergenic_variant	-	-	-4.01685	G	G:0.771277 C:0.228723	G:0.902778 C:0.0972222	G:0.93 C:0.07	G:0.41 C:0.59	12.19
rs12977406	19	29348082	intergenic_variant	-	-	4.00905	T	T:0.645833 C:0.354167	T:0.708333 C:0.291667	T:0.63 C:0.37	T:0.695 C:0.305	2.121
rs847004	6	108001690	intergenic_variant	-	-	-4.00408	T	T:0.936842 C:0.0631579	T:0.928571 C:0.0714286	T:1 C:0	T:0.755 C:0.245	3.806
rs17324239	10	85455502	intergenic_variant	-	-	3.98564	G	G:0.453125 A:0.546875	G:0.458333 A:0.541667	G:0.46 A:0.54	G:0.925 A:0.075	0.295
rs10470862	4	34364751	intergenic_variant	-	-	-3.98405	C	C:0.668421 G:0.331579	C:0.805556 G:0.194444	C:0.82 G:0.18	C:0.37 G:0.63	1.539
rs6820405	4	34364972	intergenic_variant	-	-	-3.98405	G	G:0.661458 A:0.338542	G:0.805556 A:0.194444	G:0.82 A:0.18	G:0.345 A:0.655	0.95
rs4811678	20	54801032	intergenic_variant	-	-	3.97922	C	C:0.11828 A:0.88172	C:0.171429 A:0.828571	C:0.02 A:0.98	C:0.425 A:0.575	12.61
rs6050267	20	25019099	intron_variant	-	ACSS1	-3.97192	G	G:0.847368 A:0.152632	G:0.944444 A:0.0555556	G:0.9 A:0.1	G:0.595 A:0.405	1.296
rs13339845	2	72419864	intron_variant, intron_variant,non_coding_transcript_variant	-	EXOC6B	-3.96887	A	A:0.911458 G:0.0885417	A:0.944444 G:0.0555556	A:0.94 G:0.06	A:0.72 G:0.28	2.795
rs17007933	2	72420151	intron_variant, intron_variant,non_coding_transcript_variant	-	EXOC6B	-3.96887	C	C:0.911458 G:0.0885417	C:0.944444 G:0.0555556	C:0.94 G:0.06	C:0.72 G:0.28	2.759
rs17280207	18	73093961	intergenic_variant	-	-	3.9645	C	C:0.856383 T:0.143617	C:0.861111 T:0.138889	C:0.86 T:0.14	C:0.96 T:0.04	6.719
rs7640937	3	728162	intron_variant,non_coding_transcript_variant	-	AC090044.1	-3.96428	T	T:0.778947 C:0.221053	T:0.861111 C:0.138889	T:0.97 C:0.03	T:0.56 C:0.44	6.684
rs4596136	3	728950	intron_variant,non_coding_transcript_variant	-	AC090044.1	-3.96428	A	T:0.242105 A:0.757895	T:0.138889 A:0.861111	T:0.03 A:0.97	T:0.53 A:0.47	6.611
rs1384919	2	52974459	intron_variant,non_coding_transcript_variant	-	AC010967.2	-3.95987	A	G:0.677083 C:0.322917	G:0.625 C:0.375	G:0.71 C:0.29	G:1 C:0	1.683
rs10800705	1	189828204	intergenic_variant	-	-	-3.95883	g	G:0.689474 A:0.310526	G:0.763889 A:0.236111	G:0.77 A:0.23	G:0.455 A:0.545	0.12
rs17787283	3	24273552	intron_variant	-	THRB	3.93803	G	G:0.90625 T:0.09375	G:0.722222 T:0.277778	G:0.74 T:0.26	G:0.91 T:0.09	6.868
rs13327723	3	46500559	intron_variant, upstream_gene_variant, intron_variant,non_coding_transcript_variant, downstream_gene_variant	-, 3246, 588	LTF	3.93084	G	G:0.942708 T:0.0572917	G:0.930556 T:0.0694444	G:1 T:0	G:0.775 T:0.225	1.558
rs7596302	2	72377841	upstream_gene_variant, regulatory_region_variant, TF_binding_site_variant	2674, 2850, 2878, -	CYP26B1, -	-3.90636	C	C:0.854167 G:0.145833	C:0.902778 G:0.0972222	C:0.93 G:0.07	C:0.69 G:0.31	8.905
rs8037434	15	72018533	intron_variant, intron_variant,non_coding_transcript_variant	-	THSD4	-3.89193	C	T:0.557292 C:0.442708	T:0.416667 C:0.583333	T:0.37 C:0.63	T:0.945 C:0.055	4.992
rs6823713	4	188047620	intergenic_variant	-	-	-3.89064	G	A:0.145833 G:0.854167	A:0.0972222 G:0.902778	A:0.11 G:0.89	A:0.29 G:0.71	1.29
rs7217284	17	59336394	intron_variant, intron_variant,non_coding_transcript_variant, regulatory_region_variant, TF_binding_site_variant	-	BCAS3, -	-3.89014	T	T:0.770833 G:0.229167	T:0.861111 G:0.138889	T:0.92 G:0.08	T:0.545 G:0.455	14.53
rs10865471	2	21813495	intron_variant,non_coding_transcript_variant	-	AC067959.1	3.88863	T	T:0.15625 C:0.84375	T:0.0972222 C:0.902778	T:0 C:1	T:0.34 C:0.66	3.89
rs9427698	1	189781033	intron_variant,non_coding_transcript_variant	-	RP11-398M15.1	-3.88679	C	A:0.171875 C:0.828125	A:0.180556 C:0.819444	A:0.16 C:0.84	A:0.355 C:0.645	4.857
rs10019000	4	34488990	intergenic_variant	-	-	3.88257	C	T:0.640625 C:0.359375	T:0.819444 C:0.180556	T:0.82 C:0.18	T:0.195 C:0.805	3.068
rs10090849	8	29885635	non_coding_transcript_exon_variant	-	MAP2K1P1	-3.88009	A	A:0.885417 G:0.114583	A:0.833333 G:0.166667	A:0.81 G:0.19	A:0.605 G:0.395	9.224
rs7087634	10	118171016	downstream_gene_variant	2029	SNRPGP6	-3.87305	t	T:0.625 C:0.375	T:0.75 C:0.25	T:0.91 C:0.09	T:0.155 C:0.845	0.04
rs1480984	4	34519893	intergenic_variant	-	-	-3.86523	C	C:0.836842 G:0.163158	C:0.930556 G:0.0694444	C:1 G:0	C:0.385 G:0.615	0.407
rs12145699	1	210561861	intron_variant	-	HHAT	-3.86389	A	G:0.891304 A:0.108696	G:0.902778 A:0.0972222	G:0.77 A:0.23	G:0.955 A:0.045	4.315
rs10800668	1	189788400	downstream_gene_variant	4352	RP11-398M15.1	-3.85817	A	G:0.171875 A:0.828125	G:0.194444 A:0.805556	G:0.16 A:0.84	G:0.355 A:0.645	0.427
rs11776227	8	129038851	intron_variant,non_coding_transcript_variant	-	PVT1	3.85597	G	G:0.958333 A:0.0416667	G:0.861111 A:0.138889	G:0.87 A:0.13	G:0.995 A:0.005	5.426
rs16899646	6	31416920	intron_variant,non_coding_transcript_variant, downstream_gene_variant	-, 2170, 2175	HCP5, LINC01149	-3.84566	t	C:0.75 G:0.25	C:0.722222 G:0.277778	C:0.91 G:0.09	C:0.625 G:0.375	3.329
rs4545143	8	139711729	intron_variant, intron_variant,non_coding_transcript_variant, regulatory_region_variant	-	COL22A1, -	-3.84491	A	T:0.260417 A:0.739583	T:0.166667 A:0.833333	T:0.13 A:0.87	T:0.19 A:0.81	3.293
rs5998364	22	32664612	upstream_gene_variant, intron_variant,non_coding_transcript_variant	756, -, 4795	CPSF1P1, RP1-90G24.10, RP1-90G24.6	3.83812	a	G:0.847368 A:0.152632	G:0.944444 A:0.0555556	G:0.93 A:0.07	G:0.575 A:0.425	0.49
rs10036206	5	90609178	intron_variant,non_coding_transcript_variant, upstream_gene_variant, regulatory_region_variant	-, 866	LUCAT1, RP11-213H15.4, -	-3.83618	G	C:0.302083 T:0.697917	C:0.166667 T:0.833333	C:0.13 T:0.87	C:0.815 T:0.185	7.508
rs1864346	1	158736445	missense_variant	-	OR6N1	-3.83522	T	C:0.744792 T:0.255208	C:0.763889 T:0.236111	C:0.68 T:0.32	C:0.985 T:0.015	16.13
rs4978923	9	110146778	intergenic_variant	-	-	-3.83154	A	C:0.265625 A:0.734375	C:0.263889 A:0.736111	C:0.29 A:0.71	C:0.61 A:0.39	1.1
rs34244676	4	34382796	intergenic_variant	-	-	-3.82982	T	T:0.869792 A:0.130208	T:0.888889 A:0.111111	T:0.91 A:0.09	T:0.825 A:0.175	3.056
rs41362647	4	34381394	intergenic_variant	-	-	-3.82805	c	C:0.869792 T:0.130208	C:0.888889 T:0.111111	C:0.91 T:0.09	C:0.825 T:0.175	0.335
rs851717	3	24268893	intron_variant	-	THRB	-3.82785	G	G:0.229167 A:0.770833	G:0.277778 A:0.722222	G:0.35 A:0.65	G:0.05 A:0.95	0.088
rs6876856	5	38197740	intergenic_variant	-	-	-3.82676	A	A:0.920213 C:0.0797872	A:0.916667 C:0.0833333	A:1 C:0	A:0.73 C:0.27	4.364
rs17180095	5	63068596	intergenic_variant	-	-	3.82199	T	T:0.848958 C:0.151042	T:0.777778 C:0.222222	T:0.88 C:0.12	T:0.985 C:0.015	5.932
rs6698554	1	237161314	regulatory_region_variant, intergenic_variant	-	-	3.81176	C	C:0.952632 A:0.0473684	C:0.942857 A:0.0571429	C:1 A:0	C:0.905 A:0.095	1.645
rs16928358	12	25188674	non_coding_transcript_exon_variant	-	LRMP	3.80846	G	G:0.957895 A:0.0421053	G:0.944444 A:0.0555556	G:1 A:0	G:0.875 A:0.125	0.912
rs13380299	15	98675023	upstream_gene_variant, intron_variant,non_coding_transcript_variant	187, -	RP11-183E24.2, CTD-2544M6.1	3.80599	a	A:0.921875 G:0.078125	A:0.944444 G:0.0555556	A:1 G:0	A:0.845 G:0.155	2.363
rs7718064	5	160556768	intergenic_variant	-	-	-3.80392	T	C:0.932292 T:0.0677083	C:0.888889 T:0.111111	C:0.97 T:0.03	C:0.86 T:0.14	0.224
rs10859800	12	95347642	intron_variant,NMD_transcript_variant, regulatory_region_variant	-	NDUFA12, -	3.80135	C	C:0.822917 T:0.177083	C:0.805556 T:0.194444	C:0.8 T:0.2	C:0.87 T:0.13	1.563
rs2105397	10	44885348	upstream_gene_variant, regulatory_region_variant	4808, 4857, 4851, 4830, 3407, -	CXCL12, -	3.79747	C	C:0.963158 T:0.0368421	C:0.902778 T:0.0972222	C:0.93 T:0.07	C:0.95 T:0.05	0.119
rs2621330	6	32781524	missense_variant, downstream_gene_variant, non_coding_transcript_exon_variant, 3_prime_UTR_variant,NMD_transcript_variant	-, 623, 20, 676	HLA-DOB, TAP2	3.7972	C	C:0.875 T:0.125	C:0.944444 T:0.0555556	C:0.96 T:0.04	C:0.935 T:0.065	0.001
rs7790650	7	78786971	intron_variant	-	MAGI2	-3.79359	C	A:0.270833 G:0.729167	A:0.25 G:0.75	A:0.21 G:0.79	A:0.485 G:0.515	0.423
rs1316476	2	238508099	downstream_gene_variant, intron_variant,non_coding_transcript_variant	3475, -	AC104667.3, RAB17	-3.78998	t	T:0.833333 C:0.166667	T:0.833333 C:0.166667	T:0.73 C:0.27	T:0.61 C:0.39	1.373
rs1194998	5	146099634	intron_variant, intron_variant,non_coding_transcript_variant, intron_variant,NMD_transcript_variant	-	PPP2R2B	-3.78728	C	C:0.484375 T:0.515625	C:0.555556 T:0.444444	C:0.74 T:0.26	C:0.24 T:0.76	0.837
rs17007927	2	72413594	intron_variant, intron_variant,non_coding_transcript_variant	-	EXOC6B	3.78352	G	A:0.911458 G:0.0885417	A:0.944444 G:0.0555556	A:0.94 G:0.06	A:0.72 G:0.28	4.195
rs12296617	12	89154627	intergenic_variant	-	-	-3.78084	T	T:0.884211 C:0.115789	T:0.930556 C:0.0694444	T:0.98 C:0.02	T:0.69 C:0.31	3.541
rs7741046	6	135614702	intron_variant, intron_variant,NMD_transcript_variant, intron_variant,non_coding_transcript_variant, regulatory_region_variant	-	AHI1, -	3.78033	G	C:0.62234 G:0.37766	C:0.791667 G:0.208333	C:0.94 G:0.06	C:0.25 G:0.75	0.649
rs17477820	6	69676346	intron_variant	-	BAI3	3.77831	A	A:0.9 G:0.1	A:0.916667 G:0.0833333	A:0.92 G:0.08	A:1 G:0	0.298
rs6113120	20	21054993	intergenic_variant	-	-	3.77662	G	G:0.609375 A:0.390625	G:0.430556 A:0.569444	G:0.53 A:0.47	G:0.915 A:0.085	1.626
rs11104806	12	88695985	intergenic_variant	-	-	-3.77593	G	G:0.755208 T:0.244792	G:0.736111 T:0.263889	G:0.89 T:0.11	G:0.355 T:0.645	9.806
rs6082471	20	21597237	intergenic_variant	-	-	-3.7672	A	G:0.28125 A:0.71875	G:0.111111 A:0.888889	G:0.2 A:0.8	G:0.385 A:0.615	1.184
rs12308624	12	88372363	downstream_gene_variant	1453, 1536, 4795	C12orf50	-3.75966	A	A:0.671875 G:0.328125	A:0.708333 G:0.291667	A:0.93 G:0.07	A:0.2 G:0.8	0.514
rs16962888	19	29978723	intron_variant,non_coding_transcript_variant, downstream_gene_variant	-, 1959	CTC-525D6.1, CTC-525D6.2	3.75947	C	C:0.926316 T:0.0736842	C:0.928571 T:0.0714286	C:0.98 T:0.02	C:0.825 T:0.175	0.78
rs10780661	9	86926307	intron_variant, intron_variant,non_coding_transcript_variant	-	SLC28A3	-3.75567	A	A:0.820652 G:0.179348	A:0.819444 G:0.180556	A:0.79 G:0.21	A:0.715 G:0.285	1.935
rs8112458	19	52533305	downstream_gene_variant, upstream_gene_variant, 5_prime_UTR_variant	3368, 1482, 1703, 1327, 1715, -	ZNF432, ZNF614	3.75519	C	A:0.463158 C:0.536842	A:0.597222 C:0.402778	A:0.7 C:0.3	A:0.16 C:0.84	2.071
rs2065594	10	85452781	intergenic_variant	-	-	3.74802	C	C:0.432292 T:0.567708	C:0.442857 T:0.557143	C:0.44 T:0.56	C:0.905 T:0.095	0.53
rs4141922	20	21077543	intron_variant,non_coding_transcript_variant, regulatory_region_variant	-	LINC00237, -	-3.74114	T	T:0.692708 A:0.307292	T:0.763889 A:0.236111	T:0.84 A:0.16	T:0.51 A:0.49	1.836
rs11151937	18	71915673	downstream_gene_variant	4858, 5000, 4859, 4857	CYB5A	-3.73788	G	C:0.432292 G:0.567708	C:0.263889 G:0.736111	C:0.37 G:0.63	C:0.605 G:0.395	1.244
rs1932847	1	177979808	intron_variant,non_coding_transcript_variant, regulatory_region_variant	-	RP4-798P15.3, RP11-568K15.1, -	-3.73616	c	C:0.515789 T:0.484211	C:0.597222 T:0.402778	C:0.58 T:0.42	C:0.37 T:0.63	1.588
rs16868423	8	102789990	intron_variant, intron_variant,non_coding_transcript_variant, downstream_gene_variant	-, 2160	NCALD	-3.73002	t	T:0.859375 C:0.140625	T:0.930556 C:0.0694444	T:1 C:0	T:0.54 C:0.46	1.473
rs2026222	21	27032628	intron_variant, regulatory_region_variant	-	JAM2, -	-3.72789	C	C:0.657895 T:0.342105	C:0.671429 T:0.328571	C:0.74 T:0.26	C:0.305 T:0.695	0.857
rs2032886	5	87100264	intergenic_variant	-	-	-3.72471	G	C:0.0989583 G:0.901042	C:0.0833333 G:0.916667	C:0.17 G:0.83	C:0.185 G:0.815	11
rs1553107	15	63101238	intron_variant, intron_variant,non_coding_transcript_variant, regulatory_region_variant	-	TLN2, -	-3.72207	A	G:0.307292 A:0.692708	G:0.291667 A:0.708333	G:0.22 A:0.78	G:0.375 A:0.625	1.794
rs4593206	4	115320087	regulatory_region_variant, intergenic_variant	-	-	-3.71704	C	G:0.5625 C:0.4375	G:0.527778 C:0.472222	G:0.5 C:0.5	G:0.535 C:0.465	1.749
rs6577982	8	140011514	intergenic_variant	-	-	-3.71601	C	C:0.755208 A:0.244792	C:0.888889 A:0.111111	C:0.88 A:0.12	C:0.57 A:0.43	0.799
rs7085806	10	85433432	intron_variant,non_coding_transcript_variant	-	RP11-344L13.2	-3.71407	C	C:0.729167 T:0.270833	C:0.791667 T:0.208333	C:0.77 T:0.23	C:0.505 T:0.495	4.096
rs41412	2	72407263	intron_variant, intron_variant,non_coding_transcript_variant	-	EXOC6B	-3.71283	T	T:0.553191 C:0.446809	T:0.814286 C:0.185714	T:0.7 C:0.3	T:0.53 C:0.47	0.919
rs4886187	13	60226794	intergenic_variant	-	-	-3.70824	C	A:0.1875 C:0.8125	A:0.0555556 C:0.944444	A:0.12 C:0.88	A:0.17 C:0.83	5.48
rs883941	16	89226511	downstream_gene_variant, intron_variant,non_coding_transcript_variant, non_coding_transcript_exon_variant, upstream_gene_variant	4340, -, 4257, 2279	ACSF3, LINC00304	-3.69916	T	T:0.822917 C:0.177083	T:0.805556 C:0.194444	T:0.78 C:0.22	T:0.61 C:0.39	2.117
rs6842891	4	34756919	intergenic_variant	-	-	-3.69875	C	C:0.840426 T:0.159574	C:0.861111 T:0.138889	C:0.88 T:0.12	C:0.725 T:0.275	0.665
rs11119469	1	210536278	intron_variant, regulatory_region_variant	-	HHAT, -	-3.69829	a	C:0.904255 A:0.0957447	C:0.875 A:0.125	C:0.81 A:0.19	C:0.97 A:0.03	4.367
rs1991126	2	21822998	intron_variant,non_coding_transcript_variant	-	AC067959.1	3.68849	C	C:0.223958 T:0.776042	C:0.111111 T:0.888889	C:0.01 T:0.99	C:0.495 T:0.505	0.358
rs16863810	3	188680659	intron_variant	-	TPRG1	-3.68813	A	A:0.765625 T:0.234375	A:0.875 T:0.125	A:0.98 T:0.02	A:0.45 T:0.55	13.7
rs16997270	21	40446362	intergenic_variant	-	-	3.68513	C	C:0.90625 T:0.09375	C:0.944444 T:0.0555556	C:1 T:0	C:0.925 T:0.075	2.965
rs17190071	6	30999703	intron_variant, intron_variant,non_coding_transcript_variant	-	MUC22, XXbac-BPG118E17.9, AL663093.2, AL805909.3, BX248321.1	3.68468	G	G:0.921875 A:0.078125	G:0.875 A:0.125	G:0.9 A:0.1	G:0.96 A:0.04	0.464
rs17614025	4	148810260	intron_variant, intron_variant,non_coding_transcript_variant	-	ARHGAP10	-3.68451	G	A:0.354167 G:0.645833	A:0.208333 G:0.791667	A:0.05 G:0.95	A:0.93 G:0.07	14.49
rs16995866	4	34436335	regulatory_region_variant, intergenic_variant	-	-	-3.67951	c	C:0.861702 T:0.138298	C:0.902778 T:0.0972222	C:0.88 T:0.12	C:0.695 T:0.305	0.124
rs7997312	13	84518990	intergenic_variant	-	-	-3.67893	A	A:0.457895 G:0.542105	A:0.458333 G:0.541667	A:0.69 G:0.31	A:0.275 G:0.725	7.175
rs9880362	3	71081585	intron_variant, intron_variant,NMD_transcript_variant, regulatory_region_variant	-	FOXP1, -	-3.67877	A	A:0.65625 G:0.34375	A:0.805556 G:0.194444	A:1 G:0	A:0.095 G:0.905	16.57
rs454833	12	89200595	intergenic_variant	-	-	3.67853	G	A:0.760638 G:0.239362	A:0.722222 G:0.277778	A:0.96 G:0.04	A:0.195 G:0.805	0.756
rs17139643	5	115713260	intron_variant,non_coding_transcript_variant, regulatory_region_variant	-	COMMD10, -	-3.67436	T	T:0.96875 C:0.03125	T:0.944444 C:0.0555556	T:0.99 C:0.01	T:0.88 C:0.12	15.93
rs6836122	4	34455120	intergenic_variant	-	-	3.67256	T	C:0.636842 T:0.363158	C:0.814286 T:0.185714	C:0.8 T:0.2	C:0.135 T:0.865	2.729
rs504153	3	9069918	intron_variant, intron_variant,non_coding_transcript_variant, regulatory_region_variant	-	SRGAP3, -	3.67227	C	C:0.9 T:0.1	C:0.785714 T:0.214286	C:0.73 T:0.27	C:1 T:0	13.22
rs2432662	2	38352174	intron_variant,non_coding_transcript_variant, regulatory_region_variant	-	CYP1B1-AS1, -	3.6695	C	C:0.895833 T:0.104167	C:0.861111 T:0.138889	C:0.79 T:0.21	C:0.965 T:0.035	2.581
rs6445399	3	64335972	intron_variant, regulatory_region_variant	-	PRICKLE2, -	-3.66785	T	T:0.640625 C:0.359375	T:0.694444 C:0.305556	T:0.87 C:0.13	T:0.31 C:0.69	0.296
rs2721066	13	41156188	intron_variant	-	FOXO1	-3.66139	T	T:0.572917 C:0.427083	T:0.666667 C:0.333333	T:0.69 C:0.31	T:0.375 C:0.625	4.39
rs1497312	3	130125116	missense_variant, missense_variant,NMD_transcript_variant	-	COL6A5	-3.65954	C	G:0.446809 C:0.553191	G:0.361111 C:0.638889	G:0.26 C:0.74	G:0.7 C:0.3	7.755
rs6789520	3	761907	intron_variant,non_coding_transcript_variant	-	AC090044.1	-3.65566	T	T:0.747368 C:0.252632	T:0.847222 C:0.152778	T:0.97 C:0.03	T:0.42 C:0.58	0.033
rs9858444	3	71077031	intron_variant, intron_variant,NMD_transcript_variant, regulatory_region_variant	-	FOXP1, -	-3.65409	T	T:0.729167 C:0.270833	T:0.819444 C:0.180556	T:1 C:0	T:0.225 C:0.775	0.178
rs10197512	2	50912161	intron_variant	-	NRXN1	3.65258	C	T:0.0851064 C:0.914894	T:0.102941 C:0.897059	T:0.1 C:0.9	T:0 C:1	1.548
rs4341642	13	39137704	intergenic_variant	-	-	-3.65222	A	G:0.15625 A:0.84375	G:0.0972222 A:0.902778	G:0 A:1	G:0.6 A:0.4	1.427
rs6750860	2	1862435	intron_variant	-	MYT1L	-3.65115	T	T:0.794737 G:0.205263	T:0.805556 G:0.194444	T:0.78 G:0.22	T:0.61 G:0.39	7.356
rs10280758	7	119706247	intergenic_variant	-	-	-3.64935	C	C:0.802083 A:0.197917	C:0.861111 A:0.138889	C:0.99 A:0.01	C:0.435 A:0.565	0.593
rs4710052	6	158628205	intergenic_variant	-	-	-3.64864	A	A:0.682292 C:0.317708	A:0.861111 C:0.138889	A:0.92 C:0.08	A:0.525 C:0.475	4.538
rs12123089	1	246024919	intron_variant,non_coding_transcript_variant, intron_variant, downstream_gene_variant, upstream_gene_variant, regulatory_region_variant	-, 2192, 2970	SMYD3, -	-3.64778	C	T:0.37766 C:0.62234	T:0.357143 C:0.642857	T:0.33 C:0.67	T:0.745 C:0.255	7.075
rs7305828	12	89155002	intergenic_variant	-	-	3.64766	T	G:0.806452 T:0.193548	G:0.875 T:0.125	G:0.97 T:0.03	G:0.46 T:0.54	0.035
rs1398303	12	89205094	intergenic_variant	-	-	-3.64666	C	C:0.947917 A:0.0520833	C:0.916667 A:0.0833333	C:1 A:0	C:0.785 A:0.215	2.141
rs878815	14	66492107	intergenic_variant	-	-	3.64653	A	G:0.515625 A:0.484375	G:0.541667 A:0.458333	G:0.61 A:0.39	G:0.125 A:0.875	0.675
rs4715450	6	54168643	upstream_gene_variant	4610, 4728, 4121, 4014	TINAG	3.64591	T	T:0.558511 A:0.441489	T:0.527778 A:0.472222	T:0.5 A:0.5	T:0.97 A:0.03	1.144
rs11138691	9	83105207	intergenic_variant	-	-	3.64584	G	G:0.909574 C:0.0904255	G:0.944444 C:0.0555556	G:0.84 C:0.16	G:1 C:0	1.922
rs1447064	8	105309904	intergenic_variant	-	-	3.64254	A	A:0.901042 G:0.0989583	A:0.902778 G:0.0972222	A:0.91 G:0.09	A:0.985 G:0.015	1.733
rs7313599	12	57979555	downstream_gene_variant, 3_prime_UTR_variant, regulatory_region_variant	1124, -, 2898	KIF5A, -	3.63137	A	A:0.558511 G:0.441489	A:0.514286 G:0.485714	A:0.59 G:0.41	A:0.83 G:0.17	6.781
rs9442895	6	73857068	intron_variant, upstream_gene_variant	-, 3831	KCNQ5, KCNQ5-AS1	-3.63052	A	A:0.744792 G:0.255208	A:0.875 G:0.125	A:0.98 G:0.02	A:0.325 G:0.675	5.799
rs1487433	18	21592000	intron_variant, upstream_gene_variant, intron_variant,non_coding_transcript_variant	-, 2600, 4598, 2877, 2384	TTC39C, RP11-403A21.2	-3.62861	C	A:0.338542 C:0.661458	A:0.472222 C:0.527778	A:0.35 C:0.65	A:0.79 C:0.21	2.786
rs12510799	4	136714775	intron_variant,non_coding_transcript_variant	-	RP11-780O17.1	-3.62725	T	G:0.430851 A:0.569149	G:0.305556 A:0.694444	G:0.15 A:0.85	G:0.79 A:0.21	1.648
rs4869575	5	38164547	intron_variant,non_coding_transcript_variant	-	CTD-2116N24.1	-3.62698	C	T:0.317708 C:0.682292	T:0.157143 C:0.842857	T:0.07 C:0.93	T:0.63 C:0.37	6.983
rs554825	18	7486106	intergenic_variant	-	-	-3.62484	A	A:0.546875 G:0.453125	A:0.5 G:0.5	A:0.81 G:0.19	A:0.315 G:0.685	4.835
rs11952119	5	145715745	upstream_gene_variant, intron_variant, intron_variant,non_coding_transcript_variant	2842, -	POU4F3, RBM27, CTC-359M8.1	-3.62398	C	C:0.765625 G:0.234375	C:0.819444 G:0.180556	C:0.77 G:0.23	C:0.635 G:0.365	1.544
rs4645326	5	112429162	intron_variant, intron_variant,non_coding_transcript_variant	-	MCC	-3.62368	A	G:0.43617 A:0.56383	G:0.352941 A:0.647059	G:0.28 A:0.72	G:0.495 A:0.505	1.454
rs6796087	3	111461960	intron_variant, intron_variant,non_coding_transcript_variant	-	PHLDB2, PLCXD2	-3.62234	T	T:0.458333 C:0.541667	T:0.472222 C:0.527778	T:0.45 C:0.55	T:0.21 C:0.79	6.449
rs10490586	2	66081606	intron_variant,non_coding_transcript_variant	-	AC074391.1	-3.62041	a	A:0.609375 G:0.390625	A:0.791667 G:0.208333	A:0.8 G:0.2	A:0.22 G:0.78	4.171
rs1991491	5	112992985	intergenic_variant	-	-	3.61992	T	T:0.484375 C:0.515625	T:0.486111 C:0.513889	T:0.54 C:0.46	T:0.93 C:0.07	6.972
rs17513268	17	59323043	intron_variant, intron_variant,non_coding_transcript_variant, regulatory_region_variant	-	BCAS3, -	-3.61971	A	A:0.859375 G:0.140625	A:0.916667 G:0.0833333	A:0.85 G:0.15	A:0.86 G:0.14	5.519
rs4463090	4	34580167	intergenic_variant	-	-	3.61883	G	C:0.604167 G:0.395833	C:0.777778 G:0.222222	C:0.68 G:0.32	C:0.025 G:0.975	0.161
rs7125294	11	84111645	intron_variant, intron_variant,non_coding_transcript_variant	-	DLG2	-3.61775	a	A:0.692708 C:0.307292	A:0.833333 C:0.166667	A:0.94 C:0.06	A:0.67 C:0.33	2.129
rs12240940	10	100373429	intron_variant	-	HPSE2	-3.61719	T	T:0.880208 C:0.119792	T:0.944444 C:0.0555556	T:1 C:0	T:0.695 C:0.305	3.591
rs9402758	6	136131047	upstream_gene_variant	1443	RP11-394G3.2	-3.61657	G	G:0.869792 A:0.130208	G:0.930556 A:0.0694444	G:0.95 A:0.05	G:0.775 A:0.225	0.091
rs978217	20	21024690	intergenic_variant	-	-	3.61473	g	G:0.625 A:0.375	G:0.541667 A:0.458333	G:0.5 A:0.5	G:0.925 A:0.075	1.243
rs12658902	5	169136909	intron_variant, intron_variant,NMD_transcript_variant	-	DOCK2	-3.61461	A	G:0.635417 A:0.364583	G:0.611111 A:0.388889	G:0.65 A:0.35	G:0.86 A:0.14	2.766
rs12660335	6	42454761	intergenic_variant	-	-	-3.61261	G	G:0.901042 C:0.0989583	G:0.916667 C:0.0833333	G:0.97 C:0.03	G:0.785 C:0.215	0.09
rs11755040	6	24456306	intron_variant	-	GPLD1	3.61088	G	G:0.815789 A:0.184211	G:0.771429 A:0.228571	G:0.67 A:0.33	G:1 A:0	4.357
rs13203549	6	32988197	intergenic_variant	-	-	3.61081	G	G:0.962766 A:0.037234	G:0.897059 A:0.102941	G:0.94 A:0.06	G:0.975 A:0.025	6.747
rs8054782	16	73637631	intergenic_variant	-	-	-3.60999	G	A:0.430851 G:0.569149	A:0.305556 G:0.694444	A:0.32 G:0.68	A:0.86 G:0.14	0.658
rs1088670	14	62003902	intron_variant, intron_variant,non_coding_transcript_variant, downstream_gene_variant, regulatory_region_variant, TF_binding_site_variant	-, 324	PRKCH, RP11-47I22.4, RP11-47I22.1, -	-3.60654	T	C:0.291667 T:0.708333	C:0.236111 T:0.763889	C:0.15 T:0.85	C:0.6 T:0.4	0.518
rs7635426	3	188675099	intron_variant, regulatory_region_variant	-	TPRG1, -	3.60557	C	T:0.859375 C:0.140625	T:0.888889 C:0.111111	T:0.99 C:0.01	T:0.58 C:0.42	0.883
rs6710960	2	74960055	intergenic_variant	-	-	-3.60226	A	A:0.78125 C:0.21875	A:0.916667 C:0.0833333	A:0.94 C:0.06	A:0.515 C:0.485	3.114
rs10496595	2	123502497	regulatory_region_variant, intergenic_variant	-	-	-3.59989	C	C:0.890625 T:0.109375	C:0.814286 T:0.185714	C:0.81 T:0.19	C:0.745 T:0.255	1.211
rs7734053	5	58430362	intron_variant,NMD_transcript_variant, intron_variant, intron_variant,non_coding_transcript_variant, regulatory_region_variant	-	PDE4D, -	-3.59325	T	C:0.882979 T:0.117021	C:0.805556 T:0.194444	C:0.86 T:0.14	C:0.92 T:0.08	15.16
rs353634	11	35185056	intron_variant, intron_variant,NMD_transcript_variant, intron_variant,non_coding_transcript_variant	-	CD44	3.59235	G	A:0.155914 G:0.844086	A:0.125 G:0.875	A:0.26 G:0.74	A:0 G:1	4.185
rs17755356	15	73143499	regulatory_region_variant, intergenic_variant	-	-	3.58982	G	G:0.526042 A:0.473958	G:0.5 A:0.5	G:0.53 A:0.47	G:0.85 A:0.15	9.594
rs12533567	7	54167578	intergenic_variant	-	-	-3.58793	T	C:0.223404 T:0.776596	C:0.263889 T:0.736111	C:0.13 T:0.87	C:0.56 T:0.44	1.778
rs891320	8	16245654	upstream_gene_variant, intron_variant, intron_variant,non_coding_transcript_variant	4817, -	MSR1	-3.58684	T	A:0.547368 G:0.452632	A:0.416667 G:0.583333	A:0.09 G:0.91	A:0.89 G:0.11	0.542
rs17058473	5	160355695	downstream_gene_variant, regulatory_region_variant	3093, 3090, -	RP11-109J4.1, -	3.5809	T	T:0.947368 C:0.0526316	T:0.944444 C:0.0555556	T:0.97 C:0.03	T:0.925 C:0.075	0.493
rs7675843	4	82035067	intron_variant, intron_variant,non_coding_transcript_variant	-	PRKG2	-3.57911	t	T:0.661458 C:0.338542	T:0.777778 C:0.222222	T:0.83 C:0.17	T:0.525 C:0.475	2.071
rs1881230	11	8113974	intron_variant	-	TUB	-3.57723	A	G:0.363158 A:0.636842	G:0.277778 A:0.722222	G:0.35 A:0.65	G:0.535 A:0.465	0.004
rs12280379	11	133361057	intron_variant, intron_variant,non_coding_transcript_variant, regulatory_region_variant	-	OPCML, -	-3.57482	G	G:0.692708 A:0.307292	G:0.888889 A:0.111111	G:0.63 A:0.37	G:0.275 A:0.725	6.03
rs1927639	9	16457271	intron_variant, intron_variant,NMD_transcript_variant	-	BNC2	-3.57429	C	C:0.651042 G:0.348958	C:0.736111 G:0.263889	C:0.58 G:0.42	C:0.255 G:0.745	4.595
rs9612986	22	25931437	upstream_gene_variant	2661	AL008721.1	-3.57405	A	A:0.771277 G:0.228723	A:0.888889 G:0.111111	A:0.98 G:0.02	A:0.66 G:0.34	11.37
rs17016079	12	89204722	intergenic_variant	-	-	3.57142	A	C:0.810526 A:0.189474	C:0.777778 A:0.222222	C:0.97 A:0.03	C:0.555 A:0.445	1.761
rs6467822	7	138773011	intron_variant	-	ZC3HAV1	-3.5704	C	C:0.744792 T:0.255208	C:0.833333 T:0.166667	C:0.85 T:0.15	C:0.565 T:0.435	1.737
rs2251244	14	62023264	non_coding_transcript_exon_variant, intron_variant	-	RP11-47I22.2, RP11-47I22.4	3.56678	A	A:0.432292 C:0.567708	A:0.333333 C:0.666667	A:0.16 C:0.84	A:0.975 C:0.025	6.552
rs3820276	1	36317041	intron_variant, downstream_gene_variant, upstream_gene_variant, regulatory_region_variant	-, 245, 2048	AGO4, -	-3.56649	G	G:0.875 C:0.125	G:0.944444 C:0.0555556	G:0.98 C:0.02	G:0.675 C:0.325	4.759
rs2702673	11	19423980	intron_variant, upstream_gene_variant	-, 452	NAV2, RNA5SP335	-3.5625	G	A:0.119792 G:0.880208	A:0.0833333 G:0.916667	A:0.08 G:0.92	A:0.255 G:0.745	5.317
rs7229449	18	66764946	intergenic_variant	-	-	-3.55953	C	C:0.90625 T:0.09375	C:0.902778 T:0.0972222	C:1 T:0	C:0.685 T:0.315	1.158
rs17080358	18	66769583	intergenic_variant	-	-	-3.55953	C	C:0.905263 T:0.0947368	C:0.902778 T:0.0972222	C:1 T:0	C:0.685 T:0.315	1.955
rs10257477	7	107704688	intron_variant, upstream_gene_variant, intron_variant,non_coding_transcript_variant	-, 344	LAMB4	-3.55796	T	T:0.663158 C:0.336842	T:0.777778 C:0.222222	T:1 C:0	T:0.21 C:0.79	1.305
rs7204112	16	86972212	intergenic_variant	-	-	-3.55565	A	A:0.760417 G:0.239583	A:0.833333 G:0.166667	A:0.94 G:0.06	A:0.415 G:0.585	0.103
rs4687010	3	188675732	intron_variant	-	TPRG1	3.55301	A	A:0.34375 G:0.65625	A:0.180556 G:0.819444	A:0.02 G:0.98	A:0.89 G:0.11	3.955
rs251172	5	62029339	intergenic_variant	-	-	-3.54688	G	G:0.585106 A:0.414894	G:0.661765 A:0.338235	G:0.61 A:0.39	G:0.33 A:0.67	9.532
rs7564028	2	75829285	downstream_gene_variant	3600	AC005034.2	3.54317	G	T:0.126316 G:0.873684	T:0.111111 G:0.888889	T:0.16 G:0.84	T:0.02 G:0.98	6.444
rs6866566	5	112406457	intron_variant, intron_variant,non_coding_transcript_variant, regulatory_region_variant	-	MCC, -	-3.54238	G	G:0.621053 C:0.378947	G:0.625 C:0.375	G:0.72 C:0.28	G:0.675 C:0.325	3.044
rs11955857	5	121101384	intergenic_variant	-	-	-3.53972	A	A:0.692708 C:0.307292	A:0.805556 C:0.194444	A:0.95 C:0.05	A:0.545 C:0.455	0.93
rs989022	10	118225354	intron_variant, regulatory_region_variant	-	PNLIPRP3, -	-3.5391	C	C:0.911458 A:0.0885417	C:0.916667 A:0.0833333	C:0.91 A:0.09	C:0.68 A:0.32	0.891
rs16829525	1	188870450	upstream_gene_variant	4369	LINC01035	-3.53805	A	A:0.885417 G:0.114583	A:0.930556 G:0.0694444	A:0.99 G:0.01	A:0.47 G:0.53	0.176
rs12294703	11	27233845	intron_variant,non_coding_transcript_variant, downstream_gene_variant	-, 4854	RP11-1L12.3	3.53718	A	A:0.927083 C:0.0729167	A:0.902778 C:0.0972222	A:0.91 C:0.09	A:0.795 C:0.205	9.435
rs11746908	5	112429627	intron_variant, intron_variant,non_coding_transcript_variant	-	MCC	-3.53223	G	G:0.6 A:0.4	G:0.694444 A:0.305556	G:0.75 A:0.25	G:0.71 A:0.29	13.63
rs1506509	8	140083663	TF_binding_site_variant, intergenic_variant	-	-	-3.53181	C	A:0.252632 C:0.747368	A:0.194444 C:0.805556	A:0.22 C:0.78	A:0.34 C:0.66	2.562
rs10515570	5	145773117	intergenic_variant	-	-	-3.53052	T	T:0.726316 C:0.273684	T:0.791667 C:0.208333	T:0.85 C:0.15	T:0.58 C:0.42	6.28
rs4248154	6	31002616	synonymous_variant, downstream_gene_variant, intron_variant	-, 131, 126	MUC22, XXbac-BPG118E17.9, AL663093.2, AL805909.3, BX248321.1	-3.52844	T	C:0.868421 T:0.131579	C:0.763889 T:0.236111	C:0.82 T:0.18	C:0.89 T:0.11	0.069
rs2194390	2	50902931	intron_variant	-	NRXN1	3.52733	A	G:0.0833333 A:0.916667	G:0.0972222 A:0.902778	G:0.12 A:0.88	G:0 A:1	4.02
rs2194391	2	50903066	intron_variant	-	NRXN1	3.52733	A	G:0.0789474 A:0.921053	G:0.0735294 A:0.926471	G:0.12 A:0.88	G:0 A:1	3.294
rs10732643	12	89162115	intergenic_variant	-	-	3.52665	T	T:0.215789 G:0.784211	T:0.194444 G:0.805556	T:0.03 G:0.97	T:0.87 G:0.13	1.986
rs1351440	4	34562507	intergenic_variant	-	-	3.52563	G	T:0.71875 G:0.28125	T:0.833333 G:0.166667	T:0.75 G:0.25	T:0.38 G:0.62	2.381
rs6427351	1	157066950	intron_variant	-	ETV3L	-3.52372	T	T:0.897849 C:0.102151	T:0.944444 C:0.0555556	T:0.93 C:0.07	T:0.775 C:0.225	0.485
rs1842534	4	34567709	intergenic_variant	-	-	3.52265	A	G:0.723958 A:0.276042	G:0.847222 A:0.152778	G:0.75 A:0.25	G:0.38 A:0.62	4.326
rs2441852	8	105311469	intergenic_variant	-	-	-3.52205	G	A:0.885417 G:0.114583	A:0.902778 G:0.0972222	A:0.86 G:0.14	A:0.925 G:0.075	1.712
rs7919111	10	85437583	upstream_gene_variant, regulatory_region_variant	2388, -	RP11-344L13.2, -	-3.51778	T	T:0.729167 C:0.270833	T:0.777778 C:0.222222	T:0.76 C:0.24	T:0.48 C:0.52	4.959
rs12232328	15	73147932	intergenic_variant	-	-	3.51672	c	C:0.531579 T:0.468421	C:0.5 T:0.5	C:0.53 T:0.47	C:0.855 T:0.145	0.044
rs516912	11	59536179	intron_variant, intron_variant,non_coding_transcript_variant, intron_variant,NMD_transcript_variant	-	STX3	-3.51612	t	T:0.851064 C:0.148936	T:0.888889 C:0.111111	T:0.97 C:0.03	T:0.5 C:0.5	0.749
rs6047579	20	21672691	intergenic_variant	-	-	3.51475	g	C:0.945652 G:0.0543478	C:0.9 G:0.1	C:0.97 G:0.03	C:0.6 G:0.4	0.22
rs10773317	12	127187543	intergenic_variant	-	-	3.51348	A	A:0.302083 G:0.697917	A:0.208333 G:0.791667	A:0.12 G:0.88	A:0.64 G:0.36	3.306
rs2181985	14	61940910	intron_variant, upstream_gene_variant, intron_variant,non_coding_transcript_variant	-, 2975	PRKCH	-3.51342	T	C:0.333333 T:0.666667	C:0.347222 T:0.652778	C:0.27 T:0.73	C:0.485 T:0.515	0.965
rs11151228	18	63746984	intergenic_variant	-	-	3.51303	G	G:0.9375 A:0.0625	G:0.930556 A:0.0694444	G:0.99 A:0.01	G:0.885 A:0.115	5.882
rs16873129	7	22145084	intergenic_variant	-	-	3.51053	T	T:0.947368 C:0.0526316	T:0.944444 C:0.0555556	T:0.93 C:0.07	T:0.97 C:0.03	2.159
rs6909925	6	158634175	intergenic_variant	-	-	-3.50869	A	A:0.760417 G:0.239583	A:0.902778 G:0.0972222	A:0.93 G:0.07	A:0.595 G:0.405	8.868
rs7228507	18	61147036	intron_variant	-	SERPINB5	3.50771	A	A:0.763158 G:0.236842	A:0.722222 G:0.277778	A:0.49 G:0.51	A:0.915 G:0.085	0.108
rs12761112	10	97348958	intergenic_variant	-	-	3.50603	C	C:0.884211 G:0.115789	C:0.875 G:0.125	C:0.89 G:0.11	C:0.955 G:0.045	4.09
rs10790556	11	123025690	intron_variant	-	CLMP	-3.5049	t	T:0.317708 C:0.682292	T:0.375 C:0.625	T:0.53 C:0.47	T:0.17 C:0.83	2.663
rs7141605	14	63880446	intron_variant, intron_variant,non_coding_transcript_variant	-	PPP2R5E	-3.50429	C	C:0.757895 G:0.242105	C:0.861111 G:0.138889	C:0.83 G:0.17	C:0.415 G:0.585	0.59
rs11083156	18	23511596	intergenic_variant	-	-	-3.50361	G	A:0.541667 G:0.458333	A:0.375 G:0.625	A:0.38 G:0.62	A:0.595 G:0.405	1.964
rs11731129	4	82038853	intron_variant, intron_variant,non_coding_transcript_variant	-	PRKG2	-3.50341	G	G:0.7 A:0.3	G:0.777778 A:0.222222	G:0.83 A:0.17	G:0.64 A:0.36	0.964
rs1991297	12	106969216	intron_variant,NMD_transcript_variant, intron_variant	-	RP11-144F15.1	-3.50328	C	C:0.657895 T:0.342105	C:0.75 T:0.25	C:0.58 T:0.42	C:0.665 T:0.335	0.062
rs17516662	5	146097254	intron_variant, intron_variant,non_coding_transcript_variant, intron_variant,NMD_transcript_variant	-	PPP2R2B	-3.50216	t	T:0.572917 C:0.427083	T:0.583333 C:0.416667	T:0.74 C:0.26	T:0.235 C:0.765	0.927
rs3856144	1	225527726	intron_variant,NMD_transcript_variant, intron_variant	-	DNAH14	3.50024	C	A:0.326316 C:0.673684	A:0.416667 C:0.583333	A:0.45 C:0.55	A:0.21 C:0.79	2.309
rs6919798	6	32732890	upstream_gene_variant	1623, 1647, 1581, 1579, 1560	HLA-DQB2	3.49897	A	A:0.875 G:0.125	A:0.930556 G:0.0694444	A:0.93 G:0.07	A:0.905 G:0.095	5.515
rs783630	1	42346389	intron_variant, intron_variant,non_coding_transcript_variant, regulatory_region_variant	-	HIVEP3, -	3.4964	g	A:0.0842105 G:0.915789	A:0.114286 G:0.885714	A:0.09 G:0.91	A:0.025 G:0.975	7.544
rs12441701	15	70789121	intergenic_variant	-	-	-3.49348	A	G:0.331579 A:0.668421	G:0.180556 A:0.819444	G:0.22 A:0.78	G:0.47 A:0.53	0.949
rs13420395	2	55058720	intron_variant	-	EML6	3.49068	G	G:0.926316 A:0.0736842	G:0.916667 A:0.0833333	G:0.92 A:0.08	G:0.855 A:0.145	0.359
rs4851391	2	101579811	intron_variant, intron_variant,non_coding_transcript_variant	-	NPAS2	-3.48773	C	C:0.734375 G:0.265625	C:0.791667 G:0.208333	C:0.73 G:0.27	C:0.34 G:0.66	0.088
rs8067979	17	54115917	intergenic_variant	-	-	-3.48605	A	T:0.416667 A:0.583333	T:0.361111 A:0.638889	T:0.6 A:0.4	T:0.7 A:0.3	0.733
rs954641	11	126997238	intron_variant,non_coding_transcript_variant	-	CTD-2234N14.2	-3.48472	t	T:0.968421 C:0.0315789	T:0.944444 C:0.0555556	T:1 C:0	T:0.89 C:0.11	16.85
rs2700631	3	99064538	regulatory_region_variant, intergenic_variant	-	-	-3.48362	G	G:0.589474 A:0.410526	G:0.569444 A:0.430556	G:0.66 A:0.34	G:0.195 A:0.805	0.085
rs6543234	2	104500762	upstream_gene_variant, intron_variant,non_coding_transcript_variant	4095, -	AC013727.1, RP11-76I14.1	-3.48137	T	T:0.37766 G:0.62234	T:0.541667 G:0.458333	T:0.66 G:0.34	T:0.02 G:0.98	4.086
rs2836013	21	39210712	intron_variant	-	KCNJ6	-3.48113	T	C:0.770833 T:0.229167	C:0.638889 T:0.361111	C:0.67 T:0.33	C:0.95 T:0.05	7.678
rs2727594	5	11655830	intron_variant, intron_variant,NMD_transcript_variant, intron_variant,non_coding_transcript_variant	-	CTNND2	-3.47982	G	G:0.802083 A:0.197917	G:0.805556 A:0.194444	G:0.88 A:0.12	G:0.46 A:0.54	5.574
rs2400228	5	146069598	intron_variant, intron_variant,NMD_transcript_variant, downstream_gene_variant, intron_variant,non_coding_transcript_variant	-, 1179	PPP2R2B	3.47901	C	T:0.265625 C:0.734375	T:0.402778 C:0.597222	T:0.56 C:0.44	T:0.02 C:0.98	0.431
rs2249295	10	117682532	intron_variant, intron_variant,non_coding_transcript_variant	-	ATRNL1	-3.47711	A	G:0.384211 A:0.615789	G:0.263889 A:0.736111	G:0.24 A:0.76	G:0.62 A:0.38	1.122
rs6027437	20	58816388	intron_variant,non_coding_transcript_variant	-	RP5-1043L13.1	-3.47496	t	T:0.703125 C:0.296875	T:0.728571 C:0.271429	T:0.8 C:0.2	T:0.505 C:0.495	0.257
rs2036556	5	155782058	intron_variant, intron_variant,NMD_transcript_variant	-	SGCD	-3.47341	C	T:0.630208 C:0.369792	T:0.430556 C:0.569444	T:0.56 C:0.44	T:0.79 C:0.21	6.421
rs4736268	8	139875374	intron_variant	-	COL22A1	-3.47298	t	C:0.421875 T:0.578125	C:0.25 T:0.75	C:0.26 T:0.74	C:0.67 T:0.33	1.102
rs10206938	2	121675238	intron_variant, intron_variant,NMD_transcript_variant, intron_variant,non_coding_transcript_variant, regulatory_region_variant	-	GLI2, -	-3.47192	a	A:0.768421 G:0.231579	A:0.916667 G:0.0833333	A:1 G:0	A:0.43 G:0.57	0.057
rs7623597	3	188675029	intron_variant, regulatory_region_variant	-	TPRG1, -	-3.47095	C	C:0.864583 T:0.135417	C:0.916667 T:0.0833333	C:0.99 T:0.01	C:0.59 T:0.41	4.024
rs1480993	4	34483316	intergenic_variant	-	-	-3.46945	A	A:0.763158 G:0.236842	A:0.875 G:0.125	A:0.92 G:0.08	A:0.425 G:0.575	7.352
rs589824	1	88779625	downstream_gene_variant	640	CTA-21C21.1	-3.46744	T	C:0.384211 T:0.615789	C:0.361111 T:0.638889	C:0.35 T:0.65	C:0.785 T:0.215	0.973
rs10858705	12	88697027	intergenic_variant	-	-	3.46448	C	C:0.394737 T:0.605263	C:0.416667 T:0.583333	C:0.27 T:0.73	C:0.92 T:0.08	2.267
rs12433533	14	61960906	intron_variant, intron_variant,non_coding_transcript_variant	-	PRKCH	-3.46286	A	A:0.875 G:0.125	A:0.847222 G:0.152778	A:0.86 G:0.14	A:0.87 G:0.13	4.31
rs3000810	1	227586844	intron_variant,non_coding_transcript_variant, regulatory_region_variant	-	CTD-2090I13.1, -	-3.46095	T	T:0.229167 C:0.770833	T:0.25 C:0.75	T:0.08 C:0.92	T:0.08 C:0.92	1.849
rs2604229	11	128803544	downstream_gene_variant	1082, 1721, 2888, 1942, 1728	TP53AIP1	-3.46048	C	T:0.208333 C:0.791667	T:0.25 C:0.75	T:0.36 C:0.64	T:0.14 C:0.86	1.877
rs12520006	5	87100609	intergenic_variant	-	-	-3.45991	A	A:0.916667 G:0.0833333	A:0.930556 G:0.0694444	A:0.89 G:0.11	A:0.89 G:0.11	5.03
rs724759	11	45707560	intergenic_variant	-	-	-3.45903	T	T:0.833333 C:0.166667	T:0.902778 C:0.0972222	T:0.98 C:0.02	T:0.74 C:0.26	2.233
rs10858760	12	88957352	intron_variant, regulatory_region_variant	-	KITLG, -	-3.45885	A	A:0.90625 C:0.09375	A:0.914286 C:0.0857143	A:0.99 C:0.01	A:0.51 C:0.49	3.054
rs2029259	4	188047143	regulatory_region_variant, intergenic_variant	-	-	-3.45875	A	C:0.208333 A:0.791667	C:0.138889 A:0.861111	C:0.11 A:0.89	C:0.6 A:0.4	0.858
rs310199	1	65350122	intron_variant, regulatory_region_variant	-	JAK1, -	-3.45571	A	A:0.541667 G:0.458333	A:0.541667 G:0.458333	A:0.62 G:0.38	A:0.315 G:0.685	1.424
rs2658407	1	64172809	intergenic_variant	-	-	-3.45528	A	A:0.563158 C:0.436842	A:0.694444 C:0.305556	A:0.75 C:0.25	A:0.335 C:0.665	7.033
rs6950179	7	46172904	regulatory_region_variant, intergenic_variant	-	-	-3.4534	C	C:0.442708 T:0.557292	C:0.457143 T:0.542857	C:0.58 T:0.42	C:0.275 T:0.725	1.57
rs17560118	2	50921918	downstream_gene_variant, intron_variant	1392, -	AC009234.2, NRXN1	3.45221	C	C:0.856383 G:0.143617	C:0.842857 G:0.157143	C:0.83 G:0.17	C:0.995 G:0.005	10.59
rs2050887	1	161686825	downstream_gene_variant, upstream_gene_variant	2687, 3567, 3583, 2684, 4528, 3330, 2683	FCRLA, FCRLB	-3.45215	A	A:0.875 G:0.125	A:0.944444 G:0.0555556	A:0.98 G:0.02	A:0.725 G:0.275	6.76
rs4537010	5	51246890	intergenic_variant	-	-	-3.45192	A	C:0.40625 A:0.59375	C:0.25 A:0.75	C:0.28 A:0.72	C:0.7 A:0.3	5.187
rs1941149	18	7381270	intergenic_variant	-	-	3.4504	G	A:0.65625 G:0.34375	A:0.805556 G:0.194444	A:0.84 G:0.16	A:0.245 G:0.755	0.756
rs6562035	13	60092719	intergenic_variant	-	-	-3.44864	T	T:0.880208 C:0.119792	T:0.902778 C:0.0972222	T:0.97 C:0.03	T:0.645 C:0.355	2.945
rs4768212	12	40474147	intron_variant	-	SLC2A13	3.44829	T	C:0.119792 T:0.880208	C:0.0694444 T:0.930556	C:0.1 T:0.9	C:0.01 T:0.99	0.393
rs3936093	15	78101909	intron_variant, intron_variant,non_coding_transcript_variant, regulatory_region_variant	-	LINGO1, -	-3.444	G	A:0.547368 G:0.452632	A:0.486111 G:0.513889	A:0.43 G:0.57	A:0.79 G:0.21	1.114
rs1175225	13	44885745	regulatory_region_variant, intergenic_variant	-	-	-3.44393	G	G:0.119792 A:0.880208	G:0.0833333 A:0.916667	G:0.28 A:0.72	G:0.055 A:0.945	11.01
rs9504502	6	5741436	intron_variant	-	FARS2	-3.441	G	G:0.768421 A:0.231579	G:0.857143 A:0.142857	G:0.99 A:0.01	G:0.41 A:0.59	0.484
rs1319241	2	80392892	upstream_gene_variant, intron_variant	2631, -	AC016716.1, CTNNA2	-3.44097	C	C:0.763158 T:0.236842	C:0.861111 T:0.138889	C:0.87 T:0.13	C:0.435 T:0.565	3.546
rs3913653	1	225537071	intron_variant,NMD_transcript_variant, intron_variant	-	DNAH14	-3.43974	g	G:0.327957 A:0.672043	G:0.458333 A:0.541667	G:0.47 A:0.53	G:0.21 A:0.79	0.157
rs9984369	21	36675314	intron_variant, regulatory_region_variant	-	RUNX1, -	3.43925	T	C:0.1 T:0.9	C:0.0555556 T:0.944444	C:0.03 T:0.97	C:0.215 T:0.785	1.902
rs12191877	6	31252925	downstream_gene_variant	3629, 2362, 3630, 2360, 3627, 2361, 3622, 2357, 3920	RPL3P2, WASF5P	3.43775	C	C:0.8125 T:0.1875	C:0.75 T:0.25	C:0.84 T:0.16	C:0.89 T:0.11	4.839
rs1886462	14	61944977	intron_variant, intron_variant,non_coding_transcript_variant, downstream_gene_variant, regulatory_region_variant	-, 1743	PRKCH, -	-3.43743	T	A:0.234375 T:0.765625	A:0.152778 T:0.847222	A:0.09 T:0.91	A:0.525 T:0.475	9.165
rs1866349	9	90823046	intergenic_variant	-	-	-3.43692	C	T:0.207447 C:0.792553	T:0.194444 C:0.805556	T:0.25 C:0.75	T:0.52 C:0.48	0.822
rs16972552	16	73810454	intergenic_variant	-	-	3.43609	C	C:0.869792 G:0.130208	C:0.861111 G:0.138889	C:0.89 G:0.11	C:0.965 G:0.035	21.6
rs1551343	15	69085757	intron_variant,non_coding_transcript_variant, intron_variant,NMD_transcript_variant, intron_variant, upstream_gene_variant	-, 1170	ANP32A	-3.43422	T	T:0.639785 C:0.360215	T:0.705882 C:0.294118	T:0.92 C:0.08	T:0.51 C:0.49	3.779
rs2051075	9	126155803	intron_variant, intron_variant,non_coding_transcript_variant	-	DENND1A	-3.43391	T	G:0.234375 T:0.765625	G:0.291667 T:0.708333	G:0.18 T:0.82	G:0.38 T:0.62	0.154
rs2639101	12	89012852	intergenic_variant	-	-	3.43092	C	A:0.677083 C:0.322917	A:0.777778 C:0.222222	A:0.79 C:0.21	A:0.22 C:0.78	9.057
rs153385	5	60903646	intergenic_variant	-	-	3.43071	A	A:0.895833 T:0.104167	A:0.888889 T:0.111111	A:0.79 T:0.21	A:1 T:0	3.033
rs17064397	6	135620273	intron_variant, upstream_gene_variant, intron_variant,NMD_transcript_variant, intron_variant,non_coding_transcript_variant, downstream_gene_variant, regulatory_region_variant, TF_binding_site_variant	-, 2433, 3238	AHI1, RP3-388E23.2, -	-3.42844	T	T:0.822917 C:0.177083	T:0.902778 C:0.0972222	T:1 C:0	T:0.615 C:0.385	4.49
rs3015189	9	72706347	intron_variant, intron_variant,non_coding_transcript_variant, upstream_gene_variant, regulatory_region_variant	-, 2434	MAMDC2, MAMDC2-AS1, -	-3.42632	T	T:0.78125 G:0.21875	T:0.833333 G:0.166667	T:0.92 G:0.08	T:0.645 G:0.355	1.59
rs474496	10	84614384	intron_variant, intron_variant,NMD_transcript_variant	-	NRG3	3.42597	A	C:0.192708 A:0.807292	C:0.291667 A:0.708333	C:0.23 A:0.77	C:0.1 A:0.9	2.758
rs848400	7	108525044	upstream_gene_variant	400	C7orf66	-3.42575	G	G:0.942708 A:0.0572917	G:0.944444 A:0.0555556	G:0.97 A:0.03	G:0.785 A:0.215	0.419
rs378490	19	31494515	intergenic_variant	-	-	3.42405	A	G:0.765625 A:0.234375	G:0.763889 A:0.236111	G:0.78 A:0.22	G:0.67 A:0.33	1.046
rs570649	9	3911976	intron_variant, intron_variant,non_coding_transcript_variant	-	GLIS3	-3.42311	A	G:0.236842 A:0.763158	G:0.291667 A:0.708333	G:0.3 A:0.7	G:0.29 A:0.71	4.342
rs7568849	2	72320853	intergenic_variant	-	-	3.42294	c	T:0.375 C:0.625	T:0.611111 C:0.388889	T:0.64 C:0.36	T:0.115 C:0.885	0.877
rs12336968	9	107930484	intergenic_variant	-	-	-3.42091	t	T:0.752632 C:0.247368	T:0.8 C:0.2	T:0.83 C:0.17	T:0.66 C:0.34	1.071
rs7795185	7	119697233	intergenic_variant	-	-	-3.42016	T	T:0.864583 G:0.135417	T:0.888889 G:0.111111	T:0.99 G:0.01	T:0.67 G:0.33	3.411
rs10780909	9	90848872	intergenic_variant	-	-	-3.41982	G	A:0.357895 G:0.642105	A:0.277778 G:0.722222	A:0.27 G:0.73	A:0.825 G:0.175	4.473
rs11136724	8	4164419	intron_variant	-	CSMD1	-3.41902	T	G:0.15625 A:0.84375	G:0.222222 A:0.777778	G:0.26 A:0.74	G:0.445 A:0.555	2.723
rs1851045	3	54623416	intron_variant, intron_variant,NMD_transcript_variant	-	CACNA2D3	-3.41866	A	A:0.0885417 C:0.911458	A:0.25 C:0.75	A:0.24 C:0.76	A:0.125 C:0.875	9.944
rs1265181	6	31155785	intergenic_variant, downstream_gene_variant	-, 1359	-, CR847794.1, CR759815.2	3.41706	G	G:0.827957 C:0.172043	G:0.805556 C:0.194444	G:0.75 C:0.25	G:0.935 C:0.065	1.138
rs2030471	3	138841248	intron_variant,non_coding_transcript_variant, intron_variant, regulatory_region_variant	-	BPESC1, MRPS22, -	-3.41523	T	A:0.479167 T:0.520833	A:0.333333 T:0.666667	A:0.21 T:0.79	A:0.65 T:0.35	12.05
rs11731711	4	131503798	intergenic_variant	-	-	-3.41508	T	A:0.8125 T:0.1875	A:0.666667 T:0.333333	A:0.54 T:0.46	A:0.95 T:0.05	6.019
rs9384731	6	110290770	intergenic_variant	-	-	-3.41507	t	C:0.244792 T:0.755208	C:0.25 T:0.75	C:0.27 T:0.73	C:0.485 T:0.515	0.278
rs6595832	5	127840624	intron_variant, intron_variant,non_coding_transcript_variant	-	FBN2	-3.4121	a	A:0.239362 G:0.760638	A:0.444444 G:0.555556	A:0.42 G:0.58	A:0.015 G:0.985	0.19
rs10868909	9	73462493	intron_variant,non_coding_transcript_variant, intron_variant	-	TRPM3	3.41077	G	G:0.880208 T:0.119792	G:0.875 T:0.125	G:0.7 T:0.3	G:0.99 T:0.01	2.246
rs11618234	13	40886504	intergenic_variant	-	-	3.40965	G	G:0.884211 T:0.115789	G:0.930556 T:0.0694444	G:0.99 T:0.01	G:0.86 T:0.14	1.469
rs7598320	2	123431921	intergenic_variant	-	-	-3.40944	A	G:0.389474 A:0.610526	G:0.319444 A:0.680556	G:0.22 A:0.78	G:0.845 A:0.155	0.531
rs1147440	14	66470365	intron_variant, regulatory_region_variant	-	CTD-2014B16.3, -	-3.40428	A	A:0.677083 G:0.322917	A:0.708333 G:0.291667	A:0.79 G:0.21	A:0.51 G:0.49	2.21
rs17042744	2	21824822	intron_variant,non_coding_transcript_variant	-	AC067959.1	-3.40247	A	A:0.807292 G:0.192708	A:0.944444 G:0.0555556	A:0.99 G:0.01	A:0.63 G:0.37	2.362
rs1092095	14	62018292	downstream_gene_variant, intron_variant	598, 4746, 1628, 4739, 3728, 3688, 3710, 602, -, 1772	PRKCH, RP11-47I22.2, RP11-47I22.4	3.40154	G	G:0.421053 A:0.578947	G:0.291667 A:0.708333	G:0.18 A:0.82	G:0.935 A:0.065	2.918
rs6047583	20	21675671	intergenic_variant	-	-	-3.40142	G	G:0.942708 A:0.0572917	G:0.944444 A:0.0555556	G:0.97 A:0.03	G:0.74 A:0.26	1.347
rs6485638	11	45718872	intergenic_variant	-	-	-3.40064	T	T:0.78125 C:0.21875	T:0.861111 C:0.138889	T:0.76 C:0.24	T:0.49 C:0.51	6.616
rs10805090	4	41620242	intron_variant, downstream_gene_variant	-, 4691, 4668	LIMCH1	-3.39817	G	C:0.348958 G:0.651042	C:0.263889 G:0.736111	C:0.33 G:0.67	C:0.66 G:0.34	1.029
rs2626117	6	124609756	intron_variant, intron_variant,non_coding_transcript_variant	-	NKAIN2	-3.39735	T	T:0.666667 C:0.333333	T:0.680556 C:0.319444	T:0.78 C:0.22	T:0.17 C:0.83	1.2
rs6953544	7	123607276	intron_variant, regulatory_region_variant	-	SPAM1, -	-3.39511	T	T:0.677083 C:0.322917	T:0.652778 C:0.347222	T:0.67 C:0.33	T:0.385 C:0.615	5.046
rs7318447	13	39152986	non_coding_transcript_exon_variant	-	LINC00366	-3.39369	A	A:0.885417 T:0.114583	A:0.902778 T:0.0972222	A:0.97 T:0.03	A:0.425 T:0.575	1.07
rs847005	6	108002078	intergenic_variant	-	-	3.38994	T	C:0.578125 T:0.421875	C:0.611111 T:0.388889	C:0.67 T:0.33	C:0.31 T:0.69	5.888
rs1864347	1	158736517	upstream_gene_variant	25	OR6N1	3.38991	A	A:0.75 T:0.25	A:0.763889 T:0.236111	A:0.68 T:0.32	A:0.985 T:0.015	0.517
rs2216386	3	184965699	intron_variant, downstream_gene_variant, upstream_gene_variant, intron_variant,non_coding_transcript_variant	-, 34, 1470, 522	EHHADH, EIF2S2P2	-3.38834	A	G:0.28125 A:0.71875	G:0.222222 A:0.777778	G:0.26 A:0.74	G:0.585 A:0.415	7.188
rs6544186	2	39226271	intron_variant, intron_variant,non_coding_transcript_variant	-	SOS1	-3.38745	C	A:0.322917 C:0.677083	A:0.166667 C:0.833333	A:0.08 C:0.92	A:0.565 C:0.435	3.093
rs6420426	16	81635447	intron_variant, regulatory_region_variant	-	CMIP, -	-3.38705	C	C:0.71875 G:0.28125	C:0.819444 G:0.180556	C:0.92 G:0.08	C:0.555 G:0.445	3.31
rs2145945	14	55304080	downstream_gene_variant	4655, 4646, 4654, 4667	GCH1	3.38386	A	G:0.752632 A:0.247368	G:0.847222 A:0.152778	G:0.67 A:0.33	G:0.305 A:0.695	9.525
rs9454847	6	70335292	downstream_gene_variant	3928	AL358133.1	-3.38272	A	A:0.942105 G:0.0578947	A:0.944444 G:0.0555556	A:0.98 G:0.02	A:0.825 G:0.175	0.527
rs2786107	1	197310777	intron_variant, intron_variant,non_coding_transcript_variant, intron_variant,NMD_transcript_variant	-	CRB1	-3.38078	T	G:0.15625 T:0.84375	G:0.0833333 T:0.916667	G:0.24 T:0.76	G:0.1 T:0.9	0.997
rs650375	6	147846575	intron_variant	-	SAMD5	-3.38033	a	A:0.468085 G:0.531915	A:0.597222 G:0.402778	A:0.61 G:0.39	A:0.065 G:0.935	0.975
rs17697705	16	65902950	intergenic_variant	-	-	3.37935	G	G:0.833333 A:0.166667	G:0.916667 A:0.0833333	G:0.9 A:0.1	G:0.915 A:0.085	0.612
rs9981681	21	39209417	intron_variant	-	KCNJ6	3.37704	G	G:0.776042 A:0.223958	G:0.652778 A:0.347222	G:0.67 A:0.33	G:0.98 A:0.02	0.471
rs4790777	17	5451162	intron_variant, intron_variant,NMD_transcript_variant, intron_variant,non_coding_transcript_variant	-	NLRP1	3.37651	T	T:0.875 C:0.125	T:0.722222 C:0.277778	T:0.56 C:0.44	T:1 C:0	2.221
rs1558641	2	102765865	upstream_gene_variant, intron_variant, regulatory_region_variant	4537, -, 4544, 4558	IL1R1, -	3.37436	G	G:0.921875 A:0.078125	G:0.777778 A:0.222222	G:0.88 A:0.12	G:1 A:0	6.767
rs2479311	9	112624412	intron_variant, upstream_gene_variant, regulatory_region_variant	-, 4899	PALM2-AKAP2, PALM2, AKAP2, -	3.37426	T	T:0.6875 A:0.3125	T:0.680556 A:0.319444	T:0.63 A:0.37	T:0.935 A:0.065	9.889
rs1898544	5	128287228	intron_variant	-	SLC27A6	-3.37307	T	C:0.828125 T:0.171875	C:0.638889 T:0.361111	C:0.65 T:0.35	C:0.83 T:0.17	0.656
rs7538776	1	244698817	intron_variant, intron_variant,non_coding_transcript_variant	-	C1orf101	-3.37292	c	C:0.914894 T:0.0851064	C:0.914286 T:0.0857143	C:0.9 T:0.1	C:0.765 T:0.235	2.273
rs1585724	3	105769638	intergenic_variant	-	-	-3.3715	A	A:0.664835 G:0.335165	A:0.777778 G:0.222222	A:0.75 G:0.25	A:0.41 G:0.59	2.076
rs3919594	18	70771400	intergenic_variant	-	-	-3.36666	A	A:0.778947 C:0.221053	A:0.875 C:0.125	A:0.91 C:0.09	A:0.665 C:0.335	3.082
rs1861025	2	72341155	intergenic_variant	-	-	-3.36562	T	T:0.5 C:0.5	T:0.791667 C:0.208333	T:0.72 C:0.28	T:0.4 C:0.6	8.446
rs7931375	11	83808598	intron_variant, intron_variant,non_coding_transcript_variant, downstream_gene_variant, intron_variant,NMD_transcript_variant, regulatory_region_variant	-, 1440	DLG2, -	-3.36452	C	C:0.873684 T:0.126316	C:0.902778 T:0.0972222	C:0.81 T:0.19	C:0.79 T:0.21	3.418
rs1024290	10	109618541	intron_variant,non_coding_transcript_variant, regulatory_region_variant	-	RP11-215N21.1, -	-3.36427	G	G:0.171875 A:0.828125	G:0.25 A:0.75	G:0.23 A:0.77	G:0.02 A:0.98	1.92
rs9287186	1	246028542	intron_variant,non_coding_transcript_variant, intron_variant	-	SMYD3	-3.36328	A	G:0.359375 A:0.640625	G:0.347222 A:0.652778	G:0.3 A:0.7	G:0.745 A:0.255	3.538
rs9287187	1	246028579	intron_variant,non_coding_transcript_variant, intron_variant	-	SMYD3	-3.36328	G	A:0.359375 G:0.640625	A:0.347222 G:0.652778	A:0.3 G:0.7	A:0.745 G:0.255	5.502
rs1317875	1	246029093	intron_variant,non_coding_transcript_variant, intron_variant	-	SMYD3	-3.36328	G	C:0.345745 G:0.654255	C:0.347222 G:0.652778	C:0.3 G:0.7	C:0.74 G:0.26	4.493
rs2901091	2	72382928	intergenic_variant	-	-	3.36253	C	T:0.927083 C:0.0729167	T:0.930556 C:0.0694444	T:0.93 C:0.07	T:0.65 C:0.35	0.616
rs13146479	4	34547138	intergenic_variant	-	-	3.36226	T	A:0.760417 T:0.239583	A:0.875 T:0.125	A:0.84 T:0.16	A:0.485 T:0.515	1.459
