# Supplementary material for: Identifying signatures of positive selection in human populations from North Africa
Source: Sci Rep. 2023 May 20;13:8166. doi: 10.1038/s41598-023-35312-3 (PMC10199912; doi:10.1038/s41598-023-35312-3)
Supplement: Supplementary file 5 — Supplementary Information 5. [file 41598_2023_35312_MOESM5_ESM.xlsx]

## Sheet: S6. Ohana
Table S6. Candidate SNPs for selection identified with log-likelihood ratios (LLRT) > 15 in the North African ancestry component when using Ohana.
RS ID	CHROM	POS	Consequence	Distance	GENE	Ohana LLRT	AA	Freq. NA	Freq. CEU	Freq. WEA	CADD PHRED
rs10486861	7	70152637	intron_variant	-	AUTS2	15.0548	A	A:0.86631 G:0.13369	A:0.99 G:0.01	A:1 G:0	18.33
rs10486861	7	70152637	intron_variant	-	AUTS2	15.0548	A	A:0.86631 G:0.13369	A:0.99 G:0.01	A:1 G:0	18.33
rs41331348	1	54505756	intron_variant	-	TMEM59	19.1476	C	G:0.778075 A:0.221925	G:1 A:0	G:0.905 A:0.095	11.33
rs41331348	1	54505756	intron_variant	-	TMEM59	19.1476	C	G:0.778075 A:0.221925	G:1 A:0	G:0.905 A:0.095	11.33
rs41331348	1	54505756	intron_variant	-	TMEM59	19.1476	C	G:0.778075 A:0.221925	G:1 A:0	G:0.905 A:0.095	11.33
rs41331348	1	54505756	intron_variant	-	TMEM59	19.1476	C	G:0.778075 A:0.221925	G:1 A:0	G:0.905 A:0.095	11.33
rs41331348	1	54505756	intron_variant	-	TMEM59	19.1476	C	G:0.778075 A:0.221925	G:1 A:0	G:0.905 A:0.095	11.33
rs41331348	1	54505756	intron_variant	-	TMEM59	19.1476	C	G:0.778075 A:0.221925	G:1 A:0	G:0.905 A:0.095	11.33
rs41331348	1	54505756	intron_variant	-	TMEM59	19.1476	C	G:0.778075 A:0.221925	G:1 A:0	G:0.905 A:0.095	11.33
rs41331348	1	54505756	upstream_gene_variant	3281	TMEM59	19.1476	C	G:0.778075 A:0.221925	G:1 A:0	G:0.905 A:0.095	11.33
rs7204628	16	11444572	synonymous_variant	-	RMI2	16.4435	A	A:0.566845 C:0.433155	A:0.79 C:0.21	A:0.78 C:0.22	9.006
rs7204628	16	11444572	synonymous_variant	-	RMI2	16.4435	A	A:0.566845 C:0.433155	A:0.79 C:0.21	A:0.78 C:0.22	9.006
rs7204628	16	11444572	downstream_gene_variant	1919	AC009121.1	16.4435	A	A:0.566845 C:0.433155	A:0.79 C:0.21	A:0.78 C:0.22	9.006
rs7204628	16	11444572	synonymous_variant	-	RMI2	16.4435	A	A:0.566845 C:0.433155	A:0.79 C:0.21	A:0.78 C:0.22	9.006
rs7204628	16	11444572	upstream_gene_variant	1394	RP11-485G7.6	16.4435	A	A:0.566845 C:0.433155	A:0.79 C:0.21	A:0.78 C:0.22	9.006
rs7204628	16	11444572	3_prime_UTR_variant	-	RMI2	16.4435	A	A:0.566845 C:0.433155	A:0.79 C:0.21	A:0.78 C:0.22	9.006
rs7204628	16	11444572	synonymous_variant	-	RMI2	16.4435	A	A:0.566845 C:0.433155	A:0.79 C:0.21	A:0.78 C:0.22	8.936
rs7204628	16	11444572	synonymous_variant	-	RMI2	16.4435	A	A:0.566845 C:0.433155	A:0.79 C:0.21	A:0.78 C:0.22	8.936
rs7204628	16	11444572	downstream_gene_variant	1919	AC009121.1	16.4435	A	A:0.566845 C:0.433155	A:0.79 C:0.21	A:0.78 C:0.22	8.936
rs7204628	16	11444572	synonymous_variant	-	RMI2	16.4435	A	A:0.566845 C:0.433155	A:0.79 C:0.21	A:0.78 C:0.22	8.936
rs7204628	16	11444572	upstream_gene_variant	1394	RP11-485G7.6	16.4435	A	A:0.566845 C:0.433155	A:0.79 C:0.21	A:0.78 C:0.22	8.936
rs7204628	16	11444572	3_prime_UTR_variant	-	RMI2	16.4435	A	A:0.566845 C:0.433155	A:0.79 C:0.21	A:0.78 C:0.22	8.936
rs1400346	4	154019746	intergenic_variant	-	-	18.5431	G	G:0.756684 A:0.243316	G:0.98 A:0.02	G:0.885 A:0.115	8.655
rs887930	2	60333732	intergenic_variant	-	-	21.3252	G	G:0.759358 A:0.240642	G:0.95 A:0.05	G:0.96 A:0.04	6.868
rs12473934	2	107646765	intergenic_variant	-	-	15.0777	T	C:0.727273 T:0.272727	C:0.96 T:0.04	C:0.88 T:0.12	5.042
rs12259813	10	27256462	intergenic_variant	-	-	29.6467	C	T:0.334225 C:0.665775	T:0.79 C:0.21	T:0.41 C:0.59	4.811
rs17153464	10	6348281	intron_variant,non_coding_transcript_variant	-	RP11-563J2.2	16.504	C	C:0.812834 G:0.187166	C:0.96 G:0.04	C:0.975 G:0.025	4.117
rs6689013	1	186980818	intergenic_variant	-	-	18.3301	a	A:0.604278 C:0.395722	A:0.85 C:0.15	A:0.88 C:0.12	2.578
rs7046581	9	3517672	intron_variant	-	RFX3	16.5083	A	G:0.326203 A:0.673797	G:0.17 A:0.83	G:0.01 A:0.99	2.549
rs7046581	9	3517672	intron_variant	-	RFX3	16.5083	A	G:0.326203 A:0.673797	G:0.17 A:0.83	G:0.01 A:0.99	2.549
rs7046581	9	3517672	intron_variant	-	RFX3	16.5083	A	G:0.326203 A:0.673797	G:0.17 A:0.83	G:0.01 A:0.99	2.549
rs7046581	9	3517672	regulatory_region_variant	-	-	16.5083	A	G:0.326203 A:0.673797	G:0.17 A:0.83	G:0.01 A:0.99	2.549
rs40448	16	11297168	intron_variant,non_coding_transcript_variant	-	RP11-396B14.2	17.9576	C	T:0.617647 C:0.382353	T:0.86 C:0.14	T:0.74 C:0.26	1.907
rs7355248	2	129536802	intergenic_variant	-	-	18.101	C	C:0.76738 A:0.23262	C:0.96 A:0.04	C:0.985 A:0.015	0.864
rs12094252	1	54557263	intron_variant	-	TCEANC2	19.425	C	C:0.780749 A:0.219251	C:1 A:0	C:0.905 A:0.095	0.858
rs12094252	1	54557263	intron_variant	-	TCEANC2	19.425	C	C:0.780749 A:0.219251	C:1 A:0	C:0.905 A:0.095	0.858
rs12094252	1	54557263	downstream_gene_variant	1497	RP4-758J24.4	19.425	C	C:0.780749 A:0.219251	C:1 A:0	C:0.905 A:0.095	0.858
rs12094252	1	54557263	intron_variant,non_coding_transcript_variant	-	TCEANC2	19.425	C	C:0.780749 A:0.219251	C:1 A:0	C:0.905 A:0.095	0.858
rs12094252	1	54557263	regulatory_region_variant	-	-	19.425	C	C:0.780749 A:0.219251	C:1 A:0	C:0.905 A:0.095	0.858
rs12353950	1	65299088	downstream_gene_variant	176	RAVER2	15.6699	a	A:0.818182 C:0.181818	A:0.96 C:0.04	A:0.98 C:0.02	0.842
rs12353950	1	65299088	3_prime_UTR_variant	-	JAK1	15.6699	a	A:0.818182 C:0.181818	A:0.96 C:0.04	A:0.98 C:0.02	0.842
rs12353950	1	65299088	downstream_gene_variant	173	RAVER2	15.6699	a	A:0.818182 C:0.181818	A:0.96 C:0.04	A:0.98 C:0.02	0.842
rs12353950	1	65299088	downstream_gene_variant	2345	RAVER2	15.6699	a	A:0.818182 C:0.181818	A:0.96 C:0.04	A:0.98 C:0.02	0.842
rs1248482	1	79319633	intergenic_variant	-	-	21.7302	-	T:0.203209 A:0.796791	T:0.27 A:0.73	T:0.235 A:0.765	0.826
rs291640	18	5091943	intron_variant,non_coding_transcript_variant	-	RP11-92G19.2	16.3959	T	C:0.494652 T:0.505348	C:0.41 T:0.59	C:0.01 T:0.99	0.765
rs1248482	1	79319633	intergenic_variant	-	-	21.7302	-	T:0.203209 A:0.796791	T:0.27 A:0.73	T:0.235 A:0.765	0.741
rs11976697	7	11975718	intergenic_variant	-	-	15.2265	G	G:0.842246 C:0.157754	G:1 C:0	G:0.96 C:0.04	0.722
rs41427747	4	104920479	intron_variant,non_coding_transcript_variant	-	RP11-703G6.1	16.8166	G	G:0.756684 T:0.243316	G:0.99 T:0.01	G:0.77 T:0.23	0.698
rs291640	18	5091943	intron_variant,non_coding_transcript_variant	-	RP11-92G19.2	16.3959	T	C:0.494652 T:0.505348	C:0.41 T:0.59	C:0.01 T:0.99	0.554
rs291640	18	5091943	intron_variant,non_coding_transcript_variant	-	RP11-92G19.2	16.3959	T	C:0.494652 T:0.505348	C:0.41 T:0.59	C:0.01 T:0.99	0.516
rs7207289	17	11049925	intergenic_variant	-	-	21.4018	G	G:0.791444 A:0.208556	G:0.99 A:0.01	G:0.905 A:0.095	0.502
rs17016259	4	90754955	intron_variant	-	SNCA	26.3976	C	C:0.828877 T:0.171123	C:0.99 T:0.01	C:0.995 T:0.005	0.413
rs17016259	4	90754955	intron_variant	-	SNCA	26.3976	C	C:0.828877 T:0.171123	C:0.99 T:0.01	C:0.995 T:0.005	0.413
rs17016259	4	90754955	intron_variant	-	SNCA	26.3976	C	C:0.828877 T:0.171123	C:0.99 T:0.01	C:0.995 T:0.005	0.413
rs17016259	4	90754955	intron_variant	-	SNCA	26.3976	C	C:0.828877 T:0.171123	C:0.99 T:0.01	C:0.995 T:0.005	0.413
rs17016259	4	90754955	intron_variant	-	SNCA	26.3976	C	C:0.828877 T:0.171123	C:0.99 T:0.01	C:0.995 T:0.005	0.413
rs17016259	4	90754955	intron_variant	-	SNCA	26.3976	C	C:0.828877 T:0.171123	C:0.99 T:0.01	C:0.995 T:0.005	0.413
rs17016259	4	90754955	upstream_gene_variant	2620	RP11-67M1.1	26.3976	C	C:0.828877 T:0.171123	C:0.99 T:0.01	C:0.995 T:0.005	0.413
rs17016259	4	90754955	intron_variant	-	SNCA	26.3976	C	C:0.828877 T:0.171123	C:0.99 T:0.01	C:0.995 T:0.005	0.413
rs17016259	4	90754955	intron_variant	-	SNCA	26.3976	C	C:0.828877 T:0.171123	C:0.99 T:0.01	C:0.995 T:0.005	0.413
rs17016259	4	90754955	intron_variant	-	SNCA	26.3976	C	C:0.828877 T:0.171123	C:0.99 T:0.01	C:0.995 T:0.005	0.413
rs17016259	4	90754955	intron_variant	-	SNCA	26.3976	C	C:0.828877 T:0.171123	C:0.99 T:0.01	C:0.995 T:0.005	0.413
rs17016259	4	90754955	intron_variant	-	SNCA	26.3976	C	C:0.828877 T:0.171123	C:0.99 T:0.01	C:0.995 T:0.005	0.413
rs17016259	4	90754955	upstream_gene_variant	2604	RP11-67M1.1	26.3976	C	C:0.828877 T:0.171123	C:0.99 T:0.01	C:0.995 T:0.005	0.413
rs16970400	17	33134251	intergenic_variant	-	-	17.1872	C	C:0.818182 T:0.181818	C:0.99 T:0.01	C:0.965 T:0.035	0.116
rs715364	11	126953493	intron_variant,non_coding_transcript_variant	-	RP11-168K9.2	20.5331	C	C:0.63369 T:0.36631	C:0.72 T:0.28	C:1 T:0	0.024
