# Supplementary material for: Identifying signatures of positive selection in human populations from North Africa
Source: Sci Rep. 2023 May 20;13:8166. doi: 10.1038/s41598-023-35312-3 (PMC10199912; doi:10.1038/s41598-023-35312-3)
Supplement: Supplementary file 6 — Supplementary Information 6. [file 41598_2023_35312_MOESM6_ESM.xlsx]

## Sheet: S7. LAD
Table S7. Candidate SNPs for post-admixture selection in Western North Africa (NAW) presenting a significant Local Ancestry Deviation (LAD >= 4.42) of the European-like component.
RS ID	CHROM	POS	Consequence	Distance	GENE	CEU LA prop. (%)	CEU LA dev. (SD)	AA	Freq. NAW	Freq. NAE	Freq. CEU	freqs_ME	Freq. WEA	CADD PHRED
rs2707269	2	38120846	regulatory_region_variant	-	-	0.276042	4.45959	A	A:0.255208 G:0.744792	A:0.236111 G:0.763889	A:0.18 G:0.82	#N/A	A:0.435 G:0.565	6.911
rs2707269	2	38120846	intergenic_variant	-	-	0.276042	4.45959	A	A:0.255208 G:0.744792	A:0.236111 G:0.763889	A:0.18 G:0.82	#REF!	A:0.435 G:0.565	6.911
rs2707269	2	38120846	regulatory_region_variant	-	-	0.276042	4.45959	A	A:0.255208 G:0.744792	A:0.236111 G:0.763889	A:0.18 G:0.82	#REF!	A:0.435 G:0.565	6.705
rs2707269	2	38120846	intergenic_variant	-	-	0.276042	4.45959	A	A:0.255208 G:0.744792	A:0.236111 G:0.763889	A:0.18 G:0.82	#REF!	A:0.435 G:0.565	6.705
rs2707260	2	38125139	intergenic_variant	-	-	0.276042	4.45959	A	G:0.268421 A:0.731579	G:0.263889 A:0.736111	G:0.19 A:0.81	#REF!	G:0.47 A:0.53	0.519
rs1430035	2	38133608	regulatory_region_variant	-	-	0.276042	4.45959	A	A:0.682292 G:0.317708	A:0.763889 G:0.236111	A:0.85 G:0.15	#REF!	A:0.615 G:0.385	0.966
rs1430035	2	38133608	intergenic_variant	-	-	0.276042	4.45959	A	A:0.682292 G:0.317708	A:0.763889 G:0.236111	A:0.85 G:0.15	#REF!	A:0.615 G:0.385	0.966
rs1430035	2	38133608	regulatory_region_variant	-	-	0.276042	4.45959	A	A:0.682292 G:0.317708	A:0.763889 G:0.236111	A:0.85 G:0.15	#REF!	A:0.615 G:0.385	0.87
rs1430035	2	38133608	intergenic_variant	-	-	0.276042	4.45959	A	A:0.682292 G:0.317708	A:0.763889 G:0.236111	A:0.85 G:0.15	#REF!	A:0.615 G:0.385	0.87
rs1430035	2	38133608	regulatory_region_variant	-	-	0.276042	4.45959	A	A:0.682292 G:0.317708	A:0.763889 G:0.236111	A:0.85 G:0.15	#REF!	A:0.615 G:0.385	0.83
rs1430035	2	38133608	intergenic_variant	-	-	0.276042	4.45959	A	A:0.682292 G:0.317708	A:0.763889 G:0.236111	A:0.85 G:0.15	#REF!	A:0.615 G:0.385	0.83
rs17021760	2	38171014	intron_variant	-	RMDN2	0.276042	4.45959	C	C:0.968421 T:0.0315789	C:0.986111 T:0.0138889	C:0.960 T:0.040	#REF!	C:9225 T:0.0775	2.627
rs17021760	2	38171014	intron_variant	-	RMDN2	0.276042	4.45959	C	C:0.968421 T:0.0315789	C:0.986111 T:0.0138889	C:0.960 T:0.040	#REF!	C:9225 T:0.0775	2.627
rs17021760	2	38171014	intron_variant	-	RMDN2	0.276042	4.45959	C	C:0.968421 T:0.0315789	C:0.986111 T:0.0138889	C:0.960 T:0.040	#REF!	C:9225 T:0.0775	2.627
rs17021760	2	38171014	intron_variant,NMD_transcript_variant	-	RMDN2	0.276042	4.45959	C	C:0.968421 T:0.0315789	C:0.986111 T:0.0138889	C:0.960 T:0.040	#REF!	C:9225 T:0.0775	2.627
rs17021760	2	38171014	intron_variant	-	RMDN2	0.276042	4.45959	C	C:0.968421 T:0.0315789	C:0.986111 T:0.0138889	C:0.960 T:0.040	#REF!	C:9225 T:0.0775	1.84
rs17021760	2	38171014	intron_variant	-	RMDN2	0.276042	4.45959	C	C:0.968421 T:0.0315789	C:0.986111 T:0.0138889	C:0.960 T:0.040	#REF!	C:9225 T:0.0775	1.84
rs17021760	2	38171014	intron_variant	-	RMDN2	0.276042	4.45959	C	C:0.968421 T:0.0315789	C:0.986111 T:0.0138889	C:0.960 T:0.040	#REF!	C:9225 T:0.0775	1.84
rs17021760	2	38171014	intron_variant,NMD_transcript_variant	-	RMDN2	0.276042	4.45959	C	C:0.968421 T:0.0315789	C:0.986111 T:0.0138889	C:0.960 T:0.040	#REF!	C:9225 T:0.0775	1.84
rs13026972	2	38174927	upstream_gene_variant	2679	RMDN2	0.276042	4.45959	A	A:0.910526 G:0.0894737	A:0.928571 G:0.0714286	A:0.9 G:0.1	#REF!	A:0.995 G:0.005	2.999
rs13026972	2	38174927	intron_variant	-	RMDN2	0.276042	4.45959	A	A:0.910526 G:0.0894737	A:0.928571 G:0.0714286	A:0.9 G:0.1	#REF!	A:0.995 G:0.005	2.999
rs13026972	2	38174927	upstream_gene_variant	2717	RMDN2	0.276042	4.45959	A	A:0.910526 G:0.0894737	A:0.928571 G:0.0714286	A:0.9 G:0.1	#REF!	A:0.995 G:0.005	2.999
rs13026972	2	38174927	intron_variant	-	RMDN2	0.276042	4.45959	A	A:0.910526 G:0.0894737	A:0.928571 G:0.0714286	A:0.9 G:0.1	#REF!	A:0.995 G:0.005	2.999
rs13026972	2	38174927	upstream_gene_variant	2648	RMDN2	0.276042	4.45959	A	A:0.910526 G:0.0894737	A:0.928571 G:0.0714286	A:0.9 G:0.1	#REF!	A:0.995 G:0.005	2.999
rs13026972	2	38174927	downstream_gene_variant	2217	RMDN2-AS1	0.276042	4.45959	A	A:0.910526 G:0.0894737	A:0.928571 G:0.0714286	A:0.9 G:0.1	#REF!	A:0.995 G:0.005	2.999
rs13026972	2	38174927	intron_variant	-	RMDN2	0.276042	4.45959	A	A:0.910526 G:0.0894737	A:0.928571 G:0.0714286	A:0.9 G:0.1	#REF!	A:0.995 G:0.005	2.999
rs13026972	2	38174927	upstream_gene_variant	2669	RMDN2	0.276042	4.45959	A	A:0.910526 G:0.0894737	A:0.928571 G:0.0714286	A:0.9 G:0.1	#REF!	A:0.995 G:0.005	2.999
rs13026972	2	38174927	intron_variant,NMD_transcript_variant	-	RMDN2	0.276042	4.45959	A	A:0.910526 G:0.0894737	A:0.928571 G:0.0714286	A:0.9 G:0.1	#REF!	A:0.995 G:0.005	2.999
rs13026972	2	38174927	upstream_gene_variant	2680	RMDN2	0.276042	4.45959	A	A:0.910526 G:0.0894737	A:0.928571 G:0.0714286	A:0.9 G:0.1	#REF!	A:0.995 G:0.005	2.999
rs13026972	2	38174927	regulatory_region_variant	-	-	0.276042	4.45959	A	A:0.910526 G:0.0894737	A:0.928571 G:0.0714286	A:0.9 G:0.1	#REF!	A:0.995 G:0.005	2.999
rs11687301	2	38177525	upstream_gene_variant	81	RMDN2	0.276042	4.45959	A	A:0.568421 C:0.431579	A:0.5 C:0.5	A:0.47 C:0.53	#REF!	A:0.725 C:0.275	3.436
rs11687301	2	38177525	intron_variant	-	RMDN2	0.276042	4.45959	A	A:0.568421 C:0.431579	A:0.5 C:0.5	A:0.47 C:0.53	#REF!	A:0.725 C:0.275	3.436
rs11687301	2	38177525	upstream_gene_variant	119	RMDN2	0.276042	4.45959	A	A:0.568421 C:0.431579	A:0.5 C:0.5	A:0.47 C:0.53	#REF!	A:0.725 C:0.275	3.436
rs11687301	2	38177525	intron_variant	-	RMDN2	0.276042	4.45959	A	A:0.568421 C:0.431579	A:0.5 C:0.5	A:0.47 C:0.53	#REF!	A:0.725 C:0.275	3.436
rs11687301	2	38177525	upstream_gene_variant	50	RMDN2	0.276042	4.45959	A	A:0.568421 C:0.431579	A:0.5 C:0.5	A:0.47 C:0.53	#REF!	A:0.725 C:0.275	3.436
rs11687301	2	38177525	non_coding_transcript_exon_variant	-	RMDN2-AS1	0.276042	4.45959	A	A:0.568421 C:0.431579	A:0.5 C:0.5	A:0.47 C:0.53	#REF!	A:0.725 C:0.275	3.436
rs11687301	2	38177525	intron_variant	-	RMDN2	0.276042	4.45959	A	A:0.568421 C:0.431579	A:0.5 C:0.5	A:0.47 C:0.53	#REF!	A:0.725 C:0.275	3.436
rs11687301	2	38177525	upstream_gene_variant	71	RMDN2	0.276042	4.45959	A	A:0.568421 C:0.431579	A:0.5 C:0.5	A:0.47 C:0.53	#REF!	A:0.725 C:0.275	3.436
rs11687301	2	38177525	intron_variant,NMD_transcript_variant	-	RMDN2	0.276042	4.45959	A	A:0.568421 C:0.431579	A:0.5 C:0.5	A:0.47 C:0.53	#REF!	A:0.725 C:0.275	3.436
rs11687301	2	38177525	upstream_gene_variant	82	RMDN2	0.276042	4.45959	A	A:0.568421 C:0.431579	A:0.5 C:0.5	A:0.47 C:0.53	#REF!	A:0.725 C:0.275	3.436
rs11687301	2	38177525	upstream_gene_variant	81	RMDN2	0.276042	4.45959	A	A:0.568421 C:0.431579	A:0.5 C:0.5	A:0.47 C:0.53	#REF!	A:0.725 C:0.275	3.298
rs11687301	2	38177525	intron_variant	-	RMDN2	0.276042	4.45959	A	A:0.568421 C:0.431579	A:0.5 C:0.5	A:0.47 C:0.53	#REF!	A:0.725 C:0.275	3.298
rs11687301	2	38177525	upstream_gene_variant	119	RMDN2	0.276042	4.45959	A	A:0.568421 C:0.431579	A:0.5 C:0.5	A:0.47 C:0.53	#REF!	A:0.725 C:0.275	3.298
rs11687301	2	38177525	intron_variant	-	RMDN2	0.276042	4.45959	A	A:0.568421 C:0.431579	A:0.5 C:0.5	A:0.47 C:0.53	#REF!	A:0.725 C:0.275	3.298
rs11687301	2	38177525	upstream_gene_variant	50	RMDN2	0.276042	4.45959	A	A:0.568421 C:0.431579	A:0.5 C:0.5	A:0.47 C:0.53	#REF!	A:0.725 C:0.275	3.298
rs11687301	2	38177525	non_coding_transcript_exon_variant	-	RMDN2-AS1	0.276042	4.45959	A	A:0.568421 C:0.431579	A:0.5 C:0.5	A:0.47 C:0.53	#REF!	A:0.725 C:0.275	3.298
rs11687301	2	38177525	intron_variant	-	RMDN2	0.276042	4.45959	A	A:0.568421 C:0.431579	A:0.5 C:0.5	A:0.47 C:0.53	#REF!	A:0.725 C:0.275	3.298
rs11687301	2	38177525	upstream_gene_variant	71	RMDN2	0.276042	4.45959	A	A:0.568421 C:0.431579	A:0.5 C:0.5	A:0.47 C:0.53	#REF!	A:0.725 C:0.275	3.298
rs11687301	2	38177525	intron_variant,NMD_transcript_variant	-	RMDN2	0.276042	4.45959	A	A:0.568421 C:0.431579	A:0.5 C:0.5	A:0.47 C:0.53	#REF!	A:0.725 C:0.275	3.298
rs11687301	2	38177525	upstream_gene_variant	82	RMDN2	0.276042	4.45959	A	A:0.568421 C:0.431579	A:0.5 C:0.5	A:0.47 C:0.53	#REF!	A:0.725 C:0.275	3.298
rs1075168	2	38195114	intron_variant	-	RMDN2	0.276042	4.45959	G	G:0.65625 C:0.34375	G:0.728571 C:0.271429	G:0.78 C:0.22	#REF!	G:0.665 C:0.335	2.74
rs1075168	2	38195114	intron_variant	-	RMDN2	0.276042	4.45959	G	G:0.65625 C:0.34375	G:0.728571 C:0.271429	G:0.78 C:0.22	#REF!	G:0.665 C:0.335	2.74
rs1075168	2	38195114	intron_variant	-	RMDN2	0.276042	4.45959	G	G:0.65625 C:0.34375	G:0.728571 C:0.271429	G:0.78 C:0.22	#REF!	G:0.665 C:0.335	2.74
rs1075168	2	38195114	intron_variant	-	RMDN2	0.276042	4.45959	G	G:0.65625 C:0.34375	G:0.728571 C:0.271429	G:0.78 C:0.22	#REF!	G:0.665 C:0.335	2.74
rs1075168	2	38195114	intron_variant,non_coding_transcript_variant	-	RMDN2-AS1	0.276042	4.45959	G	G:0.65625 C:0.34375	G:0.728571 C:0.271429	G:0.78 C:0.22	#REF!	G:0.665 C:0.335	2.74
rs1075168	2	38195114	intron_variant	-	RMDN2	0.276042	4.45959	G	G:0.65625 C:0.34375	G:0.728571 C:0.271429	G:0.78 C:0.22	#REF!	G:0.665 C:0.335	2.74
rs1075168	2	38195114	intron_variant	-	RMDN2	0.276042	4.45959	G	G:0.65625 C:0.34375	G:0.728571 C:0.271429	G:0.78 C:0.22	#REF!	G:0.665 C:0.335	2.74
rs1075168	2	38195114	intron_variant,NMD_transcript_variant	-	RMDN2	0.276042	4.45959	G	G:0.65625 C:0.34375	G:0.728571 C:0.271429	G:0.78 C:0.22	#REF!	G:0.665 C:0.335	2.74
rs1075168	2	38195114	intron_variant	-	RMDN2	0.276042	4.45959	G	G:0.65625 C:0.34375	G:0.728571 C:0.271429	G:0.78 C:0.22	#REF!	G:0.665 C:0.335	2.74
rs11893986	2	38198913	intron_variant	-	RMDN2	0.276042	4.45959	T	A:0.380208 T:0.619792	A:0.514286 T:0.485714	A:0.56 T:0.44	#REF!	A:0.26 T:0.74	2.683
rs11893986	2	38198913	intron_variant	-	RMDN2	0.276042	4.45959	T	A:0.380208 T:0.619792	A:0.514286 T:0.485714	A:0.56 T:0.44	#REF!	A:0.26 T:0.74	2.683
rs11893986	2	38198913	intron_variant	-	RMDN2	0.276042	4.45959	T	A:0.380208 T:0.619792	A:0.514286 T:0.485714	A:0.56 T:0.44	#REF!	A:0.26 T:0.74	2.683
rs11893986	2	38198913	intron_variant	-	RMDN2	0.276042	4.45959	T	A:0.380208 T:0.619792	A:0.514286 T:0.485714	A:0.56 T:0.44	#REF!	A:0.26 T:0.74	2.683
rs11893986	2	38198913	intron_variant,non_coding_transcript_variant	-	RMDN2-AS1	0.276042	4.45959	T	A:0.380208 T:0.619792	A:0.514286 T:0.485714	A:0.56 T:0.44	#REF!	A:0.26 T:0.74	2.683
rs11893986	2	38198913	intron_variant	-	RMDN2	0.276042	4.45959	T	A:0.380208 T:0.619792	A:0.514286 T:0.485714	A:0.56 T:0.44	#REF!	A:0.26 T:0.74	2.683
rs11893986	2	38198913	intron_variant	-	RMDN2	0.276042	4.45959	T	A:0.380208 T:0.619792	A:0.514286 T:0.485714	A:0.56 T:0.44	#REF!	A:0.26 T:0.74	2.683
rs11893986	2	38198913	intron_variant,NMD_transcript_variant	-	RMDN2	0.276042	4.45959	T	A:0.380208 T:0.619792	A:0.514286 T:0.485714	A:0.56 T:0.44	#REF!	A:0.26 T:0.74	2.683
rs11893986	2	38198913	intron_variant	-	RMDN2	0.276042	4.45959	T	A:0.380208 T:0.619792	A:0.514286 T:0.485714	A:0.56 T:0.44	#REF!	A:0.26 T:0.74	2.683
rs11893986	2	38198913	upstream_gene_variant	2921	RMDN2	0.276042	4.45959	T	A:0.380208 T:0.619792	A:0.514286 T:0.485714	A:0.56 T:0.44	#REF!	A:0.26 T:0.74	2.683
rs11893986	2	38198913	intron_variant	-	RMDN2	0.276042	4.45959	T	A:0.380208 T:0.619792	A:0.514286 T:0.485714	A:0.56 T:0.44	#REF!	A:0.26 T:0.74	2.453
rs11893986	2	38198913	intron_variant	-	RMDN2	0.276042	4.45959	T	A:0.380208 T:0.619792	A:0.514286 T:0.485714	A:0.56 T:0.44	#REF!	A:0.26 T:0.74	2.453
rs11893986	2	38198913	intron_variant	-	RMDN2	0.276042	4.45959	T	A:0.380208 T:0.619792	A:0.514286 T:0.485714	A:0.56 T:0.44	#REF!	A:0.26 T:0.74	2.453
rs11893986	2	38198913	intron_variant	-	RMDN2	0.276042	4.45959	T	A:0.380208 T:0.619792	A:0.514286 T:0.485714	A:0.56 T:0.44	#REF!	A:0.26 T:0.74	2.453
rs11893986	2	38198913	intron_variant,non_coding_transcript_variant	-	RMDN2-AS1	0.276042	4.45959	T	A:0.380208 T:0.619792	A:0.514286 T:0.485714	A:0.56 T:0.44	#REF!	A:0.26 T:0.74	2.453
rs11893986	2	38198913	intron_variant	-	RMDN2	0.276042	4.45959	T	A:0.380208 T:0.619792	A:0.514286 T:0.485714	A:0.56 T:0.44	#REF!	A:0.26 T:0.74	2.453
rs11893986	2	38198913	intron_variant	-	RMDN2	0.276042	4.45959	T	A:0.380208 T:0.619792	A:0.514286 T:0.485714	A:0.56 T:0.44	#REF!	A:0.26 T:0.74	2.453
rs11893986	2	38198913	intron_variant,NMD_transcript_variant	-	RMDN2	0.276042	4.45959	T	A:0.380208 T:0.619792	A:0.514286 T:0.485714	A:0.56 T:0.44	#REF!	A:0.26 T:0.74	2.453
rs11893986	2	38198913	intron_variant	-	RMDN2	0.276042	4.45959	T	A:0.380208 T:0.619792	A:0.514286 T:0.485714	A:0.56 T:0.44	#REF!	A:0.26 T:0.74	2.453
rs11893986	2	38198913	upstream_gene_variant	2921	RMDN2	0.276042	4.45959	T	A:0.380208 T:0.619792	A:0.514286 T:0.485714	A:0.56 T:0.44	#REF!	A:0.26 T:0.74	2.453
rs11893986	2	38198913	intron_variant	-	RMDN2	0.276042	4.45959	T	A:0.380208 T:0.619792	A:0.514286 T:0.485714	A:0.56 T:0.44	#REF!	A:0.26 T:0.74	2.352
rs11893986	2	38198913	intron_variant	-	RMDN2	0.276042	4.45959	T	A:0.380208 T:0.619792	A:0.514286 T:0.485714	A:0.56 T:0.44	#REF!	A:0.26 T:0.74	2.352
rs11893986	2	38198913	intron_variant	-	RMDN2	0.276042	4.45959	T	A:0.380208 T:0.619792	A:0.514286 T:0.485714	A:0.56 T:0.44	#REF!	A:0.26 T:0.74	2.352
rs11893986	2	38198913	intron_variant	-	RMDN2	0.276042	4.45959	T	A:0.380208 T:0.619792	A:0.514286 T:0.485714	A:0.56 T:0.44	#REF!	A:0.26 T:0.74	2.352
rs11893986	2	38198913	intron_variant,non_coding_transcript_variant	-	RMDN2-AS1	0.276042	4.45959	T	A:0.380208 T:0.619792	A:0.514286 T:0.485714	A:0.56 T:0.44	#REF!	A:0.26 T:0.74	2.352
rs11893986	2	38198913	intron_variant	-	RMDN2	0.276042	4.45959	T	A:0.380208 T:0.619792	A:0.514286 T:0.485714	A:0.56 T:0.44	#REF!	A:0.26 T:0.74	2.352
rs11893986	2	38198913	intron_variant	-	RMDN2	0.276042	4.45959	T	A:0.380208 T:0.619792	A:0.514286 T:0.485714	A:0.56 T:0.44	#REF!	A:0.26 T:0.74	2.352
rs11893986	2	38198913	intron_variant,NMD_transcript_variant	-	RMDN2	0.276042	4.45959	T	A:0.380208 T:0.619792	A:0.514286 T:0.485714	A:0.56 T:0.44	#REF!	A:0.26 T:0.74	2.352
rs11893986	2	38198913	intron_variant	-	RMDN2	0.276042	4.45959	T	A:0.380208 T:0.619792	A:0.514286 T:0.485714	A:0.56 T:0.44	#REF!	A:0.26 T:0.74	2.352
rs11893986	2	38198913	upstream_gene_variant	2921	RMDN2	0.276042	4.45959	T	A:0.380208 T:0.619792	A:0.514286 T:0.485714	A:0.56 T:0.44	#REF!	A:0.26 T:0.74	2.352
rs1470480	2	38200141	intron_variant	-	RMDN2	0.276042	4.45959	T	C:0.505208 T:0.494792	C:0.638889 T:0.361111	C:0.71 T:0.29	#REF!	C:0.45 T:0.55	8.267
rs1470480	2	38200141	intron_variant	-	RMDN2	0.276042	4.45959	T	C:0.505208 T:0.494792	C:0.638889 T:0.361111	C:0.71 T:0.29	#REF!	C:0.45 T:0.55	8.267
rs1470480	2	38200141	intron_variant	-	RMDN2	0.276042	4.45959	T	C:0.505208 T:0.494792	C:0.638889 T:0.361111	C:0.71 T:0.29	#REF!	C:0.45 T:0.55	8.267
rs1470480	2	38200141	intron_variant	-	RMDN2	0.276042	4.45959	T	C:0.505208 T:0.494792	C:0.638889 T:0.361111	C:0.71 T:0.29	#REF!	C:0.45 T:0.55	8.267
rs1470480	2	38200141	intron_variant,non_coding_transcript_variant	-	RMDN2-AS1	0.276042	4.45959	T	C:0.505208 T:0.494792	C:0.638889 T:0.361111	C:0.71 T:0.29	#REF!	C:0.45 T:0.55	8.267
rs1470480	2	38200141	intron_variant	-	RMDN2	0.276042	4.45959	T	C:0.505208 T:0.494792	C:0.638889 T:0.361111	C:0.71 T:0.29	#REF!	C:0.45 T:0.55	8.267
rs1470480	2	38200141	intron_variant	-	RMDN2	0.276042	4.45959	T	C:0.505208 T:0.494792	C:0.638889 T:0.361111	C:0.71 T:0.29	#REF!	C:0.45 T:0.55	8.267
rs1470480	2	38200141	intron_variant,NMD_transcript_variant	-	RMDN2	0.276042	4.45959	T	C:0.505208 T:0.494792	C:0.638889 T:0.361111	C:0.71 T:0.29	#REF!	C:0.45 T:0.55	8.267
rs1470480	2	38200141	intron_variant	-	RMDN2	0.276042	4.45959	T	C:0.505208 T:0.494792	C:0.638889 T:0.361111	C:0.71 T:0.29	#REF!	C:0.45 T:0.55	8.267
rs1470480	2	38200141	upstream_gene_variant	1693	RMDN2	0.276042	4.45959	T	C:0.505208 T:0.494792	C:0.638889 T:0.361111	C:0.71 T:0.29	#REF!	C:0.45 T:0.55	8.267
rs1470480	2	38200141	intron_variant	-	RMDN2	0.276042	4.45959	T	C:0.505208 T:0.494792	C:0.638889 T:0.361111	C:0.71 T:0.29	#REF!	C:0.45 T:0.55	4.623
rs1470480	2	38200141	intron_variant	-	RMDN2	0.276042	4.45959	T	C:0.505208 T:0.494792	C:0.638889 T:0.361111	C:0.71 T:0.29	#REF!	C:0.45 T:0.55	4.623
rs1470480	2	38200141	intron_variant	-	RMDN2	0.276042	4.45959	T	C:0.505208 T:0.494792	C:0.638889 T:0.361111	C:0.71 T:0.29	#REF!	C:0.45 T:0.55	4.623
rs1470480	2	38200141	intron_variant	-	RMDN2	0.276042	4.45959	T	C:0.505208 T:0.494792	C:0.638889 T:0.361111	C:0.71 T:0.29	#REF!	C:0.45 T:0.55	4.623
rs1470480	2	38200141	intron_variant,non_coding_transcript_variant	-	RMDN2-AS1	0.276042	4.45959	T	C:0.505208 T:0.494792	C:0.638889 T:0.361111	C:0.71 T:0.29	#REF!	C:0.45 T:0.55	4.623
rs1470480	2	38200141	intron_variant	-	RMDN2	0.276042	4.45959	T	C:0.505208 T:0.494792	C:0.638889 T:0.361111	C:0.71 T:0.29	#REF!	C:0.45 T:0.55	4.623
rs1470480	2	38200141	intron_variant	-	RMDN2	0.276042	4.45959	T	C:0.505208 T:0.494792	C:0.638889 T:0.361111	C:0.71 T:0.29	#REF!	C:0.45 T:0.55	4.623
rs1470480	2	38200141	intron_variant,NMD_transcript_variant	-	RMDN2	0.276042	4.45959	T	C:0.505208 T:0.494792	C:0.638889 T:0.361111	C:0.71 T:0.29	#REF!	C:0.45 T:0.55	4.623
rs1470480	2	38200141	intron_variant	-	RMDN2	0.276042	4.45959	T	C:0.505208 T:0.494792	C:0.638889 T:0.361111	C:0.71 T:0.29	#REF!	C:0.45 T:0.55	4.623
rs1470480	2	38200141	upstream_gene_variant	1693	RMDN2	0.276042	4.45959	T	C:0.505208 T:0.494792	C:0.638889 T:0.361111	C:0.71 T:0.29	#REF!	C:0.45 T:0.55	4.623
rs1374188	2	38209399	intron_variant	-	RMDN2	0.276042	4.45959	T	G:0.0842105 T:0.915789	G:0.125 T:0.875	G:0.18 T:0.82	#REF!	G:0.105 T:0.895	1.415
rs1374188	2	38209399	intron_variant	-	RMDN2	0.276042	4.45959	T	G:0.0842105 T:0.915789	G:0.125 T:0.875	G:0.18 T:0.82	#REF!	G:0.105 T:0.895	1.415
rs1374188	2	38209399	intron_variant	-	RMDN2	0.276042	4.45959	T	G:0.0842105 T:0.915789	G:0.125 T:0.875	G:0.18 T:0.82	#REF!	G:0.105 T:0.895	1.415
rs1374188	2	38209399	intron_variant	-	RMDN2	0.276042	4.45959	T	G:0.0842105 T:0.915789	G:0.125 T:0.875	G:0.18 T:0.82	#REF!	G:0.105 T:0.895	1.415
rs1374188	2	38209399	intron_variant,non_coding_transcript_variant	-	RMDN2-AS1	0.276042	4.45959	T	G:0.0842105 T:0.915789	G:0.125 T:0.875	G:0.18 T:0.82	#REF!	G:0.105 T:0.895	1.415
rs1374188	2	38209399	intron_variant	-	RMDN2	0.276042	4.45959	T	G:0.0842105 T:0.915789	G:0.125 T:0.875	G:0.18 T:0.82	#REF!	G:0.105 T:0.895	1.415
rs1374188	2	38209399	intron_variant,NMD_transcript_variant	-	RMDN2	0.276042	4.45959	T	G:0.0842105 T:0.915789	G:0.125 T:0.875	G:0.18 T:0.82	#REF!	G:0.105 T:0.895	1.415
rs1374188	2	38209399	intron_variant	-	RMDN2	0.276042	4.45959	T	G:0.0842105 T:0.915789	G:0.125 T:0.875	G:0.18 T:0.82	#REF!	G:0.105 T:0.895	1.415
rs1374188	2	38209399	intron_variant,non_coding_transcript_variant	-	RMDN2	0.276042	4.45959	T	G:0.0842105 T:0.915789	G:0.125 T:0.875	G:0.18 T:0.82	#REF!	G:0.105 T:0.895	1.415
rs1374188	2	38209399	regulatory_region_variant	-	-	0.276042	4.45959	T	G:0.0842105 T:0.915789	G:0.125 T:0.875	G:0.18 T:0.82	#REF!	G:0.105 T:0.895	1.415
rs1374188	2	38209399	TF_binding_site_variant	-	-	0.276042	4.45959	T	G:0.0842105 T:0.915789	G:0.125 T:0.875	G:0.18 T:0.82	#REF!	G:0.105 T:0.895	1.415
rs1374188	2	38209399	TF_binding_site_variant	-	-	0.276042	4.45959	T	G:0.0842105 T:0.915789	G:0.125 T:0.875	G:0.18 T:0.82	#REF!	G:0.105 T:0.895	1.415
rs1374188	2	38209399	TF_binding_site_variant	-	-	0.276042	4.45959	T	G:0.0842105 T:0.915789	G:0.125 T:0.875	G:0.18 T:0.82	#REF!	G:0.105 T:0.895	1.415
rs1374188	2	38209399	intron_variant	-	RMDN2	0.276042	4.45959	T	G:0.0842105 T:0.915789	G:0.125 T:0.875	G:0.18 T:0.82	#REF!	G:0.105 T:0.895	1.323
rs1374188	2	38209399	intron_variant	-	RMDN2	0.276042	4.45959	T	G:0.0842105 T:0.915789	G:0.125 T:0.875	G:0.18 T:0.82	#REF!	G:0.105 T:0.895	1.323
rs1374188	2	38209399	intron_variant	-	RMDN2	0.276042	4.45959	T	G:0.0842105 T:0.915789	G:0.125 T:0.875	G:0.18 T:0.82	#REF!	G:0.105 T:0.895	1.323
rs1374188	2	38209399	intron_variant	-	RMDN2	0.276042	4.45959	T	G:0.0842105 T:0.915789	G:0.125 T:0.875	G:0.18 T:0.82	#REF!	G:0.105 T:0.895	1.323
rs1374188	2	38209399	intron_variant,non_coding_transcript_variant	-	RMDN2-AS1	0.276042	4.45959	T	G:0.0842105 T:0.915789	G:0.125 T:0.875	G:0.18 T:0.82	#REF!	G:0.105 T:0.895	1.323
rs1374188	2	38209399	intron_variant	-	RMDN2	0.276042	4.45959	T	G:0.0842105 T:0.915789	G:0.125 T:0.875	G:0.18 T:0.82	#REF!	G:0.105 T:0.895	1.323
rs1374188	2	38209399	intron_variant,NMD_transcript_variant	-	RMDN2	0.276042	4.45959	T	G:0.0842105 T:0.915789	G:0.125 T:0.875	G:0.18 T:0.82	#REF!	G:0.105 T:0.895	1.323
rs1374188	2	38209399	intron_variant	-	RMDN2	0.276042	4.45959	T	G:0.0842105 T:0.915789	G:0.125 T:0.875	G:0.18 T:0.82	#REF!	G:0.105 T:0.895	1.323
rs1374188	2	38209399	intron_variant,non_coding_transcript_variant	-	RMDN2	0.276042	4.45959	T	G:0.0842105 T:0.915789	G:0.125 T:0.875	G:0.18 T:0.82	#REF!	G:0.105 T:0.895	1.323
rs1374188	2	38209399	regulatory_region_variant	-	-	0.276042	4.45959	T	G:0.0842105 T:0.915789	G:0.125 T:0.875	G:0.18 T:0.82	#REF!	G:0.105 T:0.895	1.323
rs1374188	2	38209399	TF_binding_site_variant	-	-	0.276042	4.45959	T	G:0.0842105 T:0.915789	G:0.125 T:0.875	G:0.18 T:0.82	#REF!	G:0.105 T:0.895	1.323
rs1374188	2	38209399	TF_binding_site_variant	-	-	0.276042	4.45959	T	G:0.0842105 T:0.915789	G:0.125 T:0.875	G:0.18 T:0.82	#REF!	G:0.105 T:0.895	1.323
rs1374188	2	38209399	TF_binding_site_variant	-	-	0.276042	4.45959	T	G:0.0842105 T:0.915789	G:0.125 T:0.875	G:0.18 T:0.82	#REF!	G:0.105 T:0.895	1.323
rs7560739	2	38220540	intron_variant	-	RMDN2	0.276042	4.45959	T	A:0.348958 T:0.651042	A:0.458333 T:0.541667	A:0.55 T:0.45	#REF!	A:0.09 T:0.91	3.839
rs7560739	2	38220540	intron_variant	-	RMDN2	0.276042	4.45959	T	A:0.348958 T:0.651042	A:0.458333 T:0.541667	A:0.55 T:0.45	#REF!	A:0.09 T:0.91	3.839
rs7560739	2	38220540	intron_variant	-	RMDN2	0.276042	4.45959	T	A:0.348958 T:0.651042	A:0.458333 T:0.541667	A:0.55 T:0.45	#REF!	A:0.09 T:0.91	3.839
rs7560739	2	38220540	intron_variant	-	RMDN2	0.276042	4.45959	T	A:0.348958 T:0.651042	A:0.458333 T:0.541667	A:0.55 T:0.45	A:0.293333 G:0.706667	A:0.09 T:0.91	3.839
rs7560739	2	38220540	intron_variant,non_coding_transcript_variant	-	RMDN2-AS1	0.276042	4.45959	T	A:0.348958 T:0.651042	A:0.458333 T:0.541667	A:0.55 T:0.45	A:0.293333 G:0.706667	A:0.09 T:0.91	3.839
rs7560739	2	38220540	intron_variant	-	RMDN2	0.276042	4.45959	T	A:0.348958 T:0.651042	A:0.458333 T:0.541667	A:0.55 T:0.45	A:0.293333 G:0.706667	A:0.09 T:0.91	3.839
rs7560739	2	38220540	intron_variant	-	RMDN2	0.276042	4.45959	T	A:0.348958 T:0.651042	A:0.458333 T:0.541667	A:0.55 T:0.45	A:0.293333 G:0.706667	A:0.09 T:0.91	3.839
rs7560739	2	38220540	intron_variant,NMD_transcript_variant	-	RMDN2	0.276042	4.45959	T	A:0.348958 T:0.651042	A:0.458333 T:0.541667	A:0.55 T:0.45	G:0.306667 A:0.693333	A:0.09 T:0.91	3.839
rs7560739	2	38220540	intron_variant	-	RMDN2	0.276042	4.45959	T	A:0.348958 T:0.651042	A:0.458333 T:0.541667	A:0.55 T:0.45	A:0.693333 G:0.306667	A:0.09 T:0.91	3.839
rs7560739	2	38220540	downstream_gene_variant	3787	RMDN2	0.276042	4.45959	T	A:0.348958 T:0.651042	A:0.458333 T:0.541667	A:0.55 T:0.45	A:0.693333 G:0.306667	A:0.09 T:0.91	3.839
rs7560739	2	38220540	regulatory_region_variant	-	-	0.276042	4.45959	T	A:0.348958 T:0.651042	A:0.458333 T:0.541667	A:0.55 T:0.45	A:0.693333 G:0.306667	A:0.09 T:0.91	3.839
rs7560739	2	38220540	regulatory_region_variant	-	-	0.276042	4.45959	T	A:0.348958 T:0.651042	A:0.458333 T:0.541667	A:0.55 T:0.45	A:0.693333 G:0.306667	A:0.09 T:0.91	3.839
rs17490296	2	38229120	intron_variant	-	RMDN2	0.276042	4.45959	C	C:0.93617 G:0.0638298	C:0.902778 G:0.0972222	C:0.85 G:0.15	A:0.693333 G:0.306667	C:0.945 G:0.055	0.733
rs17490296	2	38229120	intron_variant	-	RMDN2	0.276042	4.45959	C	C:0.93617 G:0.0638298	C:0.902778 G:0.0972222	C:0.85 G:0.15	A:0.693333 G:0.306667	C:0.945 G:0.055	0.733
rs17490296	2	38229120	intron_variant	-	RMDN2	0.276042	4.45959	C	C:0.93617 G:0.0638298	C:0.902778 G:0.0972222	C:0.85 G:0.15	C:0.94 T:0.06	C:0.945 G:0.055	0.733
rs17490296	2	38229120	intron_variant	-	RMDN2	0.276042	4.45959	C	C:0.93617 G:0.0638298	C:0.902778 G:0.0972222	C:0.85 G:0.15	C:0.94 T:0.06	C:0.945 G:0.055	0.733
rs17490296	2	38229120	intron_variant,non_coding_transcript_variant	-	RMDN2-AS1	0.276042	4.45959	C	C:0.93617 G:0.0638298	C:0.902778 G:0.0972222	C:0.85 G:0.15	C:0.94 T:0.06	C:0.945 G:0.055	0.733
rs17490296	2	38229120	intron_variant	-	RMDN2	0.276042	4.45959	C	C:0.93617 G:0.0638298	C:0.902778 G:0.0972222	C:0.85 G:0.15	C:0.94 T:0.06	C:0.945 G:0.055	0.733
rs17490296	2	38229120	intron_variant	-	RMDN2	0.276042	4.45959	C	C:0.93617 G:0.0638298	C:0.902778 G:0.0972222	C:0.85 G:0.15	C:0.94 T:0.06	C:0.945 G:0.055	0.733
rs17490296	2	38229120	downstream_gene_variant	3614	RMDN2	0.276042	4.45959	C	C:0.93617 G:0.0638298	C:0.902778 G:0.0972222	C:0.85 G:0.15	C:0.94 T:0.06	C:0.945 G:0.055	0.733
rs17490296	2	38229120	intron_variant	-	RMDN2	0.276042	4.45959	C	C:0.93617 G:0.0638298	C:0.902778 G:0.0972222	C:0.85 G:0.15	C:0.94 T:0.06	C:0.945 G:0.055	0.733
rs17490296	2	38229120	upstream_gene_variant	891	RMDN2	0.276042	4.45959	C	C:0.93617 G:0.0638298	C:0.902778 G:0.0972222	C:0.85 G:0.15	C:0.94 T:0.06	C:0.945 G:0.055	0.733
rs1348748	2	38229418	intron_variant	-	RMDN2	0.276042	4.45959	C	A:0.479167 C:0.520833	A:0.583333 C:0.416667	A:0.71 C:0.29	A:0.946667 G:0.0533333	A:0.27 C:0.73	2.843
rs1348748	2	38229418	intron_variant	-	RMDN2	0.276042	4.45959	C	A:0.479167 C:0.520833	A:0.583333 C:0.416667	A:0.71 C:0.29	A:0.946667 G:0.0533333	A:0.27 C:0.73	2.843
rs1348748	2	38229418	intron_variant	-	RMDN2	0.276042	4.45959	C	A:0.479167 C:0.520833	A:0.583333 C:0.416667	A:0.71 C:0.29	A:0.946667 G:0.0533333	A:0.27 C:0.73	2.843
rs1348748	2	38229418	intron_variant	-	RMDN2	0.276042	4.45959	C	A:0.479167 C:0.520833	A:0.583333 C:0.416667	A:0.71 C:0.29	A:0.946667 G:0.0533333	A:0.27 C:0.73	2.843
rs1348748	2	38229418	intron_variant,non_coding_transcript_variant	-	RMDN2-AS1	0.276042	4.45959	C	A:0.479167 C:0.520833	A:0.583333 C:0.416667	A:0.71 C:0.29	A:0.946667 G:0.0533333	A:0.27 C:0.73	2.843
rs1348748	2	38229418	intron_variant	-	RMDN2	0.276042	4.45959	C	A:0.479167 C:0.520833	A:0.583333 C:0.416667	A:0.71 C:0.29	A:0.946667 G:0.0533333	A:0.27 C:0.73	2.843
rs1348748	2	38229418	intron_variant	-	RMDN2	0.276042	4.45959	C	A:0.479167 C:0.520833	A:0.583333 C:0.416667	A:0.71 C:0.29	A:0.946667 G:0.0533333	A:0.27 C:0.73	2.843
rs1348748	2	38229418	downstream_gene_variant	3912	RMDN2	0.276042	4.45959	C	A:0.479167 C:0.520833	A:0.583333 C:0.416667	A:0.71 C:0.29	A:0.946667 G:0.0533333	A:0.27 C:0.73	2.843
rs1348748	2	38229418	intron_variant	-	RMDN2	0.276042	4.45959	C	A:0.479167 C:0.520833	A:0.583333 C:0.416667	A:0.71 C:0.29	A:0.946667 G:0.0533333	A:0.27 C:0.73	2.843
rs1348748	2	38229418	upstream_gene_variant	593	RMDN2	0.276042	4.45959	C	A:0.479167 C:0.520833	A:0.583333 C:0.416667	A:0.71 C:0.29	A:0.946667 G:0.0533333	A:0.27 C:0.73	2.843
rs1348748	2	38229418	intron_variant	-	RMDN2	0.276042	4.45959	C	A:0.479167 C:0.520833	A:0.583333 C:0.416667	A:0.71 C:0.29	A:0.946667 G:0.0533333	A:0.27 C:0.73	2.5
rs1348748	2	38229418	intron_variant	-	RMDN2	0.276042	4.45959	C	A:0.479167 C:0.520833	A:0.583333 C:0.416667	A:0.71 C:0.29	A:0.573333 C:0.426667	A:0.27 C:0.73	2.5
rs1348748	2	38229418	intron_variant	-	RMDN2	0.276042	4.45959	C	A:0.479167 C:0.520833	A:0.583333 C:0.416667	A:0.71 C:0.29	A:0.573333 C:0.426667	A:0.27 C:0.73	2.5
rs1348748	2	38229418	intron_variant	-	RMDN2	0.276042	4.45959	C	A:0.479167 C:0.520833	A:0.583333 C:0.416667	A:0.71 C:0.29	A:0.573333 C:0.426667	A:0.27 C:0.73	2.5
rs1348748	2	38229418	intron_variant,non_coding_transcript_variant	-	RMDN2-AS1	0.276042	4.45959	C	A:0.479167 C:0.520833	A:0.583333 C:0.416667	A:0.71 C:0.29	A:0.573333 C:0.426667	A:0.27 C:0.73	2.5
rs1348748	2	38229418	intron_variant	-	RMDN2	0.276042	4.45959	C	A:0.479167 C:0.520833	A:0.583333 C:0.416667	A:0.71 C:0.29	A:0.573333 C:0.426667	A:0.27 C:0.73	2.5
rs1348748	2	38229418	intron_variant	-	RMDN2	0.276042	4.45959	C	A:0.479167 C:0.520833	A:0.583333 C:0.416667	A:0.71 C:0.29	A:0.573333 C:0.426667	A:0.27 C:0.73	2.5
rs1348748	2	38229418	downstream_gene_variant	3912	RMDN2	0.276042	4.45959	C	A:0.479167 C:0.520833	A:0.583333 C:0.416667	A:0.71 C:0.29	A:0.573333 C:0.426667	A:0.27 C:0.73	2.5
rs1348748	2	38229418	intron_variant	-	RMDN2	0.276042	4.45959	C	A:0.479167 C:0.520833	A:0.583333 C:0.416667	A:0.71 C:0.29	A:0.573333 C:0.426667	A:0.27 C:0.73	2.5
rs1348748	2	38229418	upstream_gene_variant	593	RMDN2	0.276042	4.45959	C	A:0.479167 C:0.520833	A:0.583333 C:0.416667	A:0.71 C:0.29	A:0.573333 C:0.426667	A:0.27 C:0.73	2.5
rs6544134	2	38239356	intron_variant	-	RMDN2	0.276042	4.45959	A	A:0.436842 G:0.563158	A:0.527778 G:0.472222	A:0.53 G:0.47	A:0.573333 C:0.426667	A:0.375 G:0.625	0.726
rs6544134	2	38239356	intron_variant	-	RMDN2	0.276042	4.45959	A	A:0.436842 G:0.563158	A:0.527778 G:0.472222	A:0.53 G:0.47	A:0.573333 C:0.426667	A:0.375 G:0.625	0.726
rs6544134	2	38239356	intron_variant	-	RMDN2	0.276042	4.45959	A	A:0.436842 G:0.563158	A:0.527778 G:0.472222	A:0.53 G:0.47	A:0.573333 C:0.426667	A:0.375 G:0.625	0.726
rs6544134	2	38239356	intron_variant	-	RMDN2	0.276042	4.45959	A	A:0.436842 G:0.563158	A:0.527778 G:0.472222	A:0.53 G:0.47	A:0.573333 C:0.426667	A:0.375 G:0.625	0.726
rs6544134	2	38239356	intron_variant,non_coding_transcript_variant	-	RMDN2-AS1	0.276042	4.45959	A	A:0.436842 G:0.563158	A:0.527778 G:0.472222	A:0.53 G:0.47	A:0.573333 C:0.426667	A:0.375 G:0.625	0.726
rs6544134	2	38239356	intron_variant	-	RMDN2	0.276042	4.45959	A	A:0.436842 G:0.563158	A:0.527778 G:0.472222	A:0.53 G:0.47	A:0.573333 C:0.426667	A:0.375 G:0.625	0.726
rs6544134	2	38239356	intron_variant	-	RMDN2	0.276042	4.45959	A	A:0.436842 G:0.563158	A:0.527778 G:0.472222	A:0.53 G:0.47	A:0.573333 C:0.426667	A:0.375 G:0.625	0.726
rs6544134	2	38239356	intron_variant,non_coding_transcript_variant	-	RMDN2	0.276042	4.45959	A	A:0.436842 G:0.563158	A:0.527778 G:0.472222	A:0.53 G:0.47	A:0.573333 C:0.426667	A:0.375 G:0.625	0.726
rs6544134	2	38239356	intron_variant	-	RMDN2	0.276042	4.45959	A	A:0.436842 G:0.563158	A:0.527778 G:0.472222	A:0.53 G:0.47	A:0.573333 C:0.426667	A:0.375 G:0.625	0.575
rs6544134	2	38239356	intron_variant	-	RMDN2	0.276042	4.45959	A	A:0.436842 G:0.563158	A:0.527778 G:0.472222	A:0.53 G:0.47	A:0.573333 C:0.426667	A:0.375 G:0.625	0.575
rs6544134	2	38239356	intron_variant	-	RMDN2	0.276042	4.45959	A	A:0.436842 G:0.563158	A:0.527778 G:0.472222	A:0.53 G:0.47	A:0.573333 C:0.426667	A:0.375 G:0.625	0.575
rs6544134	2	38239356	intron_variant	-	RMDN2	0.276042	4.45959	A	A:0.436842 G:0.563158	A:0.527778 G:0.472222	A:0.53 G:0.47	G:0.686667 C:0.313333	A:0.375 G:0.625	0.575
rs6544134	2	38239356	intron_variant,non_coding_transcript_variant	-	RMDN2-AS1	0.276042	4.45959	A	A:0.436842 G:0.563158	A:0.527778 G:0.472222	A:0.53 G:0.47	G:0.686667 C:0.313333	A:0.375 G:0.625	0.575
rs6544134	2	38239356	intron_variant	-	RMDN2	0.276042	4.45959	A	A:0.436842 G:0.563158	A:0.527778 G:0.472222	A:0.53 G:0.47	G:0.686667 C:0.313333	A:0.375 G:0.625	0.575
rs6544134	2	38239356	intron_variant	-	RMDN2	0.276042	4.45959	A	A:0.436842 G:0.563158	A:0.527778 G:0.472222	A:0.53 G:0.47	G:0.686667 C:0.313333	A:0.375 G:0.625	0.575
rs6544134	2	38239356	intron_variant,non_coding_transcript_variant	-	RMDN2	0.276042	4.45959	A	A:0.436842 G:0.563158	A:0.527778 G:0.472222	A:0.53 G:0.47	G:0.686667 C:0.313333	A:0.375 G:0.625	0.575
rs6715693	2	38240063	intron_variant	-	RMDN2	0.276042	4.45959	T	G:0.421875 T:0.578125	G:0.527778 T:0.472222	G:0.56 T:0.44	G:0.686667 C:0.313333	G:0.355 T:0.645	1.558
rs6715693	2	38240063	intron_variant	-	RMDN2	0.276042	4.45959	T	G:0.421875 T:0.578125	G:0.527778 T:0.472222	G:0.56 T:0.44	G:0.686667 C:0.313333	G:0.355 T:0.645	1.558
rs6715693	2	38240063	intron_variant	-	RMDN2	0.276042	4.45959	T	G:0.421875 T:0.578125	G:0.527778 T:0.472222	G:0.56 T:0.44	G:0.686667 C:0.313333	G:0.355 T:0.645	1.558
rs6715693	2	38240063	intron_variant	-	RMDN2	0.276042	4.45959	T	G:0.421875 T:0.578125	G:0.527778 T:0.472222	G:0.56 T:0.44	G:0.686667 C:0.313333	G:0.355 T:0.645	1.558
rs6715693	2	38240063	intron_variant,non_coding_transcript_variant	-	RMDN2-AS1	0.276042	4.45959	T	G:0.421875 T:0.578125	G:0.527778 T:0.472222	G:0.56 T:0.44	A:0.393333 T:0.606667	G:0.355 T:0.645	1.558
rs6715693	2	38240063	intron_variant	-	RMDN2	0.276042	4.45959	T	G:0.421875 T:0.578125	G:0.527778 T:0.472222	G:0.56 T:0.44	A:0.393333 T:0.606667	G:0.355 T:0.645	1.558
rs6715693	2	38240063	intron_variant	-	RMDN2	0.276042	4.45959	T	G:0.421875 T:0.578125	G:0.527778 T:0.472222	G:0.56 T:0.44	A:0.393333 T:0.606667	G:0.355 T:0.645	1.558
rs6715693	2	38240063	intron_variant,non_coding_transcript_variant	-	RMDN2	0.276042	4.45959	T	G:0.421875 T:0.578125	G:0.527778 T:0.472222	G:0.56 T:0.44	A:0.393333 T:0.606667	G:0.355 T:0.645	1.558
rs6715693	2	38240063	regulatory_region_variant	-	-	0.276042	4.45959	T	G:0.421875 T:0.578125	G:0.527778 T:0.472222	G:0.56 T:0.44	A:0.393333 T:0.606667	G:0.355 T:0.645	1.558
rs6715693	2	38240063	intron_variant	-	RMDN2	0.276042	4.45959	T	G:0.421875 T:0.578125	G:0.527778 T:0.472222	G:0.56 T:0.44	A:0.393333 T:0.606667	G:0.355 T:0.645	1.119
rs6715693	2	38240063	intron_variant	-	RMDN2	0.276042	4.45959	T	G:0.421875 T:0.578125	G:0.527778 T:0.472222	G:0.56 T:0.44	A:0.393333 T:0.606667	G:0.355 T:0.645	1.119
rs6715693	2	38240063	intron_variant	-	RMDN2	0.276042	4.45959	T	G:0.421875 T:0.578125	G:0.527778 T:0.472222	G:0.56 T:0.44	A:0.393333 T:0.606667	G:0.355 T:0.645	1.119
rs6715693	2	38240063	intron_variant	-	RMDN2	0.276042	4.45959	T	G:0.421875 T:0.578125	G:0.527778 T:0.472222	G:0.56 T:0.44	A:0.393333 T:0.606667	G:0.355 T:0.645	1.119
rs6715693	2	38240063	intron_variant,non_coding_transcript_variant	-	RMDN2-AS1	0.276042	4.45959	T	G:0.421875 T:0.578125	G:0.527778 T:0.472222	G:0.56 T:0.44	A:0.393333 T:0.606667	G:0.355 T:0.645	1.119
rs6715693	2	38240063	intron_variant	-	RMDN2	0.276042	4.45959	T	G:0.421875 T:0.578125	G:0.527778 T:0.472222	G:0.56 T:0.44	A:0.393333 T:0.606667	G:0.355 T:0.645	1.119
rs6715693	2	38240063	intron_variant	-	RMDN2	0.276042	4.45959	T	G:0.421875 T:0.578125	G:0.527778 T:0.472222	G:0.56 T:0.44	A:0.393333 T:0.606667	G:0.355 T:0.645	1.119
rs6715693	2	38240063	intron_variant,non_coding_transcript_variant	-	RMDN2	0.276042	4.45959	T	G:0.421875 T:0.578125	G:0.527778 T:0.472222	G:0.56 T:0.44	A:0.393333 T:0.606667	G:0.355 T:0.645	1.119
rs6715693	2	38240063	regulatory_region_variant	-	-	0.276042	4.45959	T	G:0.421875 T:0.578125	G:0.527778 T:0.472222	G:0.56 T:0.44	A:0.393333 T:0.606667	G:0.355 T:0.645	1.119
rs6715693	2	38240063	intron_variant	-	RMDN2	0.276042	4.45959	T	G:0.421875 T:0.578125	G:0.527778 T:0.472222	G:0.56 T:0.44	A:0.393333 T:0.606667	G:0.355 T:0.645	1.044
rs6715693	2	38240063	intron_variant	-	RMDN2	0.276042	4.45959	T	G:0.421875 T:0.578125	G:0.527778 T:0.472222	G:0.56 T:0.44	A:0.393333 T:0.606667	G:0.355 T:0.645	1.044
rs6715693	2	38240063	intron_variant	-	RMDN2	0.276042	4.45959	T	G:0.421875 T:0.578125	G:0.527778 T:0.472222	G:0.56 T:0.44	A:0.393333 T:0.606667	G:0.355 T:0.645	1.044
rs6715693	2	38240063	intron_variant	-	RMDN2	0.276042	4.45959	T	G:0.421875 T:0.578125	G:0.527778 T:0.472222	G:0.56 T:0.44	A:0.393333 T:0.606667	G:0.355 T:0.645	1.044
rs6715693	2	38240063	intron_variant,non_coding_transcript_variant	-	RMDN2-AS1	0.276042	4.45959	T	G:0.421875 T:0.578125	G:0.527778 T:0.472222	G:0.56 T:0.44	A:0.393333 T:0.606667	G:0.355 T:0.645	1.044
rs6715693	2	38240063	intron_variant	-	RMDN2	0.276042	4.45959	T	G:0.421875 T:0.578125	G:0.527778 T:0.472222	G:0.56 T:0.44	A:0.393333 T:0.606667	G:0.355 T:0.645	1.044
rs6715693	2	38240063	intron_variant	-	RMDN2	0.276042	4.45959	T	G:0.421875 T:0.578125	G:0.527778 T:0.472222	G:0.56 T:0.44	A:0.393333 T:0.606667	G:0.355 T:0.645	1.044
rs6715693	2	38240063	intron_variant,non_coding_transcript_variant	-	RMDN2	0.276042	4.45959	T	G:0.421875 T:0.578125	G:0.527778 T:0.472222	G:0.56 T:0.44	A:0.393333 T:0.606667	G:0.355 T:0.645	1.044
rs6715693	2	38240063	regulatory_region_variant	-	-	0.276042	4.45959	T	G:0.421875 T:0.578125	G:0.527778 T:0.472222	G:0.56 T:0.44	A:0.393333 T:0.606667	G:0.355 T:0.645	1.044
rs17021846	2	38243147	intron_variant	-	RMDN2	0.276042	4.45959	A	A:0.940217 G:0.0597826	A:0.986111 G:0.0138889	A:0.94 G:0.06	A:0.393333 T:0.606667	A:0.88 G:0.12	1.247
rs17021846	2	38243147	intron_variant	-	RMDN2	0.276042	4.45959	A	A:0.940217 G:0.0597826	A:0.986111 G:0.0138889	A:0.94 G:0.06	A:0.393333 T:0.606667	A:0.88 G:0.12	1.247
rs17021846	2	38243147	intron_variant	-	RMDN2	0.276042	4.45959	A	A:0.940217 G:0.0597826	A:0.986111 G:0.0138889	A:0.94 G:0.06	A:0.393333 T:0.606667	A:0.88 G:0.12	1.247
rs17021846	2	38243147	intron_variant	-	RMDN2	0.276042	4.45959	A	A:0.940217 G:0.0597826	A:0.986111 G:0.0138889	A:0.94 G:0.06	A:0.393333 T:0.606667	A:0.88 G:0.12	1.247
rs17021846	2	38243147	intron_variant,non_coding_transcript_variant	-	RMDN2-AS1	0.276042	4.45959	A	A:0.940217 G:0.0597826	A:0.986111 G:0.0138889	A:0.94 G:0.06	A:0.393333 T:0.606667	A:0.88 G:0.12	1.247
rs17021846	2	38243147	intron_variant	-	RMDN2	0.276042	4.45959	A	A:0.940217 G:0.0597826	A:0.986111 G:0.0138889	A:0.94 G:0.06	A:0.393333 T:0.606667	A:0.88 G:0.12	1.247
rs17021846	2	38243147	intron_variant	-	RMDN2	0.276042	4.45959	A	A:0.940217 G:0.0597826	A:0.986111 G:0.0138889	A:0.94 G:0.06	A:0.393333 T:0.606667	A:0.88 G:0.12	1.247
rs17021846	2	38243147	intron_variant,non_coding_transcript_variant	-	RMDN2	0.276042	4.45959	A	A:0.940217 G:0.0597826	A:0.986111 G:0.0138889	A:0.94 G:0.06	C:0.54 T:0.46	A:0.88 G:0.12	1.247
rs17021846	2	38243147	regulatory_region_variant	-	-	0.276042	4.45959	A	A:0.940217 G:0.0597826	A:0.986111 G:0.0138889	A:0.94 G:0.06	C:0.54 T:0.46	A:0.88 G:0.12	1.247
rs17412105	2	38243239	intron_variant	-	RMDN2	0.276042	4.45959	A	C:0.822917 A:0.177083	C:0.791667 A:0.208333	C:0.85 A:0.15	C:0.54 T:0.46	C:0.76 A:0.24	0.409
rs17412105	2	38243239	intron_variant	-	RMDN2	0.276042	4.45959	A	C:0.822917 A:0.177083	C:0.791667 A:0.208333	C:0.85 A:0.15	C:0.54 T:0.46	C:0.76 A:0.24	0.409
rs17412105	2	38243239	intron_variant	-	RMDN2	0.276042	4.45959	A	C:0.822917 A:0.177083	C:0.791667 A:0.208333	C:0.85 A:0.15	C:0.54 T:0.46	C:0.76 A:0.24	0.409
rs17412105	2	38243239	intron_variant	-	RMDN2	0.276042	4.45959	A	C:0.822917 A:0.177083	C:0.791667 A:0.208333	C:0.85 A:0.15	C:0.54 T:0.46	C:0.76 A:0.24	0.409
rs17412105	2	38243239	intron_variant,non_coding_transcript_variant	-	RMDN2-AS1	0.276042	4.45959	A	C:0.822917 A:0.177083	C:0.791667 A:0.208333	C:0.85 A:0.15	C:0.54 T:0.46	C:0.76 A:0.24	0.409
rs17412105	2	38243239	intron_variant	-	RMDN2	0.276042	4.45959	A	C:0.822917 A:0.177083	C:0.791667 A:0.208333	C:0.85 A:0.15	C:0.54 T:0.46	C:0.76 A:0.24	0.409
rs17412105	2	38243239	intron_variant	-	RMDN2	0.276042	4.45959	A	C:0.822917 A:0.177083	C:0.791667 A:0.208333	C:0.85 A:0.15	C:0.54 T:0.46	C:0.76 A:0.24	0.409
rs17412105	2	38243239	intron_variant,non_coding_transcript_variant	-	RMDN2	0.276042	4.45959	A	C:0.822917 A:0.177083	C:0.791667 A:0.208333	C:0.85 A:0.15	C:0.54 T:0.46	C:0.76 A:0.24	0.409
rs17412105	2	38243239	regulatory_region_variant	-	-	0.276042	4.45959	A	C:0.822917 A:0.177083	C:0.791667 A:0.208333	C:0.85 A:0.15	C:0.54 T:0.46	C:0.76 A:0.24	0.409
rs17021849	2	38244437	intron_variant	-	RMDN2	0.276042	4.45959	A	A:0.962766 G:0.037234	A:1 G:0	A:1 G:0	#REF!	A:0.805 G:0.195	11.26
rs17021849	2	38244437	downstream_gene_variant	30	RMDN2	0.276042	4.45959	A	A:0.962766 G:0.037234	A:1 G:0	A:1 G:0	#REF!	A:0.805 G:0.195	11.26
rs17021849	2	38244437	3_prime_UTR_variant	-	RMDN2	0.276042	4.45959	A	A:0.962766 G:0.037234	A:1 G:0	A:1 G:0	#REF!	A:0.805 G:0.195	11.26
rs17021849	2	38244437	3_prime_UTR_variant	-	RMDN2	0.276042	4.45959	A	A:0.962766 G:0.037234	A:1 G:0	A:1 G:0	#REF!	A:0.805 G:0.195	11.26
rs17021849	2	38244437	intron_variant,non_coding_transcript_variant	-	RMDN2-AS1	0.276042	4.45959	A	A:0.962766 G:0.037234	A:1 G:0	A:1 G:0	#REF!	A:0.805 G:0.195	11.26
rs17021849	2	38244437	3_prime_UTR_variant	-	RMDN2	0.276042	4.45959	A	A:0.962766 G:0.037234	A:1 G:0	A:1 G:0	#REF!	A:0.805 G:0.195	11.26
rs17021849	2	38244437	intron_variant	-	RMDN2	0.276042	4.45959	A	A:0.962766 G:0.037234	A:1 G:0	A:1 G:0	#REF!	A:0.805 G:0.195	11.26
rs17021849	2	38244437	intron_variant,non_coding_transcript_variant	-	RMDN2	0.276042	4.45959	A	A:0.962766 G:0.037234	A:1 G:0	A:1 G:0	#REF!	A:0.805 G:0.195	11.26
rs336039	2	38258827	intron_variant	-	RMDN2	0.276042	4.45959	T	C:0.265625 T:0.734375	C:0.319444 T:0.680556	C:0.43 T:0.57	C:0.54 T:0.46	C:0.145 T:0.855	0.037
rs336039	2	38258827	intron_variant,non_coding_transcript_variant	-	RMDN2-AS1	0.276042	4.45959	T	C:0.265625 T:0.734375	C:0.319444 T:0.680556	C:0.43 T:0.57	G:0.1 T:0.9	C:0.145 T:0.855	0.037
rs336039	2	38258827	intron_variant,non_coding_transcript_variant	-	RMDN2	0.276042	4.45959	T	C:0.265625 T:0.734375	C:0.319444 T:0.680556	C:0.43 T:0.57	G:0.1 T:0.9	C:0.145 T:0.855	0.037
rs336039	2	38258827	intron_variant,non_coding_transcript_variant	-	RMDN2-AS1	0.276042	4.45959	T	C:0.265625 T:0.734375	C:0.319444 T:0.680556	C:0.43 T:0.57	G:0.1 T:0.9	C:0.145 T:0.855	0.037
rs336039	2	38258827	downstream_gene_variant	4204	RMDN2-AS1	0.276042	4.45959	T	C:0.265625 T:0.734375	C:0.319444 T:0.680556	C:0.43 T:0.57	G:0.1 T:0.9	C:0.145 T:0.855	0.037
rs336039	2	38258827	intron_variant	-	RMDN2	0.276042	4.45959	T	C:0.265625 T:0.734375	C:0.319444 T:0.680556	C:0.43 T:0.57	G:0.1 T:0.9	C:0.145 T:0.855	0.026
rs336039	2	38258827	intron_variant,non_coding_transcript_variant	-	RMDN2-AS1	0.276042	4.45959	T	C:0.265625 T:0.734375	C:0.319444 T:0.680556	C:0.43 T:0.57	G:0.1 T:0.9	C:0.145 T:0.855	0.026
rs336039	2	38258827	intron_variant,non_coding_transcript_variant	-	RMDN2	0.276042	4.45959	T	C:0.265625 T:0.734375	C:0.319444 T:0.680556	C:0.43 T:0.57	G:0.1 T:0.9	C:0.145 T:0.855	0.026
rs336039	2	38258827	intron_variant,non_coding_transcript_variant	-	RMDN2-AS1	0.276042	4.45959	T	C:0.265625 T:0.734375	C:0.319444 T:0.680556	C:0.43 T:0.57	G:0.1 T:0.9	C:0.145 T:0.855	0.026
rs336039	2	38258827	downstream_gene_variant	4204	RMDN2-AS1	0.276042	4.45959	T	C:0.265625 T:0.734375	C:0.319444 T:0.680556	C:0.43 T:0.57	G:0.1 T:0.9	C:0.145 T:0.855	0.026
rs336039	2	38258827	intron_variant	-	RMDN2	0.276042	4.45959	T	C:0.265625 T:0.734375	C:0.319444 T:0.680556	C:0.43 T:0.57	G:0.1 T:0.9	C:0.145 T:0.855	0.024
rs336039	2	38258827	intron_variant,non_coding_transcript_variant	-	RMDN2-AS1	0.276042	4.45959	T	C:0.265625 T:0.734375	C:0.319444 T:0.680556	C:0.43 T:0.57	G:0.1 T:0.9	C:0.145 T:0.855	0.024
rs336039	2	38258827	intron_variant,non_coding_transcript_variant	-	RMDN2	0.276042	4.45959	T	C:0.265625 T:0.734375	C:0.319444 T:0.680556	C:0.43 T:0.57	G:0.1 T:0.9	C:0.145 T:0.855	0.024
rs336039	2	38258827	intron_variant,non_coding_transcript_variant	-	RMDN2-AS1	0.276042	4.45959	T	C:0.265625 T:0.734375	C:0.319444 T:0.680556	C:0.43 T:0.57	G:0.1 T:0.9	C:0.145 T:0.855	0.024
rs336039	2	38258827	downstream_gene_variant	4204	RMDN2-AS1	0.276042	4.45959	T	C:0.265625 T:0.734375	C:0.319444 T:0.680556	C:0.43 T:0.57	G:0.1 T:0.9	C:0.145 T:0.855	0.024
rs168054	2	38260282	intron_variant	-	RMDN2	0.276042	4.45959	C	G:0.255208 C:0.744792	G:0.319444 C:0.680556	G:0.43 C:0.57	G:0.1 T:0.9	G:0.125 C:0.875	1.961
rs168054	2	38260282	intron_variant,non_coding_transcript_variant	-	RMDN2-AS1	0.276042	4.45959	C	G:0.255208 C:0.744792	G:0.319444 C:0.680556	G:0.43 C:0.57	G:0.1 T:0.9	G:0.125 C:0.875	1.961
rs168054	2	38260282	intron_variant,non_coding_transcript_variant	-	RMDN2	0.276042	4.45959	C	G:0.255208 C:0.744792	G:0.319444 C:0.680556	G:0.43 C:0.57	G:0.1 T:0.9	G:0.125 C:0.875	1.961
rs168054	2	38260282	intron_variant,non_coding_transcript_variant	-	RMDN2-AS1	0.276042	4.45959	C	G:0.255208 C:0.744792	G:0.319444 C:0.680556	G:0.43 C:0.57	G:0.1 T:0.9	G:0.125 C:0.875	1.961
rs168054	2	38260282	downstream_gene_variant	2749	RMDN2-AS1	0.276042	4.45959	C	G:0.255208 C:0.744792	G:0.319444 C:0.680556	G:0.43 C:0.57	G:0.1 T:0.9	G:0.125 C:0.875	1.961
rs168054	2	38260282	regulatory_region_variant	-	-	0.276042	4.45959	C	G:0.255208 C:0.744792	G:0.319444 C:0.680556	G:0.43 C:0.57	G:0.1 T:0.9	G:0.125 C:0.875	1.961
rs168054	2	38260282	intron_variant	-	RMDN2	0.276042	4.45959	C	G:0.255208 C:0.744792	G:0.319444 C:0.680556	G:0.43 C:0.57	G:0.1 T:0.9	G:0.125 C:0.875	1.84
rs168054	2	38260282	intron_variant,non_coding_transcript_variant	-	RMDN2-AS1	0.276042	4.45959	C	G:0.255208 C:0.744792	G:0.319444 C:0.680556	G:0.43 C:0.57	G:0.1 T:0.9	G:0.125 C:0.875	1.84
rs168054	2	38260282	intron_variant,non_coding_transcript_variant	-	RMDN2	0.276042	4.45959	C	G:0.255208 C:0.744792	G:0.319444 C:0.680556	G:0.43 C:0.57	G:0.1 T:0.9	G:0.125 C:0.875	1.84
rs168054	2	38260282	intron_variant,non_coding_transcript_variant	-	RMDN2-AS1	0.276042	4.45959	C	G:0.255208 C:0.744792	G:0.319444 C:0.680556	G:0.43 C:0.57	G:0.1 T:0.9	G:0.125 C:0.875	1.84
rs168054	2	38260282	downstream_gene_variant	2749	RMDN2-AS1	0.276042	4.45959	C	G:0.255208 C:0.744792	G:0.319444 C:0.680556	G:0.43 C:0.57	G:0.1 T:0.9	G:0.125 C:0.875	1.84
rs168054	2	38260282	regulatory_region_variant	-	-	0.276042	4.45959	C	G:0.255208 C:0.744792	G:0.319444 C:0.680556	G:0.43 C:0.57	G:0.1 T:0.9	G:0.125 C:0.875	1.84
rs17021872	2	38261030	intron_variant	-	RMDN2	0.276042	4.45959	T	T:0.932292 C:0.0677083	T:0.944444 C:0.0555556	T:0.93 C:0.07	A:0.433333 T:0.566667	T:0.78 C:0.22	8.396
rs17021872	2	38261030	intron_variant,non_coding_transcript_variant	-	RMDN2-AS1	0.276042	4.45959	T	T:0.932292 C:0.0677083	T:0.944444 C:0.0555556	T:0.93 C:0.07	A:0.433333 T:0.566667	T:0.78 C:0.22	8.396
rs17021872	2	38261030	intron_variant,non_coding_transcript_variant	-	RMDN2	0.276042	4.45959	T	T:0.932292 C:0.0677083	T:0.944444 C:0.0555556	T:0.93 C:0.07	A:0.433333 T:0.566667	T:0.78 C:0.22	8.396
rs17021872	2	38261030	intron_variant,non_coding_transcript_variant	-	RMDN2-AS1	0.276042	4.45959	T	T:0.932292 C:0.0677083	T:0.944444 C:0.0555556	T:0.93 C:0.07	A:0.433333 T:0.566667	T:0.78 C:0.22	8.396
rs17021872	2	38261030	downstream_gene_variant	2001	RMDN2-AS1	0.276042	4.45959	T	T:0.932292 C:0.0677083	T:0.944444 C:0.0555556	T:0.93 C:0.07	A:0.433333 T:0.566667	T:0.78 C:0.22	8.396
rs336034	2	38263113	intron_variant	-	RMDN2	0.276042	4.45959	G	G:0.847368 A:0.152632	G:0.833333 A:0.166667	G:0.81 A:0.19	A:0.433333 T:0.566667	G:0.935 A:0.065	2.379
rs336034	2	38263113	intron_variant,non_coding_transcript_variant	-	RMDN2-AS1	0.276042	4.45959	G	G:0.847368 A:0.152632	G:0.833333 A:0.166667	G:0.81 A:0.19	A:0.433333 T:0.566667	G:0.935 A:0.065	2.379
rs336034	2	38263113	intron_variant,non_coding_transcript_variant	-	RMDN2	0.276042	4.45959	G	G:0.847368 A:0.152632	G:0.833333 A:0.166667	G:0.81 A:0.19	A:0.433333 T:0.566667	G:0.935 A:0.065	2.379
rs336034	2	38263113	intron_variant,non_coding_transcript_variant	-	RMDN2-AS1	0.276042	4.45959	G	G:0.847368 A:0.152632	G:0.833333 A:0.166667	G:0.81 A:0.19	A:0.433333 T:0.566667	G:0.935 A:0.065	2.379
rs336034	2	38263113	non_coding_transcript_exon_variant	-	RMDN2-AS1	0.276042	4.45959	G	G:0.847368 A:0.152632	G:0.833333 A:0.166667	G:0.81 A:0.19	A:0.433333 T:0.566667	G:0.935 A:0.065	2.379
rs336033	2	38263808	intron_variant	-	RMDN2	0.276042	4.45959	G	A:0.229167 G:0.770833	A:0.291667 G:0.708333	A:0.43 G:0.57	A:0.433333 T:0.566667	A:0.01 G:0.99	5.393
rs336033	2	38263808	upstream_gene_variant	324	RMDN2-AS1	0.276042	4.45959	G	A:0.229167 G:0.770833	A:0.291667 G:0.708333	A:0.43 G:0.57	A:0.433333 T:0.566667	A:0.01 G:0.99	5.393
rs336033	2	38263808	intron_variant,non_coding_transcript_variant	-	RMDN2	0.276042	4.45959	G	A:0.229167 G:0.770833	A:0.291667 G:0.708333	A:0.43 G:0.57	C:0.92 G:0.08	A:0.01 G:0.99	5.393
rs336033	2	38263808	upstream_gene_variant	375	RMDN2-AS1	0.276042	4.45959	G	A:0.229167 G:0.770833	A:0.291667 G:0.708333	A:0.43 G:0.57	C:0.92 G:0.08	A:0.01 G:0.99	5.393
rs336033	2	38263808	intron_variant,non_coding_transcript_variant	-	RMDN2-AS1	0.276042	4.45959	G	A:0.229167 G:0.770833	A:0.291667 G:0.708333	A:0.43 G:0.57	C:0.92 G:0.08	A:0.01 G:0.99	5.393
rs336033	2	38263808	intron_variant	-	RMDN2	0.276042	4.45959	G	A:0.229167 G:0.770833	A:0.291667 G:0.708333	A:0.43 G:0.57	C:0.92 G:0.08	A:0.01 G:0.99	5.152
rs336033	2	38263808	upstream_gene_variant	324	RMDN2-AS1	0.276042	4.45959	G	A:0.229167 G:0.770833	A:0.291667 G:0.708333	A:0.43 G:0.57	C:0.92 G:0.08	A:0.01 G:0.99	5.152
rs336033	2	38263808	intron_variant,non_coding_transcript_variant	-	RMDN2	0.276042	4.45959	G	A:0.229167 G:0.770833	A:0.291667 G:0.708333	A:0.43 G:0.57	C:0.92 G:0.08	A:0.01 G:0.99	5.152
rs336033	2	38263808	upstream_gene_variant	375	RMDN2-AS1	0.276042	4.45959	G	A:0.229167 G:0.770833	A:0.291667 G:0.708333	A:0.43 G:0.57	C:0.92 G:0.08	A:0.01 G:0.99	5.152
rs336033	2	38263808	intron_variant,non_coding_transcript_variant	-	RMDN2-AS1	0.276042	4.45959	G	A:0.229167 G:0.770833	A:0.291667 G:0.708333	A:0.43 G:0.57	C:0.92 G:0.08	A:0.01 G:0.99	5.152
rs336033	2	38263808	intron_variant	-	RMDN2	0.276042	4.45959	G	A:0.229167 G:0.770833	A:0.291667 G:0.708333	A:0.43 G:0.57	C:0.92 G:0.08	A:0.01 G:0.99	5.041
rs336033	2	38263808	upstream_gene_variant	324	RMDN2-AS1	0.276042	4.45959	G	A:0.229167 G:0.770833	A:0.291667 G:0.708333	A:0.43 G:0.57	C:0.92 G:0.08	A:0.01 G:0.99	5.041
rs336033	2	38263808	intron_variant,non_coding_transcript_variant	-	RMDN2	0.276042	4.45959	G	A:0.229167 G:0.770833	A:0.291667 G:0.708333	A:0.43 G:0.57	A:0.54 C:0.46	A:0.01 G:0.99	5.041
rs336033	2	38263808	upstream_gene_variant	375	RMDN2-AS1	0.276042	4.45959	G	A:0.229167 G:0.770833	A:0.291667 G:0.708333	A:0.43 G:0.57	A:0.54 C:0.46	A:0.01 G:0.99	5.041
rs336033	2	38263808	intron_variant,non_coding_transcript_variant	-	RMDN2-AS1	0.276042	4.45959	G	A:0.229167 G:0.770833	A:0.291667 G:0.708333	A:0.43 G:0.57	A:0.54 C:0.46	A:0.01 G:0.99	5.041
rs17021892	2	38272432	intron_variant	-	RMDN2	0.276042	4.45959	G	G:0.8125 C:0.1875	G:0.902778 C:0.0972222	G:0.93 C:0.07	A:0.54 C:0.46	G:0.915 C:0.085	0.219
rs17021892	2	38272432	intron_variant,non_coding_transcript_variant	-	RMDN2	0.276042	4.45959	G	G:0.8125 C:0.1875	G:0.902778 C:0.0972222	G:0.93 C:0.07	A:0.54 C:0.46	G:0.915 C:0.085	0.219
rs17021892	2	38272432	intron_variant,non_coding_transcript_variant	-	RMDN2-AS1	0.276042	4.45959	G	G:0.8125 C:0.1875	G:0.902778 C:0.0972222	G:0.93 C:0.07	A:0.54 C:0.46	G:0.915 C:0.085	0.219
rs17021892	2	38272432	regulatory_region_variant	-	-	0.276042	4.45959	G	G:0.8125 C:0.1875	G:0.902778 C:0.0972222	G:0.93 C:0.07	A:0.54 C:0.46	G:0.915 C:0.085	0.219
rs4670235	2	38272528	intron_variant	-	RMDN2	0.276042	4.45959	T	C:0.784946 T:0.215054	C:0.694444 T:0.305556	C:0.58 T:0.42	A:0.54 C:0.46	C:0.99 T:0.01	3.303
rs4670235	2	38272528	intron_variant,non_coding_transcript_variant	-	RMDN2	0.276042	4.45959	T	C:0.784946 T:0.215054	C:0.694444 T:0.305556	C:0.58 T:0.42	A:0.54 C:0.46	C:0.99 T:0.01	3.303
rs4670235	2	38272528	intron_variant,non_coding_transcript_variant	-	RMDN2-AS1	0.276042	4.45959	T	C:0.784946 T:0.215054	C:0.694444 T:0.305556	C:0.58 T:0.42	A:0.54 C:0.46	C:0.99 T:0.01	3.303
rs4670235	2	38272528	regulatory_region_variant	-	-	0.276042	4.45959	T	C:0.784946 T:0.215054	C:0.694444 T:0.305556	C:0.58 T:0.42	A:0.54 C:0.46	C:0.99 T:0.01	3.303
rs11124631	2	38274908	intron_variant	-	RMDN2	0.276042	4.45959	T	C:0.432292 T:0.567708	C:0.319444 T:0.680556	C:0.45 T:0.55	A:0.54 C:0.46	C:0.23 T:0.77	0.543
rs11124631	2	38274908	intron_variant,non_coding_transcript_variant	-	RMDN2	0.276042	4.45959	T	C:0.432292 T:0.567708	C:0.319444 T:0.680556	C:0.45 T:0.55	A:0.54 C:0.46	C:0.23 T:0.77	0.543
rs11124631	2	38274908	intron_variant,non_coding_transcript_variant	-	RMDN2-AS1	0.276042	4.45959	T	C:0.432292 T:0.567708	C:0.319444 T:0.680556	C:0.45 T:0.55	A:0.54 C:0.46	C:0.23 T:0.77	0.543
rs11124631	2	38274908	intron_variant	-	RMDN2	0.276042	4.45959	T	C:0.432292 T:0.567708	C:0.319444 T:0.680556	C:0.45 T:0.55	A:0.54 C:0.46	C:0.23 T:0.77	0.364
rs11124631	2	38274908	intron_variant,non_coding_transcript_variant	-	RMDN2	0.276042	4.45959	T	C:0.432292 T:0.567708	C:0.319444 T:0.680556	C:0.45 T:0.55	A:0.54 C:0.46	C:0.23 T:0.77	0.364
rs11124631	2	38274908	intron_variant,non_coding_transcript_variant	-	RMDN2-AS1	0.276042	4.45959	T	C:0.432292 T:0.567708	C:0.319444 T:0.680556	C:0.45 T:0.55	A:0.54 C:0.46	C:0.23 T:0.77	0.364
rs6741148	2	38277832	intron_variant	-	RMDN2	0.276042	4.45959	T	T:0.726316 G:0.273684	T:0.777778 G:0.222222	T:0.93 G:0.07	A:0.54 C:0.46	T:0.285 G:0.715	4.436
rs6741148	2	38277832	intron_variant,non_coding_transcript_variant	-	RMDN2	0.276042	4.45959	T	T:0.726316 G:0.273684	T:0.777778 G:0.222222	T:0.93 G:0.07	A:0.54 C:0.46	T:0.285 G:0.715	4.436
rs6741148	2	38277832	intron_variant,non_coding_transcript_variant	-	RMDN2-AS1	0.276042	4.45959	T	T:0.726316 G:0.273684	T:0.777778 G:0.222222	T:0.93 G:0.07	A:0.54 C:0.46	T:0.285 G:0.715	4.436
rs6741148	2	38277832	intron_variant	-	RMDN2	0.276042	4.45959	T	T:0.726316 G:0.273684	T:0.777778 G:0.222222	T:0.93 G:0.07	A:0.486667 G:0.513333	T:0.285 G:0.715	4.165
rs6741148	2	38277832	intron_variant,non_coding_transcript_variant	-	RMDN2	0.276042	4.45959	T	T:0.726316 G:0.273684	T:0.777778 G:0.222222	T:0.93 G:0.07	A:0.486667 G:0.513333	T:0.285 G:0.715	4.165
rs6741148	2	38277832	intron_variant,non_coding_transcript_variant	-	RMDN2-AS1	0.276042	4.45959	T	T:0.726316 G:0.273684	T:0.777778 G:0.222222	T:0.93 G:0.07	A:0.486667 G:0.513333	T:0.285 G:0.715	4.165
rs6741148	2	38277832	intron_variant	-	RMDN2	0.276042	4.45959	T	T:0.726316 G:0.273684	T:0.777778 G:0.222222	T:0.93 G:0.07	A:0.486667 G:0.513333	T:0.285 G:0.715	4.029
rs6741148	2	38277832	intron_variant,non_coding_transcript_variant	-	RMDN2	0.276042	4.45959	T	T:0.726316 G:0.273684	T:0.777778 G:0.222222	T:0.93 G:0.07	A:0.486667 G:0.513333	T:0.285 G:0.715	4.029
rs6741148	2	38277832	intron_variant,non_coding_transcript_variant	-	RMDN2-AS1	0.276042	4.45959	T	T:0.726316 G:0.273684	T:0.777778 G:0.222222	T:0.93 G:0.07	A:0.486667 G:0.513333	T:0.285 G:0.715	4.029
rs163076	2	38282735	intron_variant	-	RMDN2	0.276042	4.45959	T	T:0.463542 A:0.536458	T:0.375 A:0.625	T:0.36 A:0.64	A:0.486667 G:0.513333	T:0.61 A:0.39	3.682
rs163076	2	38282735	intron_variant,non_coding_transcript_variant	-	RMDN2	0.276042	4.45959	T	T:0.463542 A:0.536458	T:0.375 A:0.625	T:0.36 A:0.64	A:0.486667 G:0.513333	T:0.61 A:0.39	3.682
rs163076	2	38282735	intron_variant,non_coding_transcript_variant	-	RMDN2-AS1	0.276042	4.45959	T	T:0.463542 A:0.536458	T:0.375 A:0.625	T:0.36 A:0.64	A:0.486667 G:0.513333	T:0.61 A:0.39	3.682
rs163076	2	38282735	intron_variant	-	RMDN2	0.276042	4.45959	T	T:0.463542 A:0.536458	T:0.375 A:0.625	T:0.36 A:0.64	A:0.486667 G:0.513333	T:0.61 A:0.39	3.546
rs163076	2	38282735	intron_variant,non_coding_transcript_variant	-	RMDN2	0.276042	4.45959	T	T:0.463542 A:0.536458	T:0.375 A:0.625	T:0.36 A:0.64	A:0.486667 G:0.513333	T:0.61 A:0.39	3.546
rs163076	2	38282735	intron_variant,non_coding_transcript_variant	-	RMDN2-AS1	0.276042	4.45959	T	T:0.463542 A:0.536458	T:0.375 A:0.625	T:0.36 A:0.64	A:0.486667 G:0.513333	T:0.61 A:0.39	3.546
rs1157185	2	38285735	intron_variant	-	RMDN2	0.276042	4.45959	C	C:0.65625 T:0.34375	C:0.597222 T:0.402778	C:0.58 T:0.42	A:0.486667 G:0.513333	C:0.565 T:0.435	1.011
rs1157185	2	38285735	intron_variant,non_coding_transcript_variant	-	RMDN2	0.276042	4.45959	C	C:0.65625 T:0.34375	C:0.597222 T:0.402778	C:0.58 T:0.42	A:0.486667 G:0.513333	C:0.565 T:0.435	1.011
rs1157185	2	38285735	intron_variant,non_coding_transcript_variant	-	RMDN2-AS1	0.276042	4.45959	C	C:0.65625 T:0.34375	C:0.597222 T:0.402778	C:0.58 T:0.42	A:0.486667 G:0.513333	C:0.565 T:0.435	1.011
rs1157185	2	38285735	regulatory_region_variant	-	-	0.276042	4.45959	C	C:0.65625 T:0.34375	C:0.597222 T:0.402778	C:0.58 T:0.42	A:0.486667 G:0.513333	C:0.565 T:0.435	1.011
rs1157185	2	38285735	intron_variant	-	RMDN2	0.276042	4.45959	C	C:0.65625 T:0.34375	C:0.597222 T:0.402778	C:0.58 T:0.42	G:0.446667 T:0.553333	C:0.565 T:0.435	0.664
rs1157185	2	38285735	intron_variant,non_coding_transcript_variant	-	RMDN2	0.276042	4.45959	C	C:0.65625 T:0.34375	C:0.597222 T:0.402778	C:0.58 T:0.42	G:0.446667 T:0.553333	C:0.565 T:0.435	0.664
rs1157185	2	38285735	intron_variant,non_coding_transcript_variant	-	RMDN2-AS1	0.276042	4.45959	C	C:0.65625 T:0.34375	C:0.597222 T:0.402778	C:0.58 T:0.42	G:0.446667 T:0.553333	C:0.565 T:0.435	0.664
rs1157185	2	38285735	regulatory_region_variant	-	-	0.276042	4.45959	C	C:0.65625 T:0.34375	C:0.597222 T:0.402778	C:0.58 T:0.42	G:0.446667 T:0.553333	C:0.565 T:0.435	0.664
rs1367696	2	38286914	intron_variant	-	RMDN2	0.276042	4.45959	g	G:0.708333 A:0.291667	G:0.611111 A:0.388889	G:0.58 A:0.42	G:0.446667 T:0.553333	G:0.715 A:0.285	0.085
rs1367696	2	38286914	intron_variant,non_coding_transcript_variant	-	RMDN2	0.276042	4.45959	g	G:0.708333 A:0.291667	G:0.611111 A:0.388889	G:0.58 A:0.42	G:0.446667 T:0.553333	G:0.715 A:0.285	0.085
rs1367696	2	38286914	intron_variant,non_coding_transcript_variant	-	RMDN2-AS1	0.276042	4.45959	g	G:0.708333 A:0.291667	G:0.611111 A:0.388889	G:0.58 A:0.42	G:0.446667 T:0.553333	G:0.715 A:0.285	0.085
rs163078	2	38286945	intron_variant	-	RMDN2	0.276042	4.45959	C	T:0.385417 C:0.614583	T:0.333333 C:0.666667	T:0.35 C:0.65	#REF!	T:0.37 C:0.63	9.939
rs163078	2	38286945	intron_variant,non_coding_transcript_variant	-	RMDN2	0.276042	4.45959	C	T:0.385417 C:0.614583	T:0.333333 C:0.666667	T:0.35 C:0.65	#REF!	T:0.37 C:0.63	9.939
rs163078	2	38286945	intron_variant,non_coding_transcript_variant	-	RMDN2-AS1	0.276042	4.45959	C	T:0.385417 C:0.614583	T:0.333333 C:0.666667	T:0.35 C:0.65	#REF!	T:0.37 C:0.63	9.939
rs163078	2	38286945	intron_variant	-	RMDN2	0.276042	4.45959	C	T:0.385417 C:0.614583	T:0.333333 C:0.666667	T:0.35 C:0.65	#REF!	T:0.37 C:0.63	9.794
rs163078	2	38286945	intron_variant,non_coding_transcript_variant	-	RMDN2	0.276042	4.45959	C	T:0.385417 C:0.614583	T:0.333333 C:0.666667	T:0.35 C:0.65	#REF!	T:0.37 C:0.63	9.794
rs163078	2	38286945	intron_variant,non_coding_transcript_variant	-	RMDN2-AS1	0.276042	4.45959	C	T:0.385417 C:0.614583	T:0.333333 C:0.666667	T:0.35 C:0.65	#REF!	T:0.37 C:0.63	9.794
rs2567204	2	38289400	intron_variant	-	RMDN2	0.276042	4.45959	C	C:0.784211 A:0.215789	C:0.75 A:0.25	C:0.8 A:0.2	#REF!	C:0.77 A:0.23	10.06
rs2567204	2	38289400	intron_variant,non_coding_transcript_variant	-	RMDN2	0.276042	4.45959	C	C:0.784211 A:0.215789	C:0.75 A:0.25	C:0.8 A:0.2	#REF!	C:0.77 A:0.23	10.06
rs2567204	2	38289400	downstream_gene_variant	4716	CYP1B1	0.276042	4.45959	C	C:0.784211 A:0.215789	C:0.75 A:0.25	C:0.8 A:0.2	#REF!	C:0.77 A:0.23	10.06
rs2567204	2	38289400	intron_variant,non_coding_transcript_variant	-	RMDN2-AS1	0.276042	4.45959	C	C:0.784211 A:0.215789	C:0.75 A:0.25	C:0.8 A:0.2	#REF!	C:0.77 A:0.23	10.06
rs2567204	2	38289400	intron_variant	-	RMDN2	0.276042	4.45959	C	C:0.784211 A:0.215789	C:0.75 A:0.25	C:0.8 A:0.2	#REF!	C:0.77 A:0.23	9.959
rs2567204	2	38289400	intron_variant,non_coding_transcript_variant	-	RMDN2	0.276042	4.45959	C	C:0.784211 A:0.215789	C:0.75 A:0.25	C:0.8 A:0.2	#REF!	C:0.77 A:0.23	9.959
rs2567204	2	38289400	downstream_gene_variant	4716	CYP1B1	0.276042	4.45959	C	C:0.784211 A:0.215789	C:0.75 A:0.25	C:0.8 A:0.2	#REF!	C:0.77 A:0.23	9.959
rs2567204	2	38289400	intron_variant,non_coding_transcript_variant	-	RMDN2-AS1	0.276042	4.45959	C	C:0.784211 A:0.215789	C:0.75 A:0.25	C:0.8 A:0.2	#REF!	C:0.77 A:0.23	9.959
rs9341270	2	38294003	intron_variant	-	RMDN2	0.276042	4.45959	T	T:0.963542 C:0.0364583	T:0.957143 C:0.0428571	T:1 C:0	G:0.446667 T:0.553333	T:0.81 C:0.19	1.793
rs9341270	2	38294003	downstream_gene_variant	649	CYP1B1	0.276042	4.45959	T	T:0.963542 C:0.0364583	T:0.957143 C:0.0428571	T:1 C:0	G:0.446667 T:0.553333	T:0.81 C:0.19	1.793
rs9341270	2	38294003	downstream_gene_variant	3622	CYP1B1	0.276042	4.45959	T	T:0.963542 C:0.0364583	T:0.957143 C:0.0428571	T:1 C:0	G:0.446667 T:0.553333	T:0.81 C:0.19	1.793
rs9341270	2	38294003	downstream_gene_variant	4316	CYP1B1	0.276042	4.45959	T	T:0.963542 C:0.0364583	T:0.957143 C:0.0428571	T:1 C:0	G:0.446667 T:0.553333	T:0.81 C:0.19	1.793
rs9341270	2	38294003	intron_variant,non_coding_transcript_variant	-	RMDN2	0.276042	4.45959	T	T:0.963542 C:0.0364583	T:0.957143 C:0.0428571	T:1 C:0	G:0.446667 T:0.553333	T:0.81 C:0.19	1.793
rs9341270	2	38294003	downstream_gene_variant	113	CYP1B1	0.276042	4.45959	T	T:0.963542 C:0.0364583	T:0.957143 C:0.0428571	T:1 C:0	G:0.446667 T:0.553333	T:0.81 C:0.19	1.793
rs9341270	2	38294003	downstream_gene_variant	4127	CYP1B1	0.276042	4.45959	T	T:0.963542 C:0.0364583	T:0.957143 C:0.0428571	T:1 C:0	A:0.946667 G:0.0533333	T:0.81 C:0.19	1.793
rs9341270	2	38294003	downstream_gene_variant	3206	CYP1B1	0.276042	4.45959	T	T:0.963542 C:0.0364583	T:0.957143 C:0.0428571	T:1 C:0	A:0.946667 G:0.0533333	T:0.81 C:0.19	1.793
rs9341270	2	38294003	intron_variant,non_coding_transcript_variant	-	RMDN2-AS1	0.276042	4.45959	T	T:0.963542 C:0.0364583	T:0.957143 C:0.0428571	T:1 C:0	A:0.946667 G:0.0533333	T:0.81 C:0.19	1.793
rs2551188	2	38302794	intron_variant	-	CYP1B1	0.276042	4.45959	T	C:0.744792 T:0.255208	C:0.652778 T:0.347222	C:0.7 T:0.3	#REF!	C:0.46 T:0.54	9.274
rs2551188	2	38302794	intron_variant	-	CYP1B1	0.276042	4.45959	T	C:0.744792 T:0.255208	C:0.652778 T:0.347222	C:0.7 T:0.3	#REF!	C:0.46 T:0.54	9.274
rs2551188	2	38302794	non_coding_transcript_exon_variant	-	CYP1B1-AS1	0.276042	4.45959	T	C:0.744792 T:0.255208	C:0.652778 T:0.347222	C:0.7 T:0.3	#REF!	C:0.46 T:0.54	9.274
rs2551188	2	38302794	intron_variant,non_coding_transcript_variant	-	CYP1B1	0.276042	4.45959	T	C:0.744792 T:0.255208	C:0.652778 T:0.347222	C:0.7 T:0.3	#REF!	C:0.46 T:0.54	9.274
rs2551188	2	38302794	intron_variant,non_coding_transcript_variant	-	CYP1B1	0.276042	4.45959	T	C:0.744792 T:0.255208	C:0.652778 T:0.347222	C:0.7 T:0.3	#REF!	C:0.46 T:0.54	9.274
rs2551188	2	38302794	upstream_gene_variant	4954	CYP1B1	0.276042	4.45959	T	C:0.744792 T:0.255208	C:0.652778 T:0.347222	C:0.7 T:0.3	#REF!	C:0.46 T:0.54	9.274
rs2551188	2	38302794	upstream_gene_variant	1715	CYP1B1	0.276042	4.45959	T	C:0.744792 T:0.255208	C:0.652778 T:0.347222	C:0.7 T:0.3	#REF!	C:0.46 T:0.54	9.274
rs2551188	2	38302794	intron_variant,non_coding_transcript_variant	-	CYP1B1	0.276042	4.45959	T	C:0.744792 T:0.255208	C:0.652778 T:0.347222	C:0.7 T:0.3	#REF!	C:0.46 T:0.54	9.274
rs2551188	2	38302794	upstream_gene_variant	844	CYP1B1-AS1	0.276042	4.45959	T	C:0.744792 T:0.255208	C:0.652778 T:0.347222	C:0.7 T:0.3	#REF!	C:0.46 T:0.54	9.274
rs2551188	2	38302794	regulatory_region_variant	-	-	0.276042	4.45959	T	C:0.744792 T:0.255208	C:0.652778 T:0.347222	C:0.7 T:0.3	#REF!	C:0.46 T:0.54	9.274
rs2551188	2	38302794	TF_binding_site_variant	-	-	0.276042	4.45959	T	C:0.744792 T:0.255208	C:0.652778 T:0.347222	C:0.7 T:0.3	#REF!	C:0.46 T:0.54	9.274
rs4646430	2	38306415	upstream_gene_variant	3092	CYP1B1	0.276042	4.45959	C	C:0.880208 G:0.119792	C:0.75 G:0.25	C:0.7 G:0.3	C:0.88 A:0.12	C:0.95 G:0.05	8.679
rs4646430	2	38306415	upstream_gene_variant	3197	CYP1B1	0.276042	4.45959	C	C:0.880208 G:0.119792	C:0.75 G:0.25	C:0.7 G:0.3	C:0.88 A:0.12	C:0.95 G:0.05	8.679
rs4646430	2	38306415	intron_variant,non_coding_transcript_variant	-	CYP1B1-AS1	0.276042	4.45959	C	C:0.880208 G:0.119792	C:0.75 G:0.25	C:0.7 G:0.3	C:0.88 A:0.12	C:0.95 G:0.05	8.679
rs4646430	2	38306415	upstream_gene_variant	3119	CYP1B1	0.276042	4.45959	C	C:0.880208 G:0.119792	C:0.75 G:0.25	C:0.7 G:0.3	C:0.88 A:0.12	C:0.95 G:0.05	8.679
rs4646430	2	38306415	upstream_gene_variant	3119	CYP1B1	0.276042	4.45959	C	C:0.880208 G:0.119792	C:0.75 G:0.25	C:0.7 G:0.3	A:0.986667 G:0.0133333	C:0.95 G:0.05	8.679
rs4646430	2	38306415	intron_variant,non_coding_transcript_variant	-	CYP1B1	0.276042	4.45959	C	C:0.880208 G:0.119792	C:0.75 G:0.25	C:0.7 G:0.3	A:0.986667 G:0.0133333	C:0.95 G:0.05	8.679
rs4646430	2	38306415	intron_variant,non_coding_transcript_variant	-	CYP1B1-AS1	0.276042	4.45959	C	C:0.880208 G:0.119792	C:0.75 G:0.25	C:0.7 G:0.3	A:0.986667 G:0.0133333	C:0.95 G:0.05	8.679
rs7606923	2	38306855	upstream_gene_variant	3532	CYP1B1	0.276042	4.45959	A	C:0.875 A:0.125	C:0.902778 A:0.0972222	C:1 A:0	A:0.986667 G:0.0133333	C:0.61 A:0.39	0.037
rs7606923	2	38306855	upstream_gene_variant	3637	CYP1B1	0.276042	4.45959	A	C:0.875 A:0.125	C:0.902778 A:0.0972222	C:1 A:0	A:0.986667 G:0.0133333	C:0.61 A:0.39	0.037
rs7606923	2	38306855	intron_variant,non_coding_transcript_variant	-	CYP1B1-AS1	0.276042	4.45959	A	C:0.875 A:0.125	C:0.902778 A:0.0972222	C:1 A:0	A:0.986667 G:0.0133333	C:0.61 A:0.39	0.037
rs7606923	2	38306855	upstream_gene_variant	3559	CYP1B1	0.276042	4.45959	A	C:0.875 A:0.125	C:0.902778 A:0.0972222	C:1 A:0	A:0.986667 G:0.0133333	C:0.61 A:0.39	0.037
rs7606923	2	38306855	upstream_gene_variant	3559	CYP1B1	0.276042	4.45959	A	C:0.875 A:0.125	C:0.902778 A:0.0972222	C:1 A:0	A:0.986667 G:0.0133333	C:0.61 A:0.39	0.037
rs7606923	2	38306855	intron_variant,non_coding_transcript_variant	-	CYP1B1	0.276042	4.45959	A	C:0.875 A:0.125	C:0.902778 A:0.0972222	C:1 A:0	C:0.36 T:0.64	C:0.61 A:0.39	0.037
rs7606923	2	38306855	intron_variant,non_coding_transcript_variant	-	CYP1B1-AS1	0.276042	4.45959	A	C:0.875 A:0.125	C:0.902778 A:0.0972222	C:1 A:0	C:0.36 T:0.64	C:0.61 A:0.39	0.037
rs4646429	2	38306935	upstream_gene_variant	3612	CYP1B1	0.276042	4.45959	T	C:0.84375 T:0.15625	C:0.75 T:0.25	C:0.7 T:0.3	C:0.36 T:0.64	C:0.875 T:0.125	0.265
rs4646429	2	38306935	upstream_gene_variant	3717	CYP1B1	0.276042	4.45959	T	C:0.84375 T:0.15625	C:0.75 T:0.25	C:0.7 T:0.3	C:0.36 T:0.64	C:0.875 T:0.125	0.265
rs4646429	2	38306935	intron_variant,non_coding_transcript_variant	-	CYP1B1-AS1	0.276042	4.45959	T	C:0.84375 T:0.15625	C:0.75 T:0.25	C:0.7 T:0.3	C:0.36 T:0.64	C:0.875 T:0.125	0.265
rs4646429	2	38306935	upstream_gene_variant	3639	CYP1B1	0.276042	4.45959	T	C:0.84375 T:0.15625	C:0.75 T:0.25	C:0.7 T:0.3	C:0.36 T:0.64	C:0.875 T:0.125	0.265
rs4646429	2	38306935	upstream_gene_variant	3639	CYP1B1	0.276042	4.45959	T	C:0.84375 T:0.15625	C:0.75 T:0.25	C:0.7 T:0.3	C:0.36 T:0.64	C:0.875 T:0.125	0.265
rs4646429	2	38306935	intron_variant,non_coding_transcript_variant	-	CYP1B1	0.276042	4.45959	T	C:0.84375 T:0.15625	C:0.75 T:0.25	C:0.7 T:0.3	C:0.36 T:0.64	C:0.875 T:0.125	0.265
rs4646429	2	38306935	intron_variant,non_coding_transcript_variant	-	CYP1B1-AS1	0.276042	4.45959	T	C:0.84375 T:0.15625	C:0.75 T:0.25	C:0.7 T:0.3	C:0.36 T:0.64	C:0.875 T:0.125	0.265
rs149253	2	38317972	intron_variant,non_coding_transcript_variant	-	CYP1B1-AS1	0.276042	4.45959	G	G:0.802083 C:0.197917	G:0.777778 C:0.222222	G:0.79 C:0.21	C:0.36 T:0.64	G:0.855 C:0.145	8.917
rs149253	2	38317972	intron_variant,non_coding_transcript_variant	-	CYP1B1	0.276042	4.45959	G	G:0.802083 C:0.197917	G:0.777778 C:0.222222	G:0.79 C:0.21	C:0.36 T:0.64	G:0.855 C:0.145	8.917
rs149253	2	38317972	intron_variant,non_coding_transcript_variant	-	CYP1B1-AS1	0.276042	4.45959	G	G:0.802083 C:0.197917	G:0.777778 C:0.222222	G:0.79 C:0.21	C:0.36 T:0.64	G:0.855 C:0.145	8.917
rs149253	2	38317972	intron_variant,non_coding_transcript_variant	-	CYP1B1-AS1	0.276042	4.45959	G	G:0.802083 C:0.197917	G:0.777778 C:0.222222	G:0.79 C:0.21	C:0.36 T:0.64	G:0.855 C:0.145	8.4
rs149253	2	38317972	intron_variant,non_coding_transcript_variant	-	CYP1B1	0.276042	4.45959	G	G:0.802083 C:0.197917	G:0.777778 C:0.222222	G:0.79 C:0.21	C:0.36 T:0.64	G:0.855 C:0.145	8.4
rs149253	2	38317972	intron_variant,non_coding_transcript_variant	-	CYP1B1-AS1	0.276042	4.45959	G	G:0.802083 C:0.197917	G:0.777778 C:0.222222	G:0.79 C:0.21	C:0.36 T:0.64	G:0.855 C:0.145	8.4
rs149253	2	38317972	intron_variant,non_coding_transcript_variant	-	CYP1B1-AS1	0.276042	4.45959	G	G:0.802083 C:0.197917	G:0.777778 C:0.222222	G:0.79 C:0.21	G:0.38 C:0.62	G:0.855 C:0.145	8.289
rs149253	2	38317972	intron_variant,non_coding_transcript_variant	-	CYP1B1	0.276042	4.45959	G	G:0.802083 C:0.197917	G:0.777778 C:0.222222	G:0.79 C:0.21	G:0.38 C:0.62	G:0.855 C:0.145	8.289
rs149253	2	38317972	intron_variant,non_coding_transcript_variant	-	CYP1B1-AS1	0.276042	4.45959	G	G:0.802083 C:0.197917	G:0.777778 C:0.222222	G:0.79 C:0.21	G:0.38 C:0.62	G:0.855 C:0.145	8.289
rs6728618	2	38318377	intron_variant,non_coding_transcript_variant	-	CYP1B1-AS1	0.276042	4.45959	C	C:0.838542 G:0.161458	C:0.916667 G:0.0833333	C:0.95 G:0.05	G:0.38 C:0.62	C:0.725 G:0.275	7.575
rs6728618	2	38318377	intron_variant,non_coding_transcript_variant	-	CYP1B1	0.276042	4.45959	C	C:0.838542 G:0.161458	C:0.916667 G:0.0833333	C:0.95 G:0.05	G:0.38 C:0.62	C:0.725 G:0.275	7.575
rs6728618	2	38318377	intron_variant,non_coding_transcript_variant	-	CYP1B1-AS1	0.276042	4.45959	C	C:0.838542 G:0.161458	C:0.916667 G:0.0833333	C:0.95 G:0.05	G:0.38 C:0.62	C:0.725 G:0.275	7.575
rs17022010	2	38331931	intron_variant,non_coding_transcript_variant	-	CYP1B1-AS1	0.276042	4.45959	T	A:0.791667 T:0.208333	A:0.805556 T:0.194444	A:0.9 T:0.1	G:0.38 C:0.62	A:0.59 T:0.41	0.511
rs17022010	2	38331931	intron_variant,non_coding_transcript_variant	-	CYP1B1-AS1	0.276042	4.45959	T	A:0.791667 T:0.208333	A:0.805556 T:0.194444	A:0.9 T:0.1	G:0.38 C:0.62	A:0.59 T:0.41	0.511
rs17022010	2	38331931	intron_variant,non_coding_transcript_variant	-	CYP1B1	0.276042	4.45959	T	A:0.791667 T:0.208333	A:0.805556 T:0.194444	A:0.9 T:0.1	G:0.38 C:0.62	A:0.59 T:0.41	0.511
rs17022010	2	38331931	intron_variant,non_coding_transcript_variant	-	CYP1B1-AS1	0.276042	4.45959	T	A:0.791667 T:0.208333	A:0.805556 T:0.194444	A:0.9 T:0.1	G:0.38 C:0.62	A:0.59 T:0.41	0.511
rs17022010	2	38331931	intron_variant,non_coding_transcript_variant	-	CYP1B1-AS1	0.276042	4.45959	T	A:0.791667 T:0.208333	A:0.805556 T:0.194444	A:0.9 T:0.1	G:0.38 C:0.62	A:0.59 T:0.41	0.511
rs10490621	2	38336730	intron_variant,non_coding_transcript_variant	-	CYP1B1-AS1	0.276042	4.45959	C	C:0.901042 A:0.0989583	C:0.902778 A:0.0972222	C:0.9 A:0.1	G:0.38 C:0.62	C:0.84 A:0.16	0.534
rs10490621	2	38336730	intron_variant,non_coding_transcript_variant	-	CYP1B1-AS1	0.276042	4.45959	C	C:0.901042 A:0.0989583	C:0.902778 A:0.0972222	C:0.9 A:0.1	T:0.94 C:0.06	C:0.84 A:0.16	0.534
rs10490621	2	38336730	intron_variant,non_coding_transcript_variant	-	CYP1B1	0.276042	4.45959	C	C:0.901042 A:0.0989583	C:0.902778 A:0.0972222	C:0.9 A:0.1	T:0.94 C:0.06	C:0.84 A:0.16	0.534
rs10490621	2	38336730	intron_variant,non_coding_transcript_variant	-	CYP1B1-AS1	0.276042	4.45959	C	C:0.901042 A:0.0989583	C:0.902778 A:0.0972222	C:0.9 A:0.1	T:0.94 C:0.06	C:0.84 A:0.16	0.534
rs10490621	2	38336730	intron_variant,non_coding_transcript_variant	-	CYP1B1-AS1	0.276042	4.45959	C	C:0.901042 A:0.0989583	C:0.902778 A:0.0972222	C:0.9 A:0.1	T:0.94 C:0.06	C:0.84 A:0.16	0.534
rs10490621	2	38336730	upstream_gene_variant	3785	CYP1B1-AS1	0.276042	4.45959	C	C:0.901042 A:0.0989583	C:0.902778 A:0.0972222	C:0.9 A:0.1	T:0.94 C:0.06	C:0.84 A:0.16	0.534
rs10490621	2	38336730	regulatory_region_variant	-	-	0.276042	4.45959	C	C:0.901042 A:0.0989583	C:0.902778 A:0.0972222	C:0.9 A:0.1	G:0.806667 A:0.193333	C:0.84 A:0.16	0.534
rs10490621	2	38336730	intron_variant,non_coding_transcript_variant	-	CYP1B1-AS1	0.276042	4.45959	C	C:0.901042 A:0.0989583	C:0.902778 A:0.0972222	C:0.9 A:0.1	G:0.806667 A:0.193333	C:0.84 A:0.16	0.385
rs10490621	2	38336730	intron_variant,non_coding_transcript_variant	-	CYP1B1-AS1	0.276042	4.45959	C	C:0.901042 A:0.0989583	C:0.902778 A:0.0972222	C:0.9 A:0.1	G:0.806667 A:0.193333	C:0.84 A:0.16	0.385
rs10490621	2	38336730	intron_variant,non_coding_transcript_variant	-	CYP1B1	0.276042	4.45959	C	C:0.901042 A:0.0989583	C:0.902778 A:0.0972222	C:0.9 A:0.1	G:0.806667 A:0.193333	C:0.84 A:0.16	0.385
rs10490621	2	38336730	intron_variant,non_coding_transcript_variant	-	CYP1B1-AS1	0.276042	4.45959	C	C:0.901042 A:0.0989583	C:0.902778 A:0.0972222	C:0.9 A:0.1	G:0.806667 A:0.193333	C:0.84 A:0.16	0.385
rs10490621	2	38336730	intron_variant,non_coding_transcript_variant	-	CYP1B1-AS1	0.276042	4.45959	C	C:0.901042 A:0.0989583	C:0.902778 A:0.0972222	C:0.9 A:0.1	A:0.36 G:0.64	C:0.84 A:0.16	0.385
rs10490621	2	38336730	upstream_gene_variant	3785	CYP1B1-AS1	0.276042	4.45959	C	C:0.901042 A:0.0989583	C:0.902778 A:0.0972222	C:0.9 A:0.1	A:0.36 G:0.64	C:0.84 A:0.16	0.385
rs10490621	2	38336730	regulatory_region_variant	-	-	0.276042	4.45959	C	C:0.901042 A:0.0989583	C:0.902778 A:0.0972222	C:0.9 A:0.1	A:0.36 G:0.64	C:0.84 A:0.16	0.385
rs11124634	2	38338031	intron_variant,non_coding_transcript_variant	-	CYP1B1-AS1	0.276042	4.45959	C	T:0.510417 C:0.489583	T:0.569444 C:0.430556	T:0.7 C:0.3	A:0.36 G:0.64	T:0.17 C:0.83	3.618
rs11124634	2	38338031	intron_variant,non_coding_transcript_variant	-	CYP1B1-AS1	0.276042	4.45959	C	T:0.510417 C:0.489583	T:0.569444 C:0.430556	T:0.7 C:0.3	A:0.36 G:0.64	T:0.17 C:0.83	3.618
rs11124634	2	38338031	upstream_gene_variant	987	CYP1B1	0.276042	4.45959	C	T:0.510417 C:0.489583	T:0.569444 C:0.430556	T:0.7 C:0.3	A:0.36 G:0.64	T:0.17 C:0.83	3.618
rs11124634	2	38338031	intron_variant,non_coding_transcript_variant	-	CYP1B1-AS1	0.276042	4.45959	C	T:0.510417 C:0.489583	T:0.569444 C:0.430556	T:0.7 C:0.3	A:0.36 G:0.64	T:0.17 C:0.83	3.618
rs11124634	2	38338031	intron_variant,non_coding_transcript_variant	-	CYP1B1-AS1	0.276042	4.45959	C	T:0.510417 C:0.489583	T:0.569444 C:0.430556	T:0.7 C:0.3	A:0.36 G:0.64	T:0.17 C:0.83	3.618
rs11124634	2	38338031	upstream_gene_variant	2484	CYP1B1-AS1	0.276042	4.45959	C	T:0.510417 C:0.489583	T:0.569444 C:0.430556	T:0.7 C:0.3	A:0.36 G:0.64	T:0.17 C:0.83	3.618
rs11124634	2	38338031	upstream_gene_variant	4552	CYP1B1-AS1	0.276042	4.45959	C	T:0.510417 C:0.489583	T:0.569444 C:0.430556	T:0.7 C:0.3	A:0.36 G:0.64	T:0.17 C:0.83	3.618
rs11124634	2	38338031	upstream_gene_variant	4552	CYP1B1-AS1	0.276042	4.45959	C	T:0.510417 C:0.489583	T:0.569444 C:0.430556	T:0.7 C:0.3	A:0.36 G:0.64	T:0.17 C:0.83	3.618
rs170810	2	38344129	intron_variant,non_coding_transcript_variant	-	CYP1B1-AS1	0.276042	4.45959	A	T:0.105263 A:0.894737	T:0.111111 A:0.888889	T:0.21 A:0.79	A:0.36 G:0.64	T:0.01 A:0.99	2.214
rs170810	2	38344129	intron_variant,non_coding_transcript_variant	-	CYP1B1-AS1	0.276042	4.45959	A	T:0.105263 A:0.894737	T:0.111111 A:0.888889	T:0.21 A:0.79	A:0.36 G:0.64	T:0.01 A:0.99	2.214
rs170810	2	38344129	upstream_gene_variant	4998	CYP1B1-AS1	0.276042	4.45959	A	T:0.105263 A:0.894737	T:0.111111 A:0.888889	T:0.21 A:0.79	A:0.36 G:0.64	T:0.01 A:0.99	2.214
rs170810	2	38344129	intron_variant,non_coding_transcript_variant	-	CYP1B1-AS1	0.276042	4.45959	A	T:0.105263 A:0.894737	T:0.111111 A:0.888889	T:0.21 A:0.79	A:0.36 G:0.64	T:0.01 A:0.99	2.214
rs170810	2	38344129	intron_variant,non_coding_transcript_variant	-	CYP1B1-AS1	0.276042	4.45959	A	T:0.105263 A:0.894737	T:0.111111 A:0.888889	T:0.21 A:0.79	G:0.933333 C:0.0666667	T:0.01 A:0.99	2.214
rs170810	2	38344129	intron_variant,non_coding_transcript_variant	-	CYP1B1-AS1	0.276042	4.45959	A	T:0.105263 A:0.894737	T:0.111111 A:0.888889	T:0.21 A:0.79	G:0.933333 C:0.0666667	T:0.01 A:0.99	2.214
rs170810	2	38344129	upstream_gene_variant	4187	CYP1B1-AS1	0.276042	4.45959	A	T:0.105263 A:0.894737	T:0.111111 A:0.888889	T:0.21 A:0.79	G:0.933333 C:0.0666667	T:0.01 A:0.99	2.214
rs170810	2	38344129	upstream_gene_variant	4649	CYP1B1-AS1	0.276042	4.45959	A	T:0.105263 A:0.894737	T:0.111111 A:0.888889	T:0.21 A:0.79	G:0.933333 C:0.0666667	T:0.01 A:0.99	2.214
rs170810	2	38344129	upstream_gene_variant	1911	CYP1B1-AS1	0.276042	4.45959	A	T:0.105263 A:0.894737	T:0.111111 A:0.888889	T:0.21 A:0.79	C:0.633333 T:0.366667	T:0.01 A:0.99	2.214
rs170810	2	38344129	intron_variant,non_coding_transcript_variant	-	CYP1B1-AS1	0.276042	4.45959	A	T:0.105263 A:0.894737	T:0.111111 A:0.888889	T:0.21 A:0.79	C:0.633333 T:0.366667	T:0.01 A:0.99	2.214
rs170810	2	38344129	intron_variant,non_coding_transcript_variant	-	CYP1B1-AS1	0.276042	4.45959	A	T:0.105263 A:0.894737	T:0.111111 A:0.888889	T:0.21 A:0.79	C:0.633333 T:0.366667	T:0.01 A:0.99	2.214
rs170810	2	38344129	upstream_gene_variant	1911	CYP1B1-AS1	0.276042	4.45959	A	T:0.105263 A:0.894737	T:0.111111 A:0.888889	T:0.21 A:0.79	C:0.633333 T:0.366667	T:0.01 A:0.99	2.214
rs170810	2	38344129	regulatory_region_variant	-	-	0.276042	4.45959	A	T:0.105263 A:0.894737	T:0.111111 A:0.888889	T:0.21 A:0.79	C:0.393333 T:0.606667	T:0.01 A:0.99	2.214
rs170810	2	38344129	intron_variant,non_coding_transcript_variant	-	CYP1B1-AS1	0.276042	4.45959	A	T:0.105263 A:0.894737	T:0.111111 A:0.888889	T:0.21 A:0.79	C:0.393333 T:0.606667	T:0.01 A:0.99	2.106
rs170810	2	38344129	intron_variant,non_coding_transcript_variant	-	CYP1B1-AS1	0.276042	4.45959	A	T:0.105263 A:0.894737	T:0.111111 A:0.888889	T:0.21 A:0.79	C:0.393333 T:0.606667	T:0.01 A:0.99	2.106
rs170810	2	38344129	upstream_gene_variant	4998	CYP1B1-AS1	0.276042	4.45959	A	T:0.105263 A:0.894737	T:0.111111 A:0.888889	T:0.21 A:0.79	C:0.393333 T:0.606667	T:0.01 A:0.99	2.106
rs170810	2	38344129	intron_variant,non_coding_transcript_variant	-	CYP1B1-AS1	0.276042	4.45959	A	T:0.105263 A:0.894737	T:0.111111 A:0.888889	T:0.21 A:0.79	C:0.393333 T:0.606667	T:0.01 A:0.99	2.106
rs170810	2	38344129	intron_variant,non_coding_transcript_variant	-	CYP1B1-AS1	0.276042	4.45959	A	T:0.105263 A:0.894737	T:0.111111 A:0.888889	T:0.21 A:0.79	C:0.393333 T:0.606667	T:0.01 A:0.99	2.106
rs170810	2	38344129	intron_variant,non_coding_transcript_variant	-	CYP1B1-AS1	0.276042	4.45959	A	T:0.105263 A:0.894737	T:0.111111 A:0.888889	T:0.21 A:0.79	T:0.866667 G:0.133333	T:0.01 A:0.99	2.106
rs170810	2	38344129	upstream_gene_variant	4187	CYP1B1-AS1	0.276042	4.45959	A	T:0.105263 A:0.894737	T:0.111111 A:0.888889	T:0.21 A:0.79	T:0.866667 G:0.133333	T:0.01 A:0.99	2.106
rs170810	2	38344129	upstream_gene_variant	4649	CYP1B1-AS1	0.276042	4.45959	A	T:0.105263 A:0.894737	T:0.111111 A:0.888889	T:0.21 A:0.79	T:0.866667 G:0.133333	T:0.01 A:0.99	2.106
rs170810	2	38344129	upstream_gene_variant	1911	CYP1B1-AS1	0.276042	4.45959	A	T:0.105263 A:0.894737	T:0.111111 A:0.888889	T:0.21 A:0.79	T:0.866667 G:0.133333	T:0.01 A:0.99	2.106
rs170810	2	38344129	intron_variant,non_coding_transcript_variant	-	CYP1B1-AS1	0.276042	4.45959	A	T:0.105263 A:0.894737	T:0.111111 A:0.888889	T:0.21 A:0.79	T:0.866667 G:0.133333	T:0.01 A:0.99	2.106
rs170810	2	38344129	intron_variant,non_coding_transcript_variant	-	CYP1B1-AS1	0.276042	4.45959	A	T:0.105263 A:0.894737	T:0.111111 A:0.888889	T:0.21 A:0.79	T:0.866667 G:0.133333	T:0.01 A:0.99	2.106
rs170810	2	38344129	upstream_gene_variant	1911	CYP1B1-AS1	0.276042	4.45959	A	T:0.105263 A:0.894737	T:0.111111 A:0.888889	T:0.21 A:0.79	T:0.866667 G:0.133333	T:0.01 A:0.99	2.106
rs170810	2	38344129	regulatory_region_variant	-	-	0.276042	4.45959	A	T:0.105263 A:0.894737	T:0.111111 A:0.888889	T:0.21 A:0.79	T:0.866667 G:0.133333	T:0.01 A:0.99	2.106
rs10490622	2	38348575	intron_variant,non_coding_transcript_variant	-	CYP1B1-AS1	0.276042	4.45959	G	G:0.921875 A:0.078125	G:0.944444 A:0.0555556	G:1 A:0	T:0.866667 G:0.133333	G:0.77 A:0.23	6.729
rs10490622	2	38348575	intron_variant,non_coding_transcript_variant	-	CYP1B1-AS1	0.276042	4.45959	G	G:0.921875 A:0.078125	G:0.944444 A:0.0555556	G:1 A:0	T:0.413333 A:0.586667	G:0.77 A:0.23	6.729
rs10490622	2	38348575	upstream_gene_variant	552	CYP1B1-AS1	0.276042	4.45959	G	G:0.921875 A:0.078125	G:0.944444 A:0.0555556	G:1 A:0	T:0.413333 A:0.586667	G:0.77 A:0.23	6.729
rs10490622	2	38348575	intron_variant,non_coding_transcript_variant	-	CYP1B1-AS1	0.276042	4.45959	G	G:0.921875 A:0.078125	G:0.944444 A:0.0555556	G:1 A:0	T:0.413333 A:0.586667	G:0.77 A:0.23	6.729
rs10490622	2	38348575	intron_variant,non_coding_transcript_variant	-	CYP1B1-AS1	0.276042	4.45959	G	G:0.921875 A:0.078125	G:0.944444 A:0.0555556	G:1 A:0	T:0.413333 A:0.586667	G:0.77 A:0.23	6.729
rs10490622	2	38348575	intron_variant,non_coding_transcript_variant	-	CYP1B1-AS1	0.276042	4.45959	G	G:0.921875 A:0.078125	G:0.944444 A:0.0555556	G:1 A:0	T:0.413333 A:0.586667	G:0.77 A:0.23	6.729
rs10490622	2	38348575	non_coding_transcript_exon_variant	-	CYP1B1-AS1	0.276042	4.45959	G	G:0.921875 A:0.078125	G:0.944444 A:0.0555556	G:1 A:0	T:0.413333 A:0.586667	G:0.77 A:0.23	6.729
rs10490622	2	38348575	upstream_gene_variant	203	CYP1B1-AS1	0.276042	4.45959	G	G:0.921875 A:0.078125	G:0.944444 A:0.0555556	G:1 A:0	C:0.64 T:0.36	G:0.77 A:0.23	6.729
rs10490622	2	38348575	intron_variant,non_coding_transcript_variant	-	CYP1B1-AS1	0.276042	4.45959	G	G:0.921875 A:0.078125	G:0.944444 A:0.0555556	G:1 A:0	C:0.64 T:0.36	G:0.77 A:0.23	6.729
rs10490622	2	38348575	intron_variant,non_coding_transcript_variant	-	CYP1B1-AS1	0.276042	4.45959	G	G:0.921875 A:0.078125	G:0.944444 A:0.0555556	G:1 A:0	C:0.64 T:0.36	G:0.77 A:0.23	6.729
rs10490622	2	38348575	intron_variant,non_coding_transcript_variant	-	CYP1B1-AS1	0.276042	4.45959	G	G:0.921875 A:0.078125	G:0.944444 A:0.0555556	G:1 A:0	C:0.64 T:0.36	G:0.77 A:0.23	6.729
rs10490622	2	38348575	intron_variant,non_coding_transcript_variant	-	CYP1B1-AS1	0.276042	4.45959	G	G:0.921875 A:0.078125	G:0.944444 A:0.0555556	G:1 A:0	C:0.64 T:0.36	G:0.77 A:0.23	6.729
rs10490622	2	38348575	regulatory_region_variant	-	-	0.276042	4.45959	G	G:0.921875 A:0.078125	G:0.944444 A:0.0555556	G:1 A:0	C:0.64 T:0.36	G:0.77 A:0.23	6.729
rs10490622	2	38348575	intron_variant,non_coding_transcript_variant	-	CYP1B1-AS1	0.276042	4.45959	G	G:0.921875 A:0.078125	G:0.944444 A:0.0555556	G:1 A:0	C:0.64 T:0.36	G:0.77 A:0.23	5.691
rs10490622	2	38348575	intron_variant,non_coding_transcript_variant	-	CYP1B1-AS1	0.276042	4.45959	G	G:0.921875 A:0.078125	G:0.944444 A:0.0555556	G:1 A:0	C:0.64 T:0.36	G:0.77 A:0.23	5.691
rs10490622	2	38348575	upstream_gene_variant	552	CYP1B1-AS1	0.276042	4.45959	G	G:0.921875 A:0.078125	G:0.944444 A:0.0555556	G:1 A:0	G:0.64 A:0.36	G:0.77 A:0.23	5.691
rs10490622	2	38348575	intron_variant,non_coding_transcript_variant	-	CYP1B1-AS1	0.276042	4.45959	G	G:0.921875 A:0.078125	G:0.944444 A:0.0555556	G:1 A:0	G:0.64 A:0.36	G:0.77 A:0.23	5.691
rs10490622	2	38348575	intron_variant,non_coding_transcript_variant	-	CYP1B1-AS1	0.276042	4.45959	G	G:0.921875 A:0.078125	G:0.944444 A:0.0555556	G:1 A:0	G:0.64 A:0.36	G:0.77 A:0.23	5.691
rs10490622	2	38348575	intron_variant,non_coding_transcript_variant	-	CYP1B1-AS1	0.276042	4.45959	G	G:0.921875 A:0.078125	G:0.944444 A:0.0555556	G:1 A:0	T:0.406667 C:0.593333	G:0.77 A:0.23	5.691
rs10490622	2	38348575	non_coding_transcript_exon_variant	-	CYP1B1-AS1	0.276042	4.45959	G	G:0.921875 A:0.078125	G:0.944444 A:0.0555556	G:1 A:0	T:0.406667 C:0.593333	G:0.77 A:0.23	5.691
rs10490622	2	38348575	upstream_gene_variant	203	CYP1B1-AS1	0.276042	4.45959	G	G:0.921875 A:0.078125	G:0.944444 A:0.0555556	G:1 A:0	T:0.406667 C:0.593333	G:0.77 A:0.23	5.691
rs10490622	2	38348575	intron_variant,non_coding_transcript_variant	-	CYP1B1-AS1	0.276042	4.45959	G	G:0.921875 A:0.078125	G:0.944444 A:0.0555556	G:1 A:0	T:0.406667 C:0.593333	G:0.77 A:0.23	5.691
rs10490622	2	38348575	intron_variant,non_coding_transcript_variant	-	CYP1B1-AS1	0.276042	4.45959	G	G:0.921875 A:0.078125	G:0.944444 A:0.0555556	G:1 A:0	T:0.406667 C:0.593333	G:0.77 A:0.23	5.691
rs10490622	2	38348575	intron_variant,non_coding_transcript_variant	-	CYP1B1-AS1	0.276042	4.45959	G	G:0.921875 A:0.078125	G:0.944444 A:0.0555556	G:1 A:0	T:0.406667 C:0.593333	G:0.77 A:0.23	5.691
rs10490622	2	38348575	intron_variant,non_coding_transcript_variant	-	CYP1B1-AS1	0.276042	4.45959	G	G:0.921875 A:0.078125	G:0.944444 A:0.0555556	G:1 A:0	C:0.806667 A:0.193333	G:0.77 A:0.23	5.691
rs10490622	2	38348575	regulatory_region_variant	-	-	0.276042	4.45959	G	G:0.921875 A:0.078125	G:0.944444 A:0.0555556	G:1 A:0	C:0.806667 A:0.193333	G:0.77 A:0.23	5.691
rs3795980	2	38350814	intron_variant,non_coding_transcript_variant	-	CYP1B1-AS1	0.276042	4.45959	G	G:0.911458 T:0.0885417	G:0.875 T:0.125	G:0.85 T:0.15	C:0.806667 A:0.193333	G:0.98 T:0.02	1.967
rs3795980	2	38350814	intron_variant,non_coding_transcript_variant	-	CYP1B1-AS1	0.276042	4.45959	G	G:0.911458 T:0.0885417	G:0.875 T:0.125	G:0.85 T:0.15	C:0.806667 A:0.193333	G:0.98 T:0.02	1.967
rs3795980	2	38350814	intron_variant,non_coding_transcript_variant	-	CYP1B1-AS1	0.276042	4.45959	G	G:0.911458 T:0.0885417	G:0.875 T:0.125	G:0.85 T:0.15	C:0.806667 A:0.193333	G:0.98 T:0.02	1.967
rs3795980	2	38350814	intron_variant,non_coding_transcript_variant	-	CYP1B1-AS1	0.276042	4.45959	G	G:0.911458 T:0.0885417	G:0.875 T:0.125	G:0.85 T:0.15	C:0.806667 A:0.193333	G:0.98 T:0.02	1.967
rs3795980	2	38350814	intron_variant,non_coding_transcript_variant	-	CYP1B1-AS1	0.276042	4.45959	G	G:0.911458 T:0.0885417	G:0.875 T:0.125	G:0.85 T:0.15	C:0.806667 A:0.193333	G:0.98 T:0.02	1.967
rs3795980	2	38350814	intron_variant,non_coding_transcript_variant	-	CYP1B1-AS1	0.276042	4.45959	G	G:0.911458 T:0.0885417	G:0.875 T:0.125	G:0.85 T:0.15	C:0.806667 A:0.193333	G:0.98 T:0.02	1.967
rs3795980	2	38350814	intron_variant,non_coding_transcript_variant	-	CYP1B1-AS1	0.276042	4.45959	G	G:0.911458 T:0.0885417	G:0.875 T:0.125	G:0.85 T:0.15	T:0.993333 C:0.00666667	G:0.98 T:0.02	1.967
rs3795980	2	38350814	intron_variant,non_coding_transcript_variant	-	CYP1B1-AS1	0.276042	4.45959	G	G:0.911458 T:0.0885417	G:0.875 T:0.125	G:0.85 T:0.15	T:0.993333 C:0.00666667	G:0.98 T:0.02	1.967
rs3795980	2	38350814	intron_variant,non_coding_transcript_variant	-	CYP1B1-AS1	0.276042	4.45959	G	G:0.911458 T:0.0885417	G:0.875 T:0.125	G:0.85 T:0.15	T:0.993333 C:0.00666667	G:0.98 T:0.02	1.967
rs3795980	2	38350814	intron_variant,non_coding_transcript_variant	-	CYP1B1-AS1	0.276042	4.45959	G	G:0.911458 T:0.0885417	G:0.875 T:0.125	G:0.85 T:0.15	T:0.993333 C:0.00666667	G:0.98 T:0.02	1.967
rs3795980	2	38350814	intron_variant,non_coding_transcript_variant	-	CYP1B1-AS1	0.276042	4.45959	G	G:0.911458 T:0.0885417	G:0.875 T:0.125	G:0.85 T:0.15	T:0.993333 C:0.00666667	G:0.98 T:0.02	1.967
rs3795980	2	38350814	intron_variant,non_coding_transcript_variant	-	CYP1B1-AS1	0.276042	4.45959	G	G:0.911458 T:0.0885417	G:0.875 T:0.125	G:0.85 T:0.15	T:0.993333 C:0.00666667	G:0.98 T:0.02	1.967
rs3795980	2	38350814	regulatory_region_variant	-	-	0.276042	4.45959	G	G:0.911458 T:0.0885417	G:0.875 T:0.125	G:0.85 T:0.15	T:0.993333 C:0.00666667	G:0.98 T:0.02	1.967
rs3795980	2	38350814	intron_variant,non_coding_transcript_variant	-	CYP1B1-AS1	0.276042	4.45959	G	G:0.911458 T:0.0885417	G:0.875 T:0.125	G:0.85 T:0.15	T:0.993333 C:0.00666667	G:0.98 T:0.02	1.845
rs3795980	2	38350814	intron_variant,non_coding_transcript_variant	-	CYP1B1-AS1	0.276042	4.45959	G	G:0.911458 T:0.0885417	G:0.875 T:0.125	G:0.85 T:0.15	T:0.993333 C:0.00666667	G:0.98 T:0.02	1.845
rs3795980	2	38350814	intron_variant,non_coding_transcript_variant	-	CYP1B1-AS1	0.276042	4.45959	G	G:0.911458 T:0.0885417	G:0.875 T:0.125	G:0.85 T:0.15	C:0.68 T:0.32	G:0.98 T:0.02	1.845
rs3795980	2	38350814	intron_variant,non_coding_transcript_variant	-	CYP1B1-AS1	0.276042	4.45959	G	G:0.911458 T:0.0885417	G:0.875 T:0.125	G:0.85 T:0.15	C:0.68 T:0.32	G:0.98 T:0.02	1.845
rs3795980	2	38350814	intron_variant,non_coding_transcript_variant	-	CYP1B1-AS1	0.276042	4.45959	G	G:0.911458 T:0.0885417	G:0.875 T:0.125	G:0.85 T:0.15	C:0.68 T:0.32	G:0.98 T:0.02	1.845
rs3795980	2	38350814	intron_variant,non_coding_transcript_variant	-	CYP1B1-AS1	0.276042	4.45959	G	G:0.911458 T:0.0885417	G:0.875 T:0.125	G:0.85 T:0.15	C:0.68 T:0.32	G:0.98 T:0.02	1.845
rs3795980	2	38350814	intron_variant,non_coding_transcript_variant	-	CYP1B1-AS1	0.276042	4.45959	G	G:0.911458 T:0.0885417	G:0.875 T:0.125	G:0.85 T:0.15	C:0.68 T:0.32	G:0.98 T:0.02	1.845
rs3795980	2	38350814	intron_variant,non_coding_transcript_variant	-	CYP1B1-AS1	0.276042	4.45959	G	G:0.911458 T:0.0885417	G:0.875 T:0.125	G:0.85 T:0.15	C:0.68 T:0.32	G:0.98 T:0.02	1.845
rs3795980	2	38350814	intron_variant,non_coding_transcript_variant	-	CYP1B1-AS1	0.276042	4.45959	G	G:0.911458 T:0.0885417	G:0.875 T:0.125	G:0.85 T:0.15	C:0.68 T:0.32	G:0.98 T:0.02	1.845
rs3795980	2	38350814	intron_variant,non_coding_transcript_variant	-	CYP1B1-AS1	0.276042	4.45959	G	G:0.911458 T:0.0885417	G:0.875 T:0.125	G:0.85 T:0.15	C:0.68 T:0.32	G:0.98 T:0.02	1.845
rs3795980	2	38350814	intron_variant,non_coding_transcript_variant	-	CYP1B1-AS1	0.276042	4.45959	G	G:0.911458 T:0.0885417	G:0.875 T:0.125	G:0.85 T:0.15	C:0.68 T:0.32	G:0.98 T:0.02	1.845
rs3795980	2	38350814	intron_variant,non_coding_transcript_variant	-	CYP1B1-AS1	0.276042	4.45959	G	G:0.911458 T:0.0885417	G:0.875 T:0.125	G:0.85 T:0.15	C:0.68 T:0.32	G:0.98 T:0.02	1.845
rs3795980	2	38350814	regulatory_region_variant	-	-	0.276042	4.45959	G	G:0.911458 T:0.0885417	G:0.875 T:0.125	G:0.85 T:0.15	C:0.68 T:0.32	G:0.98 T:0.02	1.845
rs10204598	2	38351969	intron_variant,non_coding_transcript_variant	-	CYP1B1-AS1	0.276042	4.45959	G	G:0.878947 A:0.121053	G:0.819444 A:0.180556	G:0.85 A:0.15	C:0.72 G:0.28	G:0.835 A:0.165	0.469
rs10204598	2	38351969	intron_variant,non_coding_transcript_variant	-	CYP1B1-AS1	0.276042	4.45959	G	G:0.878947 A:0.121053	G:0.819444 A:0.180556	G:0.85 A:0.15	C:0.72 G:0.28	G:0.835 A:0.165	0.469
rs10204598	2	38351969	intron_variant,non_coding_transcript_variant	-	CYP1B1-AS1	0.276042	4.45959	G	G:0.878947 A:0.121053	G:0.819444 A:0.180556	G:0.85 A:0.15	C:0.72 G:0.28	G:0.835 A:0.165	0.469
rs10204598	2	38351969	intron_variant,non_coding_transcript_variant	-	CYP1B1-AS1	0.276042	4.45959	G	G:0.878947 A:0.121053	G:0.819444 A:0.180556	G:0.85 A:0.15	C:0.72 G:0.28	G:0.835 A:0.165	0.469
rs10204598	2	38351969	intron_variant,non_coding_transcript_variant	-	CYP1B1-AS1	0.276042	4.45959	G	G:0.878947 A:0.121053	G:0.819444 A:0.180556	G:0.85 A:0.15	C:0.72 G:0.28	G:0.835 A:0.165	0.469
rs10204598	2	38351969	intron_variant,non_coding_transcript_variant	-	CYP1B1-AS1	0.276042	4.45959	G	G:0.878947 A:0.121053	G:0.819444 A:0.180556	G:0.85 A:0.15	C:0.72 G:0.28	G:0.835 A:0.165	0.469
rs10204598	2	38351969	intron_variant,non_coding_transcript_variant	-	CYP1B1-AS1	0.276042	4.45959	G	G:0.878947 A:0.121053	G:0.819444 A:0.180556	G:0.85 A:0.15	C:0.72 G:0.28	G:0.835 A:0.165	0.469
rs10204598	2	38351969	intron_variant,non_coding_transcript_variant	-	CYP1B1-AS1	0.276042	4.45959	G	G:0.878947 A:0.121053	G:0.819444 A:0.180556	G:0.85 A:0.15	C:0.96 A:0.04	G:0.835 A:0.165	0.469
rs10204598	2	38351969	intron_variant,non_coding_transcript_variant	-	CYP1B1-AS1	0.276042	4.45959	G	G:0.878947 A:0.121053	G:0.819444 A:0.180556	G:0.85 A:0.15	C:0.96 A:0.04	G:0.835 A:0.165	0.469
rs10204598	2	38351969	intron_variant,non_coding_transcript_variant	-	CYP1B1-AS1	0.276042	4.45959	G	G:0.878947 A:0.121053	G:0.819444 A:0.180556	G:0.85 A:0.15	C:0.96 A:0.04	G:0.835 A:0.165	0.469
rs10204598	2	38351969	intron_variant,non_coding_transcript_variant	-	CYP1B1-AS1	0.276042	4.45959	G	G:0.878947 A:0.121053	G:0.819444 A:0.180556	G:0.85 A:0.15	C:0.96 A:0.04	G:0.835 A:0.165	0.469
rs10204598	2	38351969	intron_variant,non_coding_transcript_variant	-	CYP1B1-AS1	0.276042	4.45959	G	G:0.878947 A:0.121053	G:0.819444 A:0.180556	G:0.85 A:0.15	C:0.96 A:0.04	G:0.835 A:0.165	0.469
rs10204598	2	38351969	regulatory_region_variant	-	-	0.276042	4.45959	G	G:0.878947 A:0.121053	G:0.819444 A:0.180556	G:0.85 A:0.15	C:0.96 A:0.04	G:0.835 A:0.165	0.469
rs2432662	2	38352174	intron_variant,non_coding_transcript_variant	-	CYP1B1-AS1	0.276042	4.45959	C	C:0.895833 T:0.104167	C:0.861111 T:0.138889	C:0.79 T:0.21	C:0.96 A:0.04	C:0.965 T:0.035	2.581
rs2432662	2	38352174	intron_variant,non_coding_transcript_variant	-	CYP1B1-AS1	0.276042	4.45959	C	C:0.895833 T:0.104167	C:0.861111 T:0.138889	C:0.79 T:0.21	C:0.72 T:0.28	C:0.965 T:0.035	2.581
rs2432662	2	38352174	intron_variant,non_coding_transcript_variant	-	CYP1B1-AS1	0.276042	4.45959	C	C:0.895833 T:0.104167	C:0.861111 T:0.138889	C:0.79 T:0.21	C:0.72 T:0.28	C:0.965 T:0.035	2.581
rs2432662	2	38352174	intron_variant,non_coding_transcript_variant	-	CYP1B1-AS1	0.276042	4.45959	C	C:0.895833 T:0.104167	C:0.861111 T:0.138889	C:0.79 T:0.21	C:0.72 T:0.28	C:0.965 T:0.035	2.581
rs2432662	2	38352174	intron_variant,non_coding_transcript_variant	-	CYP1B1-AS1	0.276042	4.45959	C	C:0.895833 T:0.104167	C:0.861111 T:0.138889	C:0.79 T:0.21	C:0.72 T:0.28	C:0.965 T:0.035	2.581
rs2432662	2	38352174	intron_variant,non_coding_transcript_variant	-	CYP1B1-AS1	0.276042	4.45959	C	C:0.895833 T:0.104167	C:0.861111 T:0.138889	C:0.79 T:0.21	C:0.72 T:0.28	C:0.965 T:0.035	2.581
rs2432662	2	38352174	intron_variant,non_coding_transcript_variant	-	CYP1B1-AS1	0.276042	4.45959	C	C:0.895833 T:0.104167	C:0.861111 T:0.138889	C:0.79 T:0.21	C:0.72 T:0.28	C:0.965 T:0.035	2.581
rs2432662	2	38352174	intron_variant,non_coding_transcript_variant	-	CYP1B1-AS1	0.276042	4.45959	C	C:0.895833 T:0.104167	C:0.861111 T:0.138889	C:0.79 T:0.21	C:0.72 T:0.28	C:0.965 T:0.035	2.581
rs2432662	2	38352174	intron_variant,non_coding_transcript_variant	-	CYP1B1-AS1	0.276042	4.45959	C	C:0.895833 T:0.104167	C:0.861111 T:0.138889	C:0.79 T:0.21	G:0.786667 C:0.213333	C:0.965 T:0.035	2.581
rs2432662	2	38352174	intron_variant,non_coding_transcript_variant	-	CYP1B1-AS1	0.276042	4.45959	C	C:0.895833 T:0.104167	C:0.861111 T:0.138889	C:0.79 T:0.21	G:0.786667 C:0.213333	C:0.965 T:0.035	2.581
rs2432662	2	38352174	intron_variant,non_coding_transcript_variant	-	CYP1B1-AS1	0.276042	4.45959	C	C:0.895833 T:0.104167	C:0.861111 T:0.138889	C:0.79 T:0.21	G:0.786667 C:0.213333	C:0.965 T:0.035	2.581
rs2432662	2	38352174	intron_variant,non_coding_transcript_variant	-	CYP1B1-AS1	0.276042	4.45959	C	C:0.895833 T:0.104167	C:0.861111 T:0.138889	C:0.79 T:0.21	G:0.786667 C:0.213333	C:0.965 T:0.035	2.581
rs2432662	2	38352174	regulatory_region_variant	-	-	0.276042	4.45959	C	C:0.895833 T:0.104167	C:0.861111 T:0.138889	C:0.79 T:0.21	G:0.786667 C:0.213333	C:0.965 T:0.035	2.581
rs6544135	2	38352333	intron_variant,non_coding_transcript_variant	-	CYP1B1-AS1	0.276042	4.45959	G	G:0.721053 T:0.278947	G:0.777778 T:0.222222	G:1 T:0	G:0.786667 C:0.213333	G:0.345 T:0.655	1.772
rs6544135	2	38352333	intron_variant,non_coding_transcript_variant	-	CYP1B1-AS1	0.276042	4.45959	G	G:0.721053 T:0.278947	G:0.777778 T:0.222222	G:1 T:0	G:0.786667 C:0.213333	G:0.345 T:0.655	1.772
rs6544135	2	38352333	intron_variant,non_coding_transcript_variant	-	CYP1B1-AS1	0.276042	4.45959	G	G:0.721053 T:0.278947	G:0.777778 T:0.222222	G:1 T:0	G:0.786667 C:0.213333	G:0.345 T:0.655	1.772
rs6544135	2	38352333	intron_variant,non_coding_transcript_variant	-	CYP1B1-AS1	0.276042	4.45959	G	G:0.721053 T:0.278947	G:0.777778 T:0.222222	G:1 T:0	G:0.786667 C:0.213333	G:0.345 T:0.655	1.772
rs6544135	2	38352333	intron_variant,non_coding_transcript_variant	-	CYP1B1-AS1	0.276042	4.45959	G	G:0.721053 T:0.278947	G:0.777778 T:0.222222	G:1 T:0	C:0.96 G:0.04	G:0.345 T:0.655	1.772
rs6544135	2	38352333	intron_variant,non_coding_transcript_variant	-	CYP1B1-AS1	0.276042	4.45959	G	G:0.721053 T:0.278947	G:0.777778 T:0.222222	G:1 T:0	C:0.96 G:0.04	G:0.345 T:0.655	1.772
rs6544135	2	38352333	intron_variant,non_coding_transcript_variant	-	CYP1B1-AS1	0.276042	4.45959	G	G:0.721053 T:0.278947	G:0.777778 T:0.222222	G:1 T:0	C:0.96 G:0.04	G:0.345 T:0.655	1.772
rs6544135	2	38352333	intron_variant,non_coding_transcript_variant	-	CYP1B1-AS1	0.276042	4.45959	G	G:0.721053 T:0.278947	G:0.777778 T:0.222222	G:1 T:0	A:0.926667 T:0.0733333	G:0.345 T:0.655	1.772
rs6544135	2	38352333	intron_variant,non_coding_transcript_variant	-	CYP1B1-AS1	0.276042	4.45959	G	G:0.721053 T:0.278947	G:0.777778 T:0.222222	G:1 T:0	A:0.926667 T:0.0733333	G:0.345 T:0.655	1.772
rs6544135	2	38352333	intron_variant,non_coding_transcript_variant	-	CYP1B1-AS1	0.276042	4.45959	G	G:0.721053 T:0.278947	G:0.777778 T:0.222222	G:1 T:0	A:0.926667 T:0.0733333	G:0.345 T:0.655	1.772
rs6544135	2	38352333	intron_variant,non_coding_transcript_variant	-	CYP1B1-AS1	0.276042	4.45959	G	G:0.721053 T:0.278947	G:0.777778 T:0.222222	G:1 T:0	A:0.926667 T:0.0733333	G:0.345 T:0.655	1.772
rs6544135	2	38352333	intron_variant,non_coding_transcript_variant	-	CYP1B1-AS1	0.276042	4.45959	G	G:0.721053 T:0.278947	G:0.777778 T:0.222222	G:1 T:0	A:0.926667 T:0.0733333	G:0.345 T:0.655	1.772
rs6544135	2	38352333	regulatory_region_variant	-	-	0.276042	4.45959	G	G:0.721053 T:0.278947	G:0.777778 T:0.222222	G:1 T:0	C:0.986667 A:0.0133333	G:0.345 T:0.655	1.772
rs232620	2	38358664	non_coding_transcript_exon_variant	-	CYP1B1-AS1	0.276042	4.45959	A	A:0.631579 G:0.368421	A:0.597222 G:0.402778	A:0.62 G:0.38	C:0.986667 A:0.0133333	A:0.85 G:0.15	2.967
rs232620	2	38358664	downstream_gene_variant	1115	AC009229.6	0.276042	4.45959	A	A:0.631579 G:0.368421	A:0.597222 G:0.402778	A:0.62 G:0.38	C:0.986667 A:0.0133333	A:0.85 G:0.15	2.967
rs232620	2	38358664	non_coding_transcript_exon_variant	-	CYP1B1-AS1	0.276042	4.45959	A	A:0.631579 G:0.368421	A:0.597222 G:0.402778	A:0.62 G:0.38	C:0.986667 A:0.0133333	A:0.85 G:0.15	2.967
rs232620	2	38358664	non_coding_transcript_exon_variant	-	CYP1B1-AS1	0.276042	4.45959	A	A:0.631579 G:0.368421	A:0.597222 G:0.402778	A:0.62 G:0.38	C:0.986667 A:0.0133333	A:0.85 G:0.15	2.967
rs232620	2	38358664	non_coding_transcript_exon_variant	-	CYP1B1-AS1	0.276042	4.45959	A	A:0.631579 G:0.368421	A:0.597222 G:0.402778	A:0.62 G:0.38	C:0.986667 A:0.0133333	A:0.85 G:0.15	2.967
rs232620	2	38358664	downstream_gene_variant	2	CYP1B1-AS1	0.276042	4.45959	A	A:0.631579 G:0.368421	A:0.597222 G:0.402778	A:0.62 G:0.38	C:0.986667 A:0.0133333	A:0.85 G:0.15	2.967
rs232620	2	38358664	non_coding_transcript_exon_variant	-	CYP1B1-AS1	0.276042	4.45959	A	A:0.631579 G:0.368421	A:0.597222 G:0.402778	A:0.62 G:0.38	C:0.986667 A:0.0133333	A:0.85 G:0.15	2.967
rs232620	2	38358664	non_coding_transcript_exon_variant	-	CYP1B1-AS1	0.276042	4.45959	A	A:0.631579 G:0.368421	A:0.597222 G:0.402778	A:0.62 G:0.38	C:0.986667 A:0.0133333	A:0.85 G:0.15	2.967
rs232620	2	38358664	non_coding_transcript_exon_variant	-	CYP1B1-AS1	0.276042	4.45959	A	A:0.631579 G:0.368421	A:0.597222 G:0.402778	A:0.62 G:0.38	C:0.986667 A:0.0133333	A:0.85 G:0.15	2.967
rs232620	2	38358664	non_coding_transcript_exon_variant	-	CYP1B1-AS1	0.276042	4.45959	A	A:0.631579 G:0.368421	A:0.597222 G:0.402778	A:0.62 G:0.38	C:0.986667 A:0.0133333	A:0.85 G:0.15	2.967
rs232620	2	38358664	non_coding_transcript_exon_variant	-	CYP1B1-AS1	0.276042	4.45959	A	A:0.631579 G:0.368421	A:0.597222 G:0.402778	A:0.62 G:0.38	C:0.986667 A:0.0133333	A:0.85 G:0.15	2.967
rs232620	2	38358664	non_coding_transcript_exon_variant	-	CYP1B1-AS1	0.276042	4.45959	A	A:0.631579 G:0.368421	A:0.597222 G:0.402778	A:0.62 G:0.38	C:0.986667 A:0.0133333	A:0.85 G:0.15	2.967
rs232620	2	38358664	non_coding_transcript_exon_variant	-	CYP1B1-AS1	0.276042	4.45959	A	A:0.631579 G:0.368421	A:0.597222 G:0.402778	A:0.62 G:0.38	C:0.986667 A:0.0133333	A:0.85 G:0.15	2.967
rs232620	2	38358664	non_coding_transcript_exon_variant	-	CYP1B1-AS1	0.276042	4.45959	A	A:0.631579 G:0.368421	A:0.597222 G:0.402778	A:0.62 G:0.38	T:0.64 C:0.36	A:0.85 G:0.15	2.967
rs232620	2	38358664	regulatory_region_variant	-	-	0.276042	4.45959	A	A:0.631579 G:0.368421	A:0.597222 G:0.402778	A:0.62 G:0.38	T:0.64 C:0.36	A:0.85 G:0.15	2.967
rs10469900	2	38367083	intron_variant,non_coding_transcript_variant	-	CYP1B1-AS1	0.276042	4.45959	C	T:0.663158 C:0.336842	T:0.638889 C:0.361111	T:0.75 C:0.25	T:0.64 C:0.36	T:0.6 C:0.4	8.32
rs10469900	2	38367083	upstream_gene_variant	995	AC009229.6	0.276042	4.45959	C	T:0.663158 C:0.336842	T:0.638889 C:0.361111	T:0.75 C:0.25	T:0.64 C:0.36	T:0.6 C:0.4	8.32
rs2113389	2	38367734	intron_variant,non_coding_transcript_variant	-	CYP1B1-AS1	0.276042	4.45959	T	C:0.817708 T:0.182292	C:0.763889 T:0.236111	C:0.85 T:0.15	T:0.64 C:0.36	C:0.92 T:0.08	1.307
rs2113389	2	38367734	upstream_gene_variant	1646	AC009229.6	0.276042	4.45959	T	C:0.817708 T:0.182292	C:0.763889 T:0.236111	C:0.85 T:0.15	T:0.64 C:0.36	C:0.92 T:0.08	1.307
rs10188379	2	38371476	upstream_gene_variant	3081	RNU6-951P	0.276042	4.45959	C	G:0.6875 C:0.3125	G:0.666667 C:0.333333	G:0.75 C:0.25	T:0.64 C:0.36	G:0.725 C:0.275	0.533
rs10188379	2	38371476	intron_variant,non_coding_transcript_variant	-	CYP1B1-AS1	0.276042	4.45959	C	G:0.6875 C:0.3125	G:0.666667 C:0.333333	G:0.75 C:0.25	T:0.64 C:0.36	G:0.725 C:0.275	0.533
rs7593657	2	38373552	upstream_gene_variant	1005	RNU6-951P	0.276042	4.45959	T	T:0.692708 G:0.307292	T:0.722222 G:0.277778	T:0.83 G:0.17	#REF!	T:0.755 G:0.245	9.744
rs7593657	2	38373552	intron_variant,non_coding_transcript_variant	-	CYP1B1-AS1	0.276042	4.45959	T	T:0.692708 G:0.307292	T:0.722222 G:0.277778	T:0.83 G:0.17	#REF!	T:0.755 G:0.245	9.744
rs7593657	2	38373552	TF_binding_site_variant	-	-	0.276042	4.45959	T	T:0.692708 G:0.307292	T:0.722222 G:0.277778	T:0.83 G:0.17	#REF!	T:0.755 G:0.245	9.744
rs7593657	2	38373552	TF_binding_site_variant	-	-	0.276042	4.45959	T	T:0.692708 G:0.307292	T:0.722222 G:0.277778	T:0.83 G:0.17	#REF!	T:0.755 G:0.245	9.744
rs7593657	2	38373552	TF_binding_site_variant	-	-	0.276042	4.45959	T	T:0.692708 G:0.307292	T:0.722222 G:0.277778	T:0.83 G:0.17	#REF!	T:0.755 G:0.245	9.744
rs7593657	2	38373552	TF_binding_site_variant	-	-	0.276042	4.45959	T	T:0.692708 G:0.307292	T:0.722222 G:0.277778	T:0.83 G:0.17	#REF!	T:0.755 G:0.245	9.744
rs7593657	2	38373552	TF_binding_site_variant	-	-	0.276042	4.45959	T	T:0.692708 G:0.307292	T:0.722222 G:0.277778	T:0.83 G:0.17	#REF!	T:0.755 G:0.245	9.744
rs170818	2	38374567	non_coding_transcript_exon_variant	-	RNU6-951P	0.276042	4.45959	C	C:0.851064 T:0.148936	C:0.819444 T:0.180556	C:0.79 T:0.21	T:0.186667 A:0.813333	C:0.865 T:0.135	7.843
rs170818	2	38374567	intron_variant,non_coding_transcript_variant	-	CYP1B1-AS1	0.276042	4.45959	C	C:0.851064 T:0.148936	C:0.819444 T:0.180556	C:0.79 T:0.21	T:0.186667 A:0.813333	C:0.865 T:0.135	7.843
rs170818	2	38374567	TF_binding_site_variant	-	-	0.276042	4.45959	C	C:0.851064 T:0.148936	C:0.819444 T:0.180556	C:0.79 T:0.21	T:0.186667 A:0.813333	C:0.865 T:0.135	7.843
rs232600	2	38376569	downstream_gene_variant	1906	RNU6-951P	0.276042	4.45959	G	A:0.375 G:0.625	A:0.291667 G:0.708333	A:0.54 G:0.46	T:0.186667 A:0.813333	A:0.08 G:0.92	5.325
rs232600	2	38376569	intron_variant,non_coding_transcript_variant	-	CYP1B1-AS1	0.276042	4.45959	G	A:0.375 G:0.625	A:0.291667 G:0.708333	A:0.54 G:0.46	T:0.186667 A:0.813333	A:0.08 G:0.92	5.325
rs10196846	2	38379110	downstream_gene_variant	4447	RNU6-951P	0.276042	4.45959	C	C:0.723958 A:0.276042	C:0.75 A:0.25	C:0.83 A:0.17	T:0.186667 A:0.813333	C:0.67 A:0.33	2.504
rs10196846	2	38379110	intron_variant,non_coding_transcript_variant	-	CYP1B1-AS1	0.276042	4.45959	C	C:0.723958 A:0.276042	C:0.75 A:0.25	C:0.83 A:0.17	T:0.186667 A:0.813333	C:0.67 A:0.33	2.504
rs232572	2	38390311	intron_variant,non_coding_transcript_variant	-	CYP1B1-AS1	0.276042	4.45959	T	C:0.401042 T:0.598958	C:0.277778 T:0.722222	C:0.4 T:0.6	T:0.186667 A:0.813333	C:0.525 T:0.475	0.876
rs232572	2	38390311	regulatory_region_variant	-	-	0.276042	4.45959	T	C:0.401042 T:0.598958	C:0.277778 T:0.722222	C:0.4 T:0.6	T:0.186667 A:0.813333	C:0.525 T:0.475	0.876
rs232572	2	38390311	regulatory_region_variant	-	-	0.276042	4.45959	T	C:0.401042 T:0.598958	C:0.277778 T:0.722222	C:0.4 T:0.6	T:0.186667 A:0.813333	C:0.525 T:0.475	0.876
rs232567	2	38394739	intron_variant,non_coding_transcript_variant	-	CYP1B1-AS1	0.276042	4.45959	C	T:0.384211 C:0.615789	T:0.291667 C:0.708333	T:0.4 C:0.6	#REF!	T:0.5 C:0.5	10.17
rs232567	2	38394739	intron_variant,non_coding_transcript_variant	-	CYP1B1-AS1	0.276042	4.45959	C	T:0.384211 C:0.615789	T:0.291667 C:0.708333	T:0.4 C:0.6	#REF!	T:0.5 C:0.5	10.03
rs17022155	2	38402005	intron_variant,non_coding_transcript_variant	-	CYP1B1-AS1	0.276042	4.45959	A	A:0.947368 G:0.0526316	A:0.944444 G:0.0555556	A:0.99 G:0.01	#REF!	A:0.925 G:0.075	10.32
rs17022155	2	38402005	regulatory_region_variant	-	-	0.276042	4.45959	A	A:0.947368 G:0.0526316	A:0.944444 G:0.0555556	A:0.99 G:0.01	#REF!	A:0.925 G:0.075	10.32
rs13385748	2	38405869	intron_variant,non_coding_transcript_variant	-	CYP1B1-AS1	0.276042	4.45959	A	G:0.760417 A:0.239583	G:0.708333 A:0.291667	G:0.78 A:0.22	T:0.186667 A:0.813333	G:0.48 A:0.52	0.565
rs13385748	2	38405869	regulatory_region_variant	-	-	0.276042	4.45959	A	G:0.760417 A:0.239583	G:0.708333 A:0.291667	G:0.78 A:0.22	T:0.186667 A:0.813333	G:0.48 A:0.52	0.565
rs2432671	2	38410895	downstream_gene_variant	1898	CYP1B1-AS1	0.276042	4.45959	A	G:0.663158 A:0.336842	G:0.486111 A:0.513889	G:0.6 A:0.4	T:0.186667 A:0.813333	G:0.74 A:0.26	1.898
rs2447738	2	38411167	downstream_gene_variant	2170	CYP1B1-AS1	0.276042	4.45959	C	C:0.78125 T:0.21875	C:0.694444 T:0.305556	C:0.68 T:0.32	T:0.186667 A:0.813333	C:0.92 T:0.08	0.053
rs17022213	2	38415628	upstream_gene_variant	4862	RP11-314C9.2	0.276042	4.45959	A	G:0.983871 A:0.016129	G:0.911765 A:0.0882353	G:0.93 A:0.07	T:0.186667 A:0.813333	G:0.835 A:0.165	0.787
rs17022213	2	38415628	regulatory_region_variant	-	-	0.276042	4.45959	A	G:0.983871 A:0.016129	G:0.911765 A:0.0882353	G:0.93 A:0.07	G:0.986667 A:0.0133333	G:0.835 A:0.165	0.787
rs17022237	2	38424724	downstream_gene_variant	3953	RP11-314C9.2	0.276042	4.45959	C	C:0.916667 T:0.0833333	C:0.902778 T:0.0972222	C:1 T:0	G:0.986667 A:0.0133333	C:0.945 T:0.055	0.105
rs6730805	2	38424759	downstream_gene_variant	3988	RP11-314C9.2	0.276042	4.45959	A	G:0.989583 A:0.0104167	G:0.930556 A:0.0694444	G:1 A:0	G:0.986667 A:0.0133333	G:0.855 A:0.145	0.164
rs7606492	2	38431610	intron_variant,non_coding_transcript_variant	-	AC009229.5	0.276042	4.45959	T	C:0.542105 T:0.457895	C:0.541667 T:0.458333	C:0.71 T:0.29	G:0.986667 A:0.0133333	C:0.44 T:0.56	2.69
rs7606492	2	38431610	intron_variant,non_coding_transcript_variant	-	AC009229.5	0.276042	4.45959	T	C:0.542105 T:0.457895	C:0.541667 T:0.458333	C:0.71 T:0.29	G:0.986667 A:0.0133333	C:0.44 T:0.56	2.017
rs10174386	2	38432070	intron_variant,non_coding_transcript_variant	-	AC009229.5	0.276042	4.45959	C	C:0.619792 G:0.380208	C:0.625 G:0.375	C:0.66 G:0.34	G:0.986667 A:0.0133333	C:0.695 G:0.305	0.556
rs10174386	2	38432070	intron_variant,non_coding_transcript_variant	-	AC009229.5	0.276042	4.45959	C	C:0.619792 G:0.380208	C:0.625 G:0.375	C:0.66 G:0.34	G:0.986667 A:0.0133333	C:0.695 G:0.305	0.373
rs10187278	2	38434403	intron_variant,non_coding_transcript_variant	-	AC009229.5	0.276042	4.45959	A	A:0.552083 G:0.447917	A:0.527778 G:0.472222	A:0.65 G:0.35	G:0.986667 A:0.0133333	A:0.565 G:0.435	4.145
rs1871163	2	38441983	intron_variant,non_coding_transcript_variant	-	AC009229.5	0.276042	4.45959	A	A:0.59375 G:0.40625	A:0.541667 G:0.458333	A:0.59 G:0.41	G:0.986667 A:0.0133333	A:0.46 G:0.54	5.759
rs1871163	2	38441983	regulatory_region_variant	-	-	0.276042	4.45959	A	A:0.59375 G:0.40625	A:0.541667 G:0.458333	A:0.59 G:0.41	G:0.986667 A:0.0133333	A:0.46 G:0.54	5.759
rs1871163	2	38441983	intron_variant,non_coding_transcript_variant	-	AC009229.5	0.276042	4.45959	A	A:0.59375 G:0.40625	A:0.541667 G:0.458333	A:0.59 G:0.41	G:0.986667 A:0.0133333	A:0.46 G:0.54	5.532
rs1871163	2	38441983	regulatory_region_variant	-	-	0.276042	4.45959	A	A:0.59375 G:0.40625	A:0.541667 G:0.458333	A:0.59 G:0.41	G:0.986667 A:0.0133333	A:0.46 G:0.54	5.532
rs11892185	2	38446060	intron_variant,non_coding_transcript_variant	-	AC009229.5	0.276042	4.45959	G	G:0.573684 A:0.426316	G:0.485714 A:0.514286	G:0.6 A:0.4	G:0.986667 A:0.0133333	G:0.44 A:0.56	6.525
rs11892185	2	38446060	regulatory_region_variant	-	-	0.276042	4.45959	G	G:0.573684 A:0.426316	G:0.485714 A:0.514286	G:0.6 A:0.4	G:0.986667 A:0.0133333	G:0.44 A:0.56	6.525
rs11892185	2	38446060	intron_variant,non_coding_transcript_variant	-	AC009229.5	0.276042	4.45959	G	G:0.573684 A:0.426316	G:0.485714 A:0.514286	G:0.6 A:0.4	G:0.986667 A:0.0133333	G:0.44 A:0.56	5.661
rs11892185	2	38446060	regulatory_region_variant	-	-	0.276042	4.45959	G	G:0.573684 A:0.426316	G:0.485714 A:0.514286	G:0.6 A:0.4	G:0.986667 A:0.0133333	G:0.44 A:0.56	5.661
rs4670241	2	38446389	intron_variant,non_coding_transcript_variant	-	AC009229.5	0.276042	4.45959	T	A:0.572917 T:0.427083	A:0.5 T:0.5	A:0.6 T:0.4	G:0.986667 A:0.0133333	A:0.43 T:0.57	3.645
rs4670241	2	38446389	regulatory_region_variant	-	-	0.276042	4.45959	T	A:0.572917 T:0.427083	A:0.5 T:0.5	A:0.6 T:0.4	G:0.986667 A:0.0133333	A:0.43 T:0.57	3.645
rs4670241	2	38446389	intron_variant,non_coding_transcript_variant	-	AC009229.5	0.276042	4.45959	T	A:0.572917 T:0.427083	A:0.5 T:0.5	A:0.6 T:0.4	G:0.986667 A:0.0133333	A:0.43 T:0.57	3.385
rs4670241	2	38446389	regulatory_region_variant	-	-	0.276042	4.45959	T	A:0.572917 T:0.427083	A:0.5 T:0.5	A:0.6 T:0.4	G:0.986667 A:0.0133333	A:0.43 T:0.57	3.385
rs4670241	2	38446389	intron_variant,non_coding_transcript_variant	-	AC009229.5	0.276042	4.45959	T	A:0.572917 T:0.427083	A:0.5 T:0.5	A:0.6 T:0.4	G:0.986667 A:0.0133333	A:0.43 T:0.57	3.264
rs4670241	2	38446389	regulatory_region_variant	-	-	0.276042	4.45959	T	A:0.572917 T:0.427083	A:0.5 T:0.5	A:0.6 T:0.4	G:0.986667 A:0.0133333	A:0.43 T:0.57	3.264
rs3856501	2	38459930	downstream_gene_variant	471	RPL7P12	0.276042	4.45959	A	A:0.666667 G:0.333333	A:0.541667 G:0.458333	A:0.66 G:0.34	G:0.986667 A:0.0133333	A:0.53 G:0.47	0.395
rs3856501	2	38459930	intron_variant,non_coding_transcript_variant	-	AC009229.5	0.276042	4.45959	A	A:0.666667 G:0.333333	A:0.541667 G:0.458333	A:0.66 G:0.34	G:0.986667 A:0.0133333	A:0.53 G:0.47	0.395
rs3856501	2	38459930	downstream_gene_variant	471	RPL7P12	0.276042	4.45959	A	A:0.666667 G:0.333333	A:0.541667 G:0.458333	A:0.66 G:0.34	G:0.986667 A:0.0133333	A:0.53 G:0.47	0.355
rs3856501	2	38459930	intron_variant,non_coding_transcript_variant	-	AC009229.5	0.276042	4.45959	A	A:0.666667 G:0.333333	A:0.541667 G:0.458333	A:0.66 G:0.34	G:0.986667 A:0.0133333	A:0.53 G:0.47	0.355
rs3856501	2	38459930	downstream_gene_variant	471	RPL7P12	0.276042	4.45959	A	A:0.666667 G:0.333333	A:0.541667 G:0.458333	A:0.66 G:0.34	G:0.826667 T:0.173333	A:0.53 G:0.47	0.338
rs3856501	2	38459930	intron_variant,non_coding_transcript_variant	-	AC009229.5	0.276042	4.45959	A	A:0.666667 G:0.333333	A:0.541667 G:0.458333	A:0.66 G:0.34	G:0.826667 T:0.173333	A:0.53 G:0.47	0.338
rs7608680	2	38467279	upstream_gene_variant	547	AC009229.5	0.276042	4.45959	T	C:0.9375 T:0.0625	C:0.972222 T:0.0277778	C:0.99 T:0.01	G:0.826667 T:0.173333	C:0.88 T:0.12	2.402
rs3845788	2	38469035	upstream_gene_variant	2303	AC009229.5	0.276042	4.45959	T	T:0.557895 C:0.442105	T:0.597222 C:0.402778	T:0.74 C:0.26	G:0.826667 T:0.173333	T:0.275 C:0.725	1.582
rs3845788	2	38469035	upstream_gene_variant	2303	AC009229.5	0.276042	4.45959	T	T:0.557895 C:0.442105	T:0.597222 C:0.402778	T:0.74 C:0.26	G:0.826667 T:0.173333	T:0.275 C:0.725	1.422
rs3845788	2	38469035	upstream_gene_variant	2303	AC009229.5	0.276042	4.45959	T	T:0.557895 C:0.442105	T:0.597222 C:0.402778	T:0.74 C:0.26	G:0.826667 T:0.173333	T:0.275 C:0.725	1.347
rs12712581	2	38469908	upstream_gene_variant	3176	AC009229.5	0.276042	4.45959	G	C:0.394737 G:0.605263	C:0.430556 G:0.569444	C:0.64 G:0.36	G:0.826667 T:0.173333	C:0.035 G:0.965	2.222
rs12712581	2	38469908	upstream_gene_variant	3176	AC009229.5	0.276042	4.45959	G	C:0.394737 G:0.605263	C:0.430556 G:0.569444	C:0.64 G:0.36	G:0.826667 T:0.173333	C:0.035 G:0.965	1.534
rs7578203	2	38473344	intergenic_variant	-	-	0.276042	4.45959	C	C:0.921053 T:0.0789474	C:0.871429 T:0.128571	C:0.95 T:0.05	G:0.826667 T:0.173333	C:0.7 T:0.3	4.185
rs4670838	2	38482924	intergenic_variant	-	-	0.276042	4.45959	T	T:0.833333 G:0.166667	T:0.819444 G:0.180556	T:0.94 G:0.06	G:0.826667 T:0.173333	T:0.685 G:0.315	3.713
rs4670838	2	38482924	intergenic_variant	-	-	0.276042	4.45959	T	T:0.833333 G:0.166667	T:0.819444 G:0.180556	T:0.94 G:0.06	G:0.826667 T:0.173333	T:0.685 G:0.315	3.44
rs4670838	2	38482924	intergenic_variant	-	-	0.276042	4.45959	T	T:0.833333 G:0.166667	T:0.819444 G:0.180556	T:0.94 G:0.06	G:0.826667 T:0.173333	T:0.685 G:0.315	3.305
rs4670844	2	38489223	regulatory_region_variant	-	-	0.276042	4.45959	C	T:0.578125 C:0.421875	T:0.652778 C:0.347222	T:0.72 C:0.28	G:0.826667 T:0.173333	T:0.325 C:0.675	6.121
rs4670844	2	38489223	TF_binding_site_variant	-	-	0.276042	4.45959	C	T:0.578125 C:0.421875	T:0.652778 C:0.347222	T:0.72 C:0.28	G:0.826667 T:0.173333	T:0.325 C:0.675	6.121
rs4670844	2	38489223	TF_binding_site_variant	-	-	0.276042	4.45959	C	T:0.578125 C:0.421875	T:0.652778 C:0.347222	T:0.72 C:0.28	G:0.826667 T:0.173333	T:0.325 C:0.675	6.121
rs4670844	2	38489223	TF_binding_site_variant	-	-	0.276042	4.45959	C	T:0.578125 C:0.421875	T:0.652778 C:0.347222	T:0.72 C:0.28	G:0.826667 T:0.173333	T:0.325 C:0.675	6.121
rs4670844	2	38489223	TF_binding_site_variant	-	-	0.276042	4.45959	C	T:0.578125 C:0.421875	T:0.652778 C:0.347222	T:0.72 C:0.28	G:0.826667 T:0.173333	T:0.325 C:0.675	6.121
rs4670844	2	38489223	intergenic_variant	-	-	0.276042	4.45959	C	T:0.578125 C:0.421875	T:0.652778 C:0.347222	T:0.72 C:0.28	G:0.826667 T:0.173333	T:0.325 C:0.675	6.121
rs4670844	2	38489223	regulatory_region_variant	-	-	0.276042	4.45959	C	T:0.578125 C:0.421875	T:0.652778 C:0.347222	T:0.72 C:0.28	G:0.826667 T:0.173333	T:0.325 C:0.675	5.884
rs4670844	2	38489223	TF_binding_site_variant	-	-	0.276042	4.45959	C	T:0.578125 C:0.421875	T:0.652778 C:0.347222	T:0.72 C:0.28	G:0.826667 T:0.173333	T:0.325 C:0.675	5.884
rs4670844	2	38489223	TF_binding_site_variant	-	-	0.276042	4.45959	C	T:0.578125 C:0.421875	T:0.652778 C:0.347222	T:0.72 C:0.28	G:0.826667 T:0.173333	T:0.325 C:0.675	5.884
rs4670844	2	38489223	TF_binding_site_variant	-	-	0.276042	4.45959	C	T:0.578125 C:0.421875	T:0.652778 C:0.347222	T:0.72 C:0.28	G:0.826667 T:0.173333	T:0.325 C:0.675	5.884
rs4670844	2	38489223	TF_binding_site_variant	-	-	0.276042	4.45959	C	T:0.578125 C:0.421875	T:0.652778 C:0.347222	T:0.72 C:0.28	G:0.826667 T:0.173333	T:0.325 C:0.675	5.884
rs4670844	2	38489223	intergenic_variant	-	-	0.276042	4.45959	C	T:0.578125 C:0.421875	T:0.652778 C:0.347222	T:0.72 C:0.28	G:0.826667 T:0.173333	T:0.325 C:0.675	5.884
rs4670844	2	38489223	regulatory_region_variant	-	-	0.276042	4.45959	C	T:0.578125 C:0.421875	T:0.652778 C:0.347222	T:0.72 C:0.28	G:0.826667 T:0.173333	T:0.325 C:0.675	5.762
rs4670844	2	38489223	TF_binding_site_variant	-	-	0.276042	4.45959	C	T:0.578125 C:0.421875	T:0.652778 C:0.347222	T:0.72 C:0.28	G:0.826667 T:0.173333	T:0.325 C:0.675	5.762
rs4670844	2	38489223	TF_binding_site_variant	-	-	0.276042	4.45959	C	T:0.578125 C:0.421875	T:0.652778 C:0.347222	T:0.72 C:0.28	G:0.82 A:0.18	T:0.325 C:0.675	5.762
rs4670844	2	38489223	TF_binding_site_variant	-	-	0.276042	4.45959	C	T:0.578125 C:0.421875	T:0.652778 C:0.347222	T:0.72 C:0.28	G:0.82 A:0.18	T:0.325 C:0.675	5.762
rs4670844	2	38489223	TF_binding_site_variant	-	-	0.276042	4.45959	C	T:0.578125 C:0.421875	T:0.652778 C:0.347222	T:0.72 C:0.28	G:0.82 A:0.18	T:0.325 C:0.675	5.762
rs4670844	2	38489223	intergenic_variant	-	-	0.276042	4.45959	C	T:0.578125 C:0.421875	T:0.652778 C:0.347222	T:0.72 C:0.28	G:0.82 A:0.18	T:0.325 C:0.675	5.762
rs4670248	2	38489285	regulatory_region_variant	-	-	0.276042	4.45959	T	T:0.859375 C:0.140625	T:0.833333 C:0.166667	T:0.86 C:0.14	G:0.82 A:0.18	T:0.81 C:0.19	2.571
rs4670248	2	38489285	TF_binding_site_variant	-	-	0.276042	4.45959	T	T:0.859375 C:0.140625	T:0.833333 C:0.166667	T:0.86 C:0.14	G:0.82 A:0.18	T:0.81 C:0.19	2.571
rs4670248	2	38489285	intergenic_variant	-	-	0.276042	4.45959	T	T:0.859375 C:0.140625	T:0.833333 C:0.166667	T:0.86 C:0.14	G:0.82 A:0.18	T:0.81 C:0.19	2.571
rs4670248	2	38489285	regulatory_region_variant	-	-	0.276042	4.45959	T	T:0.859375 C:0.140625	T:0.833333 C:0.166667	T:0.86 C:0.14	G:0.82 A:0.18	T:0.81 C:0.19	2.224
rs4670248	2	38489285	TF_binding_site_variant	-	-	0.276042	4.45959	T	T:0.859375 C:0.140625	T:0.833333 C:0.166667	T:0.86 C:0.14	G:0.82 A:0.18	T:0.81 C:0.19	2.224
rs4670248	2	38489285	intergenic_variant	-	-	0.276042	4.45959	T	T:0.859375 C:0.140625	T:0.833333 C:0.166667	T:0.86 C:0.14	G:0.82 A:0.18	T:0.81 C:0.19	2.224
rs17491939	2	38491433	regulatory_region_variant	-	-	0.276042	4.45959	T	T:0.796875 C:0.203125	T:0.861111 C:0.138889	T:0.86 C:0.14	G:0.82 A:0.18	T:0.81 C:0.19	4.321
rs17491939	2	38491433	regulatory_region_variant	-	-	0.276042	4.45959	T	T:0.796875 C:0.203125	T:0.861111 C:0.138889	T:0.86 C:0.14	G:0.82 A:0.18	T:0.81 C:0.19	4.321
rs17491939	2	38491433	intergenic_variant	-	-	0.276042	4.45959	T	T:0.796875 C:0.203125	T:0.861111 C:0.138889	T:0.86 C:0.14	G:0.82 A:0.18	T:0.81 C:0.19	4.321
rs17022442	2	38491511	regulatory_region_variant	-	-	0.276042	4.45959	T	T:0.963542 A:0.0364583	T:0.972222 A:0.0277778	T:1 A:0	C:0.733333 T:0.266667	T:0.795 A:0.205	3.213
rs17022442	2	38491511	regulatory_region_variant	-	-	0.276042	4.45959	T	T:0.963542 A:0.0364583	T:0.972222 A:0.0277778	T:1 A:0	C:0.733333 T:0.266667	T:0.795 A:0.205	3.213
rs17022442	2	38491511	intergenic_variant	-	-	0.276042	4.45959	T	T:0.963542 A:0.0364583	T:0.972222 A:0.0277778	T:1 A:0	C:0.733333 T:0.266667	T:0.795 A:0.205	3.213
rs17022442	2	38491511	regulatory_region_variant	-	-	0.276042	4.45959	T	T:0.963542 A:0.0364583	T:0.972222 A:0.0277778	T:1 A:0	C:0.733333 T:0.266667	T:0.795 A:0.205	2.949
rs17022442	2	38491511	regulatory_region_variant	-	-	0.276042	4.45959	T	T:0.963542 A:0.0364583	T:0.972222 A:0.0277778	T:1 A:0	C:0.733333 T:0.266667	T:0.795 A:0.205	2.949
rs17022442	2	38491511	intergenic_variant	-	-	0.276042	4.45959	T	T:0.963542 A:0.0364583	T:0.972222 A:0.0277778	T:1 A:0	C:0.733333 T:0.266667	T:0.795 A:0.205	2.949
rs17022452	2	38495281	intergenic_variant	-	-	0.276042	4.45959	A	A:0.867021 G:0.132979	A:0.861111 G:0.138889	A:0.85 G:0.15	C:0.733333 T:0.266667	A:0.78 G:0.22	8.125
rs17022452	2	38495281	intergenic_variant	-	-	0.276042	4.45959	A	A:0.867021 G:0.132979	A:0.861111 G:0.138889	A:0.85 G:0.15	C:0.733333 T:0.266667	A:0.78 G:0.22	7.948
rs13384830	2	38500358	regulatory_region_variant	-	-	0.276042	4.45959	C	C:0.932292 T:0.0677083	C:0.888889 T:0.111111	C:0.99 T:0.01	C:0.733333 T:0.266667	C:0.89 T:0.11	0.072
rs13384830	2	38500358	intergenic_variant	-	-	0.276042	4.45959	C	C:0.932292 T:0.0677083	C:0.888889 T:0.111111	C:0.99 T:0.01	C:0.733333 T:0.266667	C:0.89 T:0.11	0.072
rs1375009	2	38508783	upstream_gene_variant	3769	GAPDHP25	0.276042	4.45959	C	C:0.84375 T:0.15625	C:0.861111 T:0.138889	C:0.85 T:0.15	C:0.733333 T:0.266667	C:0.82 T:0.18	4.343
rs12468437	2	38509319	upstream_gene_variant	3233	GAPDHP25	0.276042	4.45959	T	G:0.677083 T:0.322917	G:0.722222 T:0.277778	G:0.84 T:0.16	C:0.733333 T:0.266667	G:0.27 T:0.73	1.661
rs12468478	2	38509407	upstream_gene_variant	3145	GAPDHP25	0.276042	4.45959	G	G:0.84375 A:0.15625	G:0.861111 A:0.138889	G:0.83 A:0.17	C:0.733333 T:0.266667	G:0.8 A:0.2	6.797
rs17022511	2	38510168	upstream_gene_variant	2384	GAPDHP25	0.276042	4.45959	C	C:0.859375 A:0.140625	C:0.888889 A:0.111111	C:0.99 A:0.01	G:0.873333 T:0.126667	C:0.665 A:0.335	1.426
rs6743640	2	38510608	upstream_gene_variant	1944	GAPDHP25	0.276042	4.45959	A	A:0.610526 C:0.389474	A:0.671429 C:0.328571	A:0.79 C:0.21	G:0.873333 T:0.126667	A:0.3 C:0.7	0.361
rs6743640	2	38510608	upstream_gene_variant	1944	GAPDHP25	0.276042	4.45959	A	A:0.610526 C:0.389474	A:0.671429 C:0.328571	A:0.79 C:0.21	G:0.873333 T:0.126667	A:0.3 C:0.7	0.325
rs6743640	2	38510608	upstream_gene_variant	1944	GAPDHP25	0.276042	4.45959	A	A:0.610526 C:0.389474	A:0.671429 C:0.328571	A:0.79 C:0.21	G:0.873333 T:0.126667	A:0.3 C:0.7	0.309
rs6715390	2	38510722	upstream_gene_variant	1830	GAPDHP25	0.276042	4.45959	C	C:0.640625 T:0.359375	C:0.694444 T:0.305556	C:0.8 T:0.2	G:0.873333 T:0.126667	C:0.32 T:0.68	2.407
rs6715390	2	38510722	upstream_gene_variant	1830	GAPDHP25	0.276042	4.45959	C	C:0.640625 T:0.359375	C:0.694444 T:0.305556	C:0.8 T:0.2	G:0.873333 T:0.126667	C:0.32 T:0.68	1.789
rs1992881	2	38511381	upstream_gene_variant	1171	GAPDHP25	0.276042	4.45959	C	T:0.411458 C:0.588542	T:0.458333 C:0.541667	T:0.48 C:0.52	G:0.873333 T:0.126667	T:0.1 C:0.9	7.587
rs1992881	2	38511381	regulatory_region_variant	-	-	0.276042	4.45959	C	T:0.411458 C:0.588542	T:0.458333 C:0.541667	T:0.48 C:0.52	G:0.873333 T:0.126667	T:0.1 C:0.9	7.587
rs1992881	2	38511381	upstream_gene_variant	1171	GAPDHP25	0.276042	4.45959	C	T:0.411458 C:0.588542	T:0.458333 C:0.541667	T:0.48 C:0.52	G:0.873333 T:0.126667	T:0.1 C:0.9	7.303
rs1992881	2	38511381	regulatory_region_variant	-	-	0.276042	4.45959	C	T:0.411458 C:0.588542	T:0.458333 C:0.541667	T:0.48 C:0.52	G:0.873333 T:0.126667	T:0.1 C:0.9	7.303
rs4670858	2	38511405	upstream_gene_variant	1147	GAPDHP25	0.276042	4.45959	C	T:0.574468 C:0.425532	T:0.583333 C:0.416667	T:0.65 C:0.35	G:0.873333 T:0.126667	T:0.29 C:0.71	3.412
rs4670858	2	38511405	regulatory_region_variant	-	-	0.276042	4.45959	C	T:0.574468 C:0.425532	T:0.583333 C:0.416667	T:0.65 C:0.35	G:0.873333 T:0.126667	T:0.29 C:0.71	3.412
rs4670858	2	38511405	upstream_gene_variant	1147	GAPDHP25	0.276042	4.45959	C	T:0.574468 C:0.425532	T:0.583333 C:0.416667	T:0.65 C:0.35	G:0.873333 T:0.126667	T:0.29 C:0.71	3.143
rs4670858	2	38511405	regulatory_region_variant	-	-	0.276042	4.45959	C	T:0.574468 C:0.425532	T:0.583333 C:0.416667	T:0.65 C:0.35	A:0.486667 G:0.513333	T:0.29 C:0.71	3.143
rs2008077	2	38512063	upstream_gene_variant	489	GAPDHP25	0.276042	4.45959	A	G:0.447368 A:0.552632	G:0.458333 A:0.541667	G:0.49 A:0.51	A:0.486667 G:0.513333	G:0.1 A:0.9	0.426
rs11894455	2	38517515	downstream_gene_variant	4507	ATL2	0.276042	4.45959	T	C:0.520833 T:0.479167	C:0.527778 T:0.472222	C:0.68 T:0.32	A:0.486667 G:0.513333	C:0.165 T:0.835	0.798
rs11894455	2	38517515	downstream_gene_variant	4781	ATL2	0.276042	4.45959	T	C:0.520833 T:0.479167	C:0.527778 T:0.472222	C:0.68 T:0.32	A:0.486667 G:0.513333	C:0.165 T:0.835	0.798
rs11894455	2	38517515	downstream_gene_variant	3963	GAPDHP25	0.276042	4.45959	T	C:0.520833 T:0.479167	C:0.527778 T:0.472222	C:0.68 T:0.32	A:0.486667 G:0.513333	C:0.165 T:0.835	0.798
rs11894455	2	38517515	downstream_gene_variant	4507	ATL2	0.276042	4.45959	T	C:0.520833 T:0.479167	C:0.527778 T:0.472222	C:0.68 T:0.32	A:0.486667 G:0.513333	C:0.165 T:0.835	0.579
rs11894455	2	38517515	downstream_gene_variant	4781	ATL2	0.276042	4.45959	T	C:0.520833 T:0.479167	C:0.527778 T:0.472222	C:0.68 T:0.32	A:0.486667 G:0.513333	C:0.165 T:0.835	0.579
rs11894455	2	38517515	downstream_gene_variant	3963	GAPDHP25	0.276042	4.45959	T	C:0.520833 T:0.479167	C:0.527778 T:0.472222	C:0.68 T:0.32	A:0.486667 G:0.513333	C:0.165 T:0.835	0.579
rs11894455	2	38517515	downstream_gene_variant	4507	ATL2	0.276042	4.45959	T	C:0.520833 T:0.479167	C:0.527778 T:0.472222	C:0.68 T:0.32	A:0.486667 G:0.513333	C:0.165 T:0.835	0.539
rs11894455	2	38517515	downstream_gene_variant	4781	ATL2	0.276042	4.45959	T	C:0.520833 T:0.479167	C:0.527778 T:0.472222	C:0.68 T:0.32	A:0.486667 G:0.513333	C:0.165 T:0.835	0.539
rs11894455	2	38517515	downstream_gene_variant	3963	GAPDHP25	0.276042	4.45959	T	C:0.520833 T:0.479167	C:0.527778 T:0.472222	C:0.68 T:0.32	A:0.486667 G:0.513333	C:0.165 T:0.835	0.539
rs17022549	2	38521908	downstream_gene_variant	1103	ATL2	0.276042	4.45959	C	T:0.859375 C:0.140625	T:0.930556 C:0.0694444	T:1 C:0	A:0.486667 G:0.513333	T:0.615 C:0.385	0.32
rs17022549	2	38521908	downstream_gene_variant	114	ATL2	0.276042	4.45959	C	T:0.859375 C:0.140625	T:0.930556 C:0.0694444	T:1 C:0	A:0.486667 G:0.513333	T:0.615 C:0.385	0.32
rs17022549	2	38521908	downstream_gene_variant	843	ATL2	0.276042	4.45959	C	T:0.859375 C:0.140625	T:0.930556 C:0.0694444	T:1 C:0	A:0.486667 G:0.513333	T:0.615 C:0.385	0.32
rs17022549	2	38521908	downstream_gene_variant	843	ATL2	0.276042	4.45959	C	T:0.859375 C:0.140625	T:0.930556 C:0.0694444	T:1 C:0	A:0.486667 G:0.513333	T:0.615 C:0.385	0.32
rs17022549	2	38521908	downstream_gene_variant	388	ATL2	0.276042	4.45959	C	T:0.859375 C:0.140625	T:0.930556 C:0.0694444	T:1 C:0	T:0.72 C:0.28	T:0.615 C:0.385	0.32
rs17022549	2	38521908	downstream_gene_variant	1135	ATL2	0.276042	4.45959	C	T:0.859375 C:0.140625	T:0.930556 C:0.0694444	T:1 C:0	T:0.72 C:0.28	T:0.615 C:0.385	0.32
rs17022549	2	38521908	downstream_gene_variant	1142	ATL2	0.276042	4.45959	C	T:0.859375 C:0.140625	T:0.930556 C:0.0694444	T:1 C:0	C:0.766667 T:0.233333	T:0.615 C:0.385	0.32
rs17022549	2	38521908	downstream_gene_variant	3165	ATL2	0.276042	4.45959	C	T:0.859375 C:0.140625	T:0.930556 C:0.0694444	T:1 C:0	C:0.766667 T:0.233333	T:0.615 C:0.385	0.32
rs17022549	2	38521908	downstream_gene_variant	3452	ATL2	0.276042	4.45959	C	T:0.859375 C:0.140625	T:0.930556 C:0.0694444	T:1 C:0	G:0.72 C:0.28	T:0.615 C:0.385	0.32
rs17022549	2	38521908	downstream_gene_variant	1048	ATL2	0.276042	4.45959	C	T:0.859375 C:0.140625	T:0.930556 C:0.0694444	T:1 C:0	G:0.72 C:0.28	T:0.615 C:0.385	0.32
rs17022549	2	38521908	downstream_gene_variant	1454	ATL2	0.276042	4.45959	C	T:0.859375 C:0.140625	T:0.930556 C:0.0694444	T:1 C:0	T:0.746667 G:0.253333	T:0.615 C:0.385	0.32
rs6714575	2	38540156	intron_variant	-	ATL2	0.276042	4.45959	C	C:0.890625 A:0.109375	C:0.944444 A:0.0555556	C:1 A:0	T:0.746667 G:0.253333	C:0.685 A:0.315	0.182
rs6714575	2	38540156	intron_variant	-	ATL2	0.276042	4.45959	C	C:0.890625 A:0.109375	C:0.944444 A:0.0555556	C:1 A:0	T:0.746667 G:0.253333	C:0.685 A:0.315	0.182
rs6714575	2	38540156	intron_variant	-	ATL2	0.276042	4.45959	C	C:0.890625 A:0.109375	C:0.944444 A:0.0555556	C:1 A:0	T:0.746667 G:0.253333	C:0.685 A:0.315	0.182
rs6714575	2	38540156	intron_variant,NMD_transcript_variant	-	ATL2	0.276042	4.45959	C	C:0.890625 A:0.109375	C:0.944444 A:0.0555556	C:1 A:0	T:0.746667 G:0.253333	C:0.685 A:0.315	0.182
rs6714575	2	38540156	intron_variant	-	ATL2	0.276042	4.45959	C	C:0.890625 A:0.109375	C:0.944444 A:0.0555556	C:1 A:0	T:0.746667 G:0.253333	C:0.685 A:0.315	0.182
rs6714575	2	38540156	intron_variant	-	ATL2	0.276042	4.45959	C	C:0.890625 A:0.109375	C:0.944444 A:0.0555556	C:1 A:0	T:0.746667 G:0.253333	C:0.685 A:0.315	0.182
rs6714575	2	38540156	intron_variant	-	ATL2	0.276042	4.45959	C	C:0.890625 A:0.109375	C:0.944444 A:0.0555556	C:1 A:0	C:0.713333 T:0.286667	C:0.685 A:0.315	0.182
rs6714575	2	38540156	intron_variant	-	ATL2	0.276042	4.45959	C	C:0.890625 A:0.109375	C:0.944444 A:0.0555556	C:1 A:0	C:0.713333 T:0.286667	C:0.685 A:0.315	0.182
rs6714575	2	38540156	intron_variant	-	ATL2	0.276042	4.45959	C	C:0.890625 A:0.109375	C:0.944444 A:0.0555556	C:1 A:0	C:0.713333 T:0.286667	C:0.685 A:0.315	0.182
rs6714575	2	38540156	downstream_gene_variant	1595	ATL2	0.276042	4.45959	C	C:0.890625 A:0.109375	C:0.944444 A:0.0555556	C:1 A:0	A:0.393333 G:0.606667	C:0.685 A:0.315	0.182
rs6714575	2	38540156	intron_variant	-	ATL2	0.276042	4.45959	C	C:0.890625 A:0.109375	C:0.944444 A:0.0555556	C:1 A:0	A:0.393333 G:0.606667	C:0.685 A:0.315	0.182
rs6714575	2	38540156	intron_variant	-	ATL2	0.276042	4.45959	C	C:0.890625 A:0.109375	C:0.944444 A:0.0555556	C:1 A:0	C:0.766667 A:0.233333	C:0.685 A:0.315	0.182
rs12712583	2	38542573	intron_variant	-	ATL2	0.276042	4.45959	C	T:0.505208 C:0.494792	T:0.527778 C:0.472222	T:0.66 C:0.34	C:0.766667 A:0.233333	T:0.17 C:0.83	5.176
rs12712583	2	38542573	intron_variant	-	ATL2	0.276042	4.45959	C	T:0.505208 C:0.494792	T:0.527778 C:0.472222	T:0.66 C:0.34	C:0.386667 T:0.613333	T:0.17 C:0.83	5.176
rs12712583	2	38542573	intron_variant	-	ATL2	0.276042	4.45959	C	T:0.505208 C:0.494792	T:0.527778 C:0.472222	T:0.66 C:0.34	C:0.386667 T:0.613333	T:0.17 C:0.83	5.176
rs12712583	2	38542573	intron_variant,NMD_transcript_variant	-	ATL2	0.276042	4.45959	C	T:0.505208 C:0.494792	T:0.527778 C:0.472222	T:0.66 C:0.34	C:0.386667 T:0.613333	T:0.17 C:0.83	5.176
rs12712583	2	38542573	intron_variant	-	ATL2	0.276042	4.45959	C	T:0.505208 C:0.494792	T:0.527778 C:0.472222	T:0.66 C:0.34	T:0.38 C:0.62	T:0.17 C:0.83	5.176
rs12712583	2	38542573	intron_variant	-	ATL2	0.276042	4.45959	C	T:0.505208 C:0.494792	T:0.527778 C:0.472222	T:0.66 C:0.34	T:0.38 C:0.62	T:0.17 C:0.83	5.176
rs12712583	2	38542573	intron_variant	-	ATL2	0.276042	4.45959	C	T:0.505208 C:0.494792	T:0.527778 C:0.472222	T:0.66 C:0.34	A:0.96 G:0.04	T:0.17 C:0.83	5.176
rs12712583	2	38542573	intron_variant	-	ATL2	0.276042	4.45959	C	T:0.505208 C:0.494792	T:0.527778 C:0.472222	T:0.66 C:0.34	A:0.96 G:0.04	T:0.17 C:0.83	5.176
rs12712583	2	38542573	downstream_gene_variant	3506	ATL2	0.276042	4.45959	C	T:0.505208 C:0.494792	T:0.527778 C:0.472222	T:0.66 C:0.34	G:0.846667 A:0.153333	T:0.17 C:0.83	5.176
rs12712583	2	38542573	intron_variant	-	ATL2	0.276042	4.45959	C	T:0.505208 C:0.494792	T:0.527778 C:0.472222	T:0.66 C:0.34	G:0.846667 A:0.153333	T:0.17 C:0.83	5.176
rs12712583	2	38542573	intron_variant,NMD_transcript_variant	-	ATL2	0.276042	4.45959	C	T:0.505208 C:0.494792	T:0.527778 C:0.472222	T:0.66 C:0.34	G:0.54 A:0.46	T:0.17 C:0.83	5.176
rs12712583	2	38542573	downstream_gene_variant	3404	ATL2	0.276042	4.45959	C	T:0.505208 C:0.494792	T:0.527778 C:0.472222	T:0.66 C:0.34	C:0.673333 T:0.326667	T:0.17 C:0.83	5.176
rs12712583	2	38542573	downstream_gene_variant	2895	ATL2	0.276042	4.45959	C	T:0.505208 C:0.494792	T:0.527778 C:0.472222	T:0.66 C:0.34	G:0.973333 A:0.0266667	T:0.17 C:0.83	5.176
rs12712583	2	38542573	intron_variant	-	ATL2	0.276042	4.45959	C	T:0.505208 C:0.494792	T:0.527778 C:0.472222	T:0.66 C:0.34	G:0.973333 A:0.0266667	T:0.17 C:0.83	5.176
rs12712583	2	38542573	intron_variant	-	ATL2	0.276042	4.45959	C	T:0.505208 C:0.494792	T:0.527778 C:0.472222	T:0.66 C:0.34	C:0.946667 T:0.0533333	T:0.17 C:0.83	5.176
rs4589732	2	38555830	intron_variant	-	ATL2	0.276042	4.45959	G	C:0.515957 G:0.484043	C:0.625 G:0.375	C:0.76 G:0.24	G:0.986667 A:0.0133333	C:0.21 G:0.79	1.846
rs4589732	2	38555830	intron_variant	-	ATL2	0.276042	4.45959	G	C:0.515957 G:0.484043	C:0.625 G:0.375	C:0.76 G:0.24	C:0.653333 T:0.346667	C:0.21 G:0.79	1.846
rs4589732	2	38555830	intron_variant	-	ATL2	0.276042	4.45959	G	C:0.515957 G:0.484043	C:0.625 G:0.375	C:0.76 G:0.24	C:0.653333 T:0.346667	C:0.21 G:0.79	1.846
rs4589732	2	38555830	intron_variant,NMD_transcript_variant	-	ATL2	0.276042	4.45959	G	C:0.515957 G:0.484043	C:0.625 G:0.375	C:0.76 G:0.24	C:0.606667 G:0.393333	C:0.21 G:0.79	1.846
rs4589732	2	38555830	intron_variant	-	ATL2	0.276042	4.45959	G	C:0.515957 G:0.484043	C:0.625 G:0.375	C:0.76 G:0.24	C:0.606667 G:0.393333	C:0.21 G:0.79	1.846
rs4589732	2	38555830	intron_variant	-	ATL2	0.276042	4.45959	G	C:0.515957 G:0.484043	C:0.625 G:0.375	C:0.76 G:0.24	A:0.56 G:0.44	C:0.21 G:0.79	1.846
rs4589732	2	38555830	intron_variant	-	ATL2	0.276042	4.45959	G	C:0.515957 G:0.484043	C:0.625 G:0.375	C:0.76 G:0.24	A:0.6 G:0.4	C:0.21 G:0.79	1.846
rs4589732	2	38555830	intron_variant	-	ATL2	0.276042	4.45959	G	C:0.515957 G:0.484043	C:0.625 G:0.375	C:0.76 G:0.24	A:0.6 G:0.4	C:0.21 G:0.79	1.846
rs4589732	2	38555830	intron_variant	-	ATL2	0.276042	4.45959	G	C:0.515957 G:0.484043	C:0.625 G:0.375	C:0.76 G:0.24	A:0.6 G:0.4	C:0.21 G:0.79	1.846
rs4589732	2	38555830	intron_variant	-	ATL2	0.276042	4.45959	G	C:0.515957 G:0.484043	C:0.625 G:0.375	C:0.76 G:0.24	A:0.6 G:0.4	C:0.21 G:0.79	1.846
rs4589732	2	38555830	intron_variant,NMD_transcript_variant	-	ATL2	0.276042	4.45959	G	C:0.515957 G:0.484043	C:0.625 G:0.375	C:0.76 G:0.24	G:0.56 A:0.44	C:0.21 G:0.79	1.846
rs4589732	2	38555830	intron_variant,non_coding_transcript_variant	-	ATL2	0.276042	4.45959	G	C:0.515957 G:0.484043	C:0.625 G:0.375	C:0.76 G:0.24	G:0.56 A:0.44	C:0.21 G:0.79	1.846
rs4589732	2	38555830	intron_variant,non_coding_transcript_variant	-	ATL2	0.276042	4.45959	G	C:0.515957 G:0.484043	C:0.625 G:0.375	C:0.76 G:0.24	G:0.56 A:0.44	C:0.21 G:0.79	1.846
rs4589732	2	38555830	intron_variant	-	ATL2	0.276042	4.45959	G	C:0.515957 G:0.484043	C:0.625 G:0.375	C:0.76 G:0.24	G:0.56 A:0.44	C:0.21 G:0.79	1.846
rs4589732	2	38555830	intron_variant	-	ATL2	0.276042	4.45959	G	C:0.515957 G:0.484043	C:0.625 G:0.375	C:0.76 G:0.24	A:0.56 T:0.44	C:0.21 G:0.79	1.846
rs4589732	2	38555830	intron_variant	-	ATL2	0.276042	4.45959	G	C:0.515957 G:0.484043	C:0.625 G:0.375	C:0.76 G:0.24	A:0.56 T:0.44	C:0.21 G:0.79	1.259
rs4589732	2	38555830	intron_variant	-	ATL2	0.276042	4.45959	G	C:0.515957 G:0.484043	C:0.625 G:0.375	C:0.76 G:0.24	A:0.56 T:0.44	C:0.21 G:0.79	1.259
rs4589732	2	38555830	intron_variant	-	ATL2	0.276042	4.45959	G	C:0.515957 G:0.484043	C:0.625 G:0.375	C:0.76 G:0.24	A:0.56 T:0.44	C:0.21 G:0.79	1.259
rs4589732	2	38555830	intron_variant,NMD_transcript_variant	-	ATL2	0.276042	4.45959	G	C:0.515957 G:0.484043	C:0.625 G:0.375	C:0.76 G:0.24	A:0.56 T:0.44	C:0.21 G:0.79	1.259
rs4589732	2	38555830	intron_variant	-	ATL2	0.276042	4.45959	G	C:0.515957 G:0.484043	C:0.625 G:0.375	C:0.76 G:0.24	A:0.56 T:0.44	C:0.21 G:0.79	1.259
rs4589732	2	38555830	intron_variant	-	ATL2	0.276042	4.45959	G	C:0.515957 G:0.484043	C:0.625 G:0.375	C:0.76 G:0.24	A:0.686667 G:0.313333	C:0.21 G:0.79	1.259
rs4589732	2	38555830	intron_variant	-	ATL2	0.276042	4.45959	G	C:0.515957 G:0.484043	C:0.625 G:0.375	C:0.76 G:0.24	A:0.686667 G:0.313333	C:0.21 G:0.79	1.259
rs4589732	2	38555830	intron_variant	-	ATL2	0.276042	4.45959	G	C:0.515957 G:0.484043	C:0.625 G:0.375	C:0.76 G:0.24	A:0.686667 G:0.313333	C:0.21 G:0.79	1.259
rs4589732	2	38555830	intron_variant	-	ATL2	0.276042	4.45959	G	C:0.515957 G:0.484043	C:0.625 G:0.375	C:0.76 G:0.24	A:0.686667 G:0.313333	C:0.21 G:0.79	1.259
rs4589732	2	38555830	intron_variant	-	ATL2	0.276042	4.45959	G	C:0.515957 G:0.484043	C:0.625 G:0.375	C:0.76 G:0.24	A:0.686667 G:0.313333	C:0.21 G:0.79	1.259
rs4589732	2	38555830	intron_variant,NMD_transcript_variant	-	ATL2	0.276042	4.45959	G	C:0.515957 G:0.484043	C:0.625 G:0.375	C:0.76 G:0.24	A:0.686667 G:0.313333	C:0.21 G:0.79	1.259
rs4589732	2	38555830	intron_variant,non_coding_transcript_variant	-	ATL2	0.276042	4.45959	G	C:0.515957 G:0.484043	C:0.625 G:0.375	C:0.76 G:0.24	C:0.933333 T:0.0666667	C:0.21 G:0.79	1.259
rs4589732	2	38555830	intron_variant,non_coding_transcript_variant	-	ATL2	0.276042	4.45959	G	C:0.515957 G:0.484043	C:0.625 G:0.375	C:0.76 G:0.24	T:0.786667 C:0.213333	C:0.21 G:0.79	1.259
rs4589732	2	38555830	intron_variant	-	ATL2	0.276042	4.45959	G	C:0.515957 G:0.484043	C:0.625 G:0.375	C:0.76 G:0.24	T:0.786667 C:0.213333	C:0.21 G:0.79	1.259
rs4589732	2	38555830	intron_variant	-	ATL2	0.276042	4.45959	G	C:0.515957 G:0.484043	C:0.625 G:0.375	C:0.76 G:0.24	T:0.786667 C:0.213333	C:0.21 G:0.79	1.259
rs10175905	2	38559225	intron_variant	-	ATL2	0.276042	4.45959	T	T:0.553763 C:0.446237	T:0.625 C:0.375	T:0.76 C:0.24	#REF!	T:0.21 C:0.79	9.602
rs10175905	2	38559225	intron_variant	-	ATL2	0.276042	4.45959	T	T:0.553763 C:0.446237	T:0.625 C:0.375	T:0.76 C:0.24	#REF!	T:0.21 C:0.79	9.602
rs10175905	2	38559225	intron_variant	-	ATL2	0.276042	4.45959	T	T:0.553763 C:0.446237	T:0.625 C:0.375	T:0.76 C:0.24	#REF!	T:0.21 C:0.79	9.602
rs10175905	2	38559225	intron_variant,NMD_transcript_variant	-	ATL2	0.276042	4.45959	T	T:0.553763 C:0.446237	T:0.625 C:0.375	T:0.76 C:0.24	#REF!	T:0.21 C:0.79	9.602
rs10175905	2	38559225	intron_variant	-	ATL2	0.276042	4.45959	T	T:0.553763 C:0.446237	T:0.625 C:0.375	T:0.76 C:0.24	#REF!	T:0.21 C:0.79	9.602
rs10175905	2	38559225	intron_variant	-	ATL2	0.276042	4.45959	T	T:0.553763 C:0.446237	T:0.625 C:0.375	T:0.76 C:0.24	#REF!	T:0.21 C:0.79	9.602
rs10175905	2	38559225	intron_variant	-	ATL2	0.276042	4.45959	T	T:0.553763 C:0.446237	T:0.625 C:0.375	T:0.76 C:0.24	#REF!	T:0.21 C:0.79	9.602
rs10175905	2	38559225	intron_variant	-	ATL2	0.276042	4.45959	T	T:0.553763 C:0.446237	T:0.625 C:0.375	T:0.76 C:0.24	#REF!	T:0.21 C:0.79	9.602
rs10175905	2	38559225	intron_variant	-	ATL2	0.276042	4.45959	T	T:0.553763 C:0.446237	T:0.625 C:0.375	T:0.76 C:0.24	#REF!	T:0.21 C:0.79	9.602
rs10175905	2	38559225	intron_variant	-	ATL2	0.276042	4.45959	T	T:0.553763 C:0.446237	T:0.625 C:0.375	T:0.76 C:0.24	#REF!	T:0.21 C:0.79	9.602
rs10175905	2	38559225	intron_variant,NMD_transcript_variant	-	ATL2	0.276042	4.45959	T	T:0.553763 C:0.446237	T:0.625 C:0.375	T:0.76 C:0.24	#REF!	T:0.21 C:0.79	9.602
rs10175905	2	38559225	intron_variant,non_coding_transcript_variant	-	ATL2	0.276042	4.45959	T	T:0.553763 C:0.446237	T:0.625 C:0.375	T:0.76 C:0.24	#REF!	T:0.21 C:0.79	9.602
rs10175905	2	38559225	intron_variant,non_coding_transcript_variant	-	ATL2	0.276042	4.45959	T	T:0.553763 C:0.446237	T:0.625 C:0.375	T:0.76 C:0.24	#REF!	T:0.21 C:0.79	9.602
rs10175905	2	38559225	intron_variant	-	ATL2	0.276042	4.45959	T	T:0.553763 C:0.446237	T:0.625 C:0.375	T:0.76 C:0.24	#REF!	T:0.21 C:0.79	9.602
rs10175905	2	38559225	intron_variant	-	ATL2	0.276042	4.45959	T	T:0.553763 C:0.446237	T:0.625 C:0.375	T:0.76 C:0.24	#REF!	T:0.21 C:0.79	9.602
rs17022606	2	38587992	intron_variant	-	ATL2	0.276042	4.45959	T	T:0.873684 A:0.126316	T:0.902778 A:0.0972222	T:1 A:0	#REF!	T:0.57 A:0.43	12.31
rs17022606	2	38587992	intron_variant	-	ATL2	0.276042	4.45959	T	T:0.873684 A:0.126316	T:0.902778 A:0.0972222	T:1 A:0	#REF!	T:0.57 A:0.43	12.31
rs17022606	2	38587992	intron_variant	-	ATL2	0.276042	4.45959	T	T:0.873684 A:0.126316	T:0.902778 A:0.0972222	T:1 A:0	#REF!	T:0.57 A:0.43	12.31
rs17022606	2	38587992	intron_variant,NMD_transcript_variant	-	ATL2	0.276042	4.45959	T	T:0.873684 A:0.126316	T:0.902778 A:0.0972222	T:1 A:0	#REF!	T:0.57 A:0.43	12.31
rs17022606	2	38587992	intron_variant	-	ATL2	0.276042	4.45959	T	T:0.873684 A:0.126316	T:0.902778 A:0.0972222	T:1 A:0	#REF!	T:0.57 A:0.43	12.31
rs17022606	2	38587992	intron_variant,NMD_transcript_variant	-	ATL2	0.276042	4.45959	T	T:0.873684 A:0.126316	T:0.902778 A:0.0972222	T:1 A:0	#REF!	T:0.57 A:0.43	12.31
rs17022606	2	38587992	intron_variant	-	ATL2	0.276042	4.45959	T	T:0.873684 A:0.126316	T:0.902778 A:0.0972222	T:1 A:0	#REF!	T:0.57 A:0.43	12.31
rs17022606	2	38587992	intron_variant	-	ATL2	0.276042	4.45959	T	T:0.873684 A:0.126316	T:0.902778 A:0.0972222	T:1 A:0	#REF!	T:0.57 A:0.43	12.31
rs17022606	2	38587992	intron_variant	-	ATL2	0.276042	4.45959	T	T:0.873684 A:0.126316	T:0.902778 A:0.0972222	T:1 A:0	#REF!	T:0.57 A:0.43	12.31
rs17022606	2	38587992	intron_variant	-	ATL2	0.276042	4.45959	T	T:0.873684 A:0.126316	T:0.902778 A:0.0972222	T:1 A:0	#REF!	T:0.57 A:0.43	12.31
rs17022606	2	38587992	intron_variant	-	ATL2	0.276042	4.45959	T	T:0.873684 A:0.126316	T:0.902778 A:0.0972222	T:1 A:0	#REF!	T:0.57 A:0.43	12.31
rs17022606	2	38587992	intron_variant,NMD_transcript_variant	-	ATL2	0.276042	4.45959	T	T:0.873684 A:0.126316	T:0.902778 A:0.0972222	T:1 A:0	#REF!	T:0.57 A:0.43	12.31
rs17022606	2	38587992	intron_variant,non_coding_transcript_variant	-	ATL2	0.276042	4.45959	T	T:0.873684 A:0.126316	T:0.902778 A:0.0972222	T:1 A:0	#REF!	T:0.57 A:0.43	12.31
rs17022606	2	38587992	upstream_gene_variant	1246	ATL2	0.276042	4.45959	T	T:0.873684 A:0.126316	T:0.902778 A:0.0972222	T:1 A:0	#REF!	T:0.57 A:0.43	12.31
rs17022606	2	38587992	intron_variant	-	ATL2	0.276042	4.45959	T	T:0.873684 A:0.126316	T:0.902778 A:0.0972222	T:1 A:0	#REF!	T:0.57 A:0.43	12.31
rs17022606	2	38587992	intron_variant	-	ATL2	0.276042	4.45959	T	T:0.873684 A:0.126316	T:0.902778 A:0.0972222	T:1 A:0	#REF!	T:0.57 A:0.43	12.31
rs13339869	2	38591592	intron_variant	-	ATL2	0.276042	4.45959	G	G:0.857895 A:0.142105	G:0.888889 A:0.111111	G:1 A:0	T:0.88 C:0.12	G:0.535 A:0.465	7.076
rs13339869	2	38591592	intron_variant	-	ATL2	0.276042	4.45959	G	G:0.857895 A:0.142105	G:0.888889 A:0.111111	G:1 A:0	T:0.88 C:0.12	G:0.535 A:0.465	7.076
rs13339869	2	38591592	intron_variant	-	ATL2	0.276042	4.45959	G	G:0.857895 A:0.142105	G:0.888889 A:0.111111	G:1 A:0	T:0.993333 A:0.00666667	G:0.535 A:0.465	7.076
rs13339869	2	38591592	intron_variant,NMD_transcript_variant	-	ATL2	0.276042	4.45959	G	G:0.857895 A:0.142105	G:0.888889 A:0.111111	G:1 A:0	T:0.993333 A:0.00666667	G:0.535 A:0.465	7.076
rs13339869	2	38591592	intron_variant	-	ATL2	0.276042	4.45959	G	G:0.857895 A:0.142105	G:0.888889 A:0.111111	G:1 A:0	T:0.993333 A:0.00666667	G:0.535 A:0.465	7.076
rs13339869	2	38591592	intron_variant,NMD_transcript_variant	-	ATL2	0.276042	4.45959	G	G:0.857895 A:0.142105	G:0.888889 A:0.111111	G:1 A:0	T:0.993333 A:0.00666667	G:0.535 A:0.465	7.076
rs13339869	2	38591592	intron_variant	-	ATL2	0.276042	4.45959	G	G:0.857895 A:0.142105	G:0.888889 A:0.111111	G:1 A:0	T:0.993333 A:0.00666667	G:0.535 A:0.465	7.076
rs13339869	2	38591592	intron_variant	-	ATL2	0.276042	4.45959	G	G:0.857895 A:0.142105	G:0.888889 A:0.111111	G:1 A:0	T:0.993333 A:0.00666667	G:0.535 A:0.465	7.076
rs13339869	2	38591592	intron_variant	-	ATL2	0.276042	4.45959	G	G:0.857895 A:0.142105	G:0.888889 A:0.111111	G:1 A:0	A:0.9 G:0.1	G:0.535 A:0.465	7.076
rs13339869	2	38591592	intron_variant	-	ATL2	0.276042	4.45959	G	G:0.857895 A:0.142105	G:0.888889 A:0.111111	G:1 A:0	A:0.9 G:0.1	G:0.535 A:0.465	7.076
rs13339869	2	38591592	intron_variant	-	ATL2	0.276042	4.45959	G	G:0.857895 A:0.142105	G:0.888889 A:0.111111	G:1 A:0	C:0.933333 T:0.0666667	G:0.535 A:0.465	7.076
rs13339869	2	38591592	intron_variant,NMD_transcript_variant	-	ATL2	0.276042	4.45959	G	G:0.857895 A:0.142105	G:0.888889 A:0.111111	G:1 A:0	C:0.933333 T:0.0666667	G:0.535 A:0.465	7.076
rs13339869	2	38591592	intron_variant,non_coding_transcript_variant	-	ATL2	0.276042	4.45959	G	G:0.857895 A:0.142105	G:0.888889 A:0.111111	G:1 A:0	C:0.88 T:0.12	G:0.535 A:0.465	7.076
rs13339869	2	38591592	upstream_gene_variant	4846	ATL2	0.276042	4.45959	G	G:0.857895 A:0.142105	G:0.888889 A:0.111111	G:1 A:0	G:0.786667 T:0.213333	G:0.535 A:0.465	7.076
rs13339869	2	38591592	intron_variant	-	ATL2	0.276042	4.45959	G	G:0.857895 A:0.142105	G:0.888889 A:0.111111	G:1 A:0	G:0.873333 A:0.126667	G:0.535 A:0.465	7.076
rs13339869	2	38591592	intron_variant	-	ATL2	0.276042	4.45959	G	G:0.857895 A:0.142105	G:0.888889 A:0.111111	G:1 A:0	C:0.9 A:0.1	G:0.535 A:0.465	7.076
rs13339869	2	38591592	regulatory_region_variant	-	-	0.276042	4.45959	G	G:0.857895 A:0.142105	G:0.888889 A:0.111111	G:1 A:0	A:0.68 C:0.32	G:0.535 A:0.465	7.076
rs6724418	2	38609110	upstream_gene_variant	4706	ATL2	0.276042	4.45959	T	T:0.617021 C:0.382979	T:0.680556 C:0.319444	T:0.63 C:0.37	A:0.68 C:0.32	T:0.625 C:0.375	6.123
rs6724418	2	38609110	upstream_gene_variant	4695	ATL2	0.276042	4.45959	T	T:0.617021 C:0.382979	T:0.680556 C:0.319444	T:0.63 C:0.37	A:0.68 C:0.32	T:0.625 C:0.375	6.123
rs6724418	2	38609110	upstream_gene_variant	4683	ATL2	0.276042	4.45959	T	T:0.617021 C:0.382979	T:0.680556 C:0.319444	T:0.63 C:0.37	C:0.706667 T:0.293333	T:0.625 C:0.375	6.123
rs6724418	2	38609110	upstream_gene_variant	4695	ATL2	0.276042	4.45959	T	T:0.617021 C:0.382979	T:0.680556 C:0.319444	T:0.63 C:0.37	C:0.706667 T:0.293333	T:0.625 C:0.375	6.123
rs6724418	2	38609110	upstream_gene_variant	4695	ATL2	0.276042	4.45959	T	T:0.617021 C:0.382979	T:0.680556 C:0.319444	T:0.63 C:0.37	T:0.566667 C:0.433333	T:0.625 C:0.375	6.123
rs6724418	2	38609110	upstream_gene_variant	4712	ATL2	0.276042	4.45959	T	T:0.617021 C:0.382979	T:0.680556 C:0.319444	T:0.63 C:0.37	T:0.566667 C:0.433333	T:0.625 C:0.375	6.123
rs6724418	2	38609110	upstream_gene_variant	4707	ATL2	0.276042	4.45959	T	T:0.617021 C:0.382979	T:0.680556 C:0.319444	T:0.63 C:0.37	T:0.566667 C:0.433333	T:0.625 C:0.375	6.123
rs6724418	2	38609110	upstream_gene_variant	4689	ATL2	0.276042	4.45959	T	T:0.617021 C:0.382979	T:0.680556 C:0.319444	T:0.63 C:0.37	T:0.566667 C:0.433333	T:0.625 C:0.375	6.123
rs6724418	2	38609110	upstream_gene_variant	4706	ATL2	0.276042	4.45959	T	T:0.617021 C:0.382979	T:0.680556 C:0.319444	T:0.63 C:0.37	T:0.68 C:0.32	T:0.625 C:0.375	6.123
rs6724418	2	38609110	upstream_gene_variant	4695	ATL2	0.276042	4.45959	T	T:0.617021 C:0.382979	T:0.680556 C:0.319444	T:0.63 C:0.37	T:0.68 C:0.32	T:0.625 C:0.375	6.123
rs6724418	2	38609110	upstream_gene_variant	4695	ATL2	0.276042	4.45959	T	T:0.617021 C:0.382979	T:0.680556 C:0.319444	T:0.63 C:0.37	T:0.68 C:0.32	T:0.625 C:0.375	6.123
rs10198160	2	38611930	intergenic_variant	-	-	0.276042	4.45959	T	T:0.615789 C:0.384211	T:0.680556 C:0.319444	T:0.63 C:0.37	T:0.68 C:0.32	T:0.62 C:0.38	1.418
rs11674467	2	38621456	intergenic_variant	-	-	0.276042	4.45959	C	T:0.307292 C:0.692708	T:0.402778 C:0.597222	T:0.44 C:0.56	G:0.573333 A:0.426667	T:0.03 C:0.97	5.207
rs1027880	2	38626307	intergenic_variant	-	-	0.276042	4.45959	T	T:0.6875 C:0.3125	T:0.722222 C:0.277778	T:0.68 C:0.32	#REF!	T:0.68 C:0.32	11.44
rs4670872	2	38648212	intron_variant,non_coding_transcript_variant	-	AC016995.3	0.276042	4.45959	G	A:0.661458 G:0.338542	A:0.680556 G:0.319444	A:0.79 G:0.21	C:0.62 T:0.38	A:0.53 G:0.47	1.248
rs4670872	2	38648212	upstream_gene_variant	3143	AC016995.3	0.276042	4.45959	G	A:0.661458 G:0.338542	A:0.680556 G:0.319444	A:0.79 G:0.21	C:0.62 T:0.38	A:0.53 G:0.47	1.248
rs4670872	2	38648212	intron_variant,non_coding_transcript_variant	-	AC016995.3	0.276042	4.45959	G	A:0.661458 G:0.338542	A:0.680556 G:0.319444	A:0.79 G:0.21	C:0.62 T:0.38	A:0.53 G:0.47	1.071
rs4670872	2	38648212	upstream_gene_variant	3143	AC016995.3	0.276042	4.45959	G	A:0.661458 G:0.338542	A:0.680556 G:0.319444	A:0.79 G:0.21	C:0.62 T:0.38	A:0.53 G:0.47	1.071
rs17022657	2	38657595	intron_variant,non_coding_transcript_variant	-	AC016995.3	0.276042	4.45959	G	G:0.932292 A:0.0677083	G:0.972222 A:0.0277778	G:0.95 A:0.05	C:0.62 T:0.38	G:0.89 A:0.11	1.252
rs17022657	2	38657595	upstream_gene_variant	841	AC093822.1	0.276042	4.45959	G	G:0.932292 A:0.0677083	G:0.972222 A:0.0277778	G:0.95 A:0.05	C:0.62 T:0.38	G:0.89 A:0.11	1.252
rs17022657	2	38657595	regulatory_region_variant	-	-	0.276042	4.45959	G	G:0.932292 A:0.0677083	G:0.972222 A:0.0277778	G:0.95 A:0.05	C:0.62 T:0.38	G:0.89 A:0.11	1.252
rs17022657	2	38657595	intron_variant,non_coding_transcript_variant	-	AC016995.3	0.276042	4.45959	G	G:0.932292 A:0.0677083	G:0.972222 A:0.0277778	G:0.95 A:0.05	C:0.62 T:0.38	G:0.89 A:0.11	0.895
rs17022657	2	38657595	upstream_gene_variant	841	AC093822.1	0.276042	4.45959	G	G:0.932292 A:0.0677083	G:0.972222 A:0.0277778	G:0.95 A:0.05	T:0.96 C:0.04	G:0.89 A:0.11	0.895
rs17022657	2	38657595	regulatory_region_variant	-	-	0.276042	4.45959	G	G:0.932292 A:0.0677083	G:0.972222 A:0.0277778	G:0.95 A:0.05	T:0.96 C:0.04	G:0.89 A:0.11	0.895
rs10175260	2	38659657	intron_variant,non_coding_transcript_variant	-	AC016995.3	#N/A	#N/A	T	T:0.723404 C:0.276596	T:0.680556 C:0.319444	T:0.63 C:0.37	T:0.96 C:0.04	T:0.625 C:0.375	0.609
rs10175260	2	38659657	intron_variant,non_coding_transcript_variant	-	AC093822.1	#N/A	#N/A	T	T:0.723404 C:0.276596	T:0.680556 C:0.319444	T:0.63 C:0.37	T:0.96 C:0.04	T:0.625 C:0.375	0.609
rs10175260	2	38659657	regulatory_region_variant	-	-	#N/A	#N/A	T	T:0.723404 C:0.276596	T:0.680556 C:0.319444	T:0.63 C:0.37	T:0.96 C:0.04	T:0.625 C:0.375	0.609
rs2279991	2	38660638	intron_variant,non_coding_transcript_variant	-	AC016995.3	#N/A	#N/A	A	A:0.739583 T:0.260417	A:0.652778 T:0.347222	A:0.63 T:0.37	T:0.96 C:0.04	A:0.65 T:0.35	0.493
rs2279991	2	38660638	non_coding_transcript_exon_variant	-	AC093822.1	#N/A	#N/A	A	A:0.739583 T:0.260417	A:0.652778 T:0.347222	A:0.63 T:0.37	T:0.96 C:0.04	A:0.65 T:0.35	0.493
rs2279991	2	38660638	regulatory_region_variant	-	-	#N/A	#N/A	A	A:0.739583 T:0.260417	A:0.652778 T:0.347222	A:0.63 T:0.37	T:0.96 C:0.04	A:0.65 T:0.35	0.493
rs2279991	2	38660638	TF_binding_site_variant	-	-	#N/A	#N/A	A	A:0.739583 T:0.260417	A:0.652778 T:0.347222	A:0.63 T:0.37	T:0.96 C:0.04	A:0.65 T:0.35	0.493
rs2279991	2	38660638	TF_binding_site_variant	-	-	#N/A	#N/A	A	A:0.739583 T:0.260417	A:0.652778 T:0.347222	A:0.63 T:0.37	T:0.96 C:0.04	A:0.65 T:0.35	0.493
rs10199192	2	38663242	intron_variant,non_coding_transcript_variant	-	AC016995.3	#N/A	#N/A	G	A:0.395833 G:0.604167	A:0.361111 G:0.638889	A:0.42 G:0.58	#REF!	A:0.24 G:0.76	12.11
rs10199192	2	38663242	downstream_gene_variant	2527	AC093822.1	#N/A	#N/A	G	A:0.395833 G:0.604167	A:0.361111 G:0.638889	A:0.42 G:0.58	#REF!	A:0.24 G:0.76	12.11
rs10199192	2	38663242	regulatory_region_variant	-	-	#N/A	#N/A	G	A:0.395833 G:0.604167	A:0.361111 G:0.638889	A:0.42 G:0.58	#REF!	A:0.24 G:0.76	12.11
rs12712602	2	38675765	intron_variant,non_coding_transcript_variant	-	AC016995.3	#N/A	#N/A	C	T:0.463542 C:0.536458	T:0.472222 C:0.527778	T:0.47 C:0.53	C:0.953333 A:0.0466667	T:0.305 C:0.695	5.88
rs12712602	2	38675765	intron_variant,non_coding_transcript_variant	-	AC016995.3	#N/A	#N/A	C	T:0.463542 C:0.536458	T:0.472222 C:0.527778	T:0.47 C:0.53	C:0.953333 A:0.0466667	T:0.305 C:0.695	5.635
rs13021626	2	38675893	intron_variant,non_coding_transcript_variant	-	AC016995.3	#N/A	#N/A	G	G:0.817708 A:0.182292	G:0.902778 A:0.0972222	G:0.9 A:0.1	C:0.953333 A:0.0466667	G:0.895 A:0.105	1.831
rs13021626	2	38675893	regulatory_region_variant	-	-	#N/A	#N/A	G	G:0.817708 A:0.182292	G:0.902778 A:0.0972222	G:0.9 A:0.1	C:0.953333 A:0.0466667	G:0.895 A:0.105	1.831
rs13021626	2	38675893	TF_binding_site_variant	-	-	#N/A	#N/A	G	G:0.817708 A:0.182292	G:0.902778 A:0.0972222	G:0.9 A:0.1	C:0.953333 A:0.0466667	G:0.895 A:0.105	1.831
rs13021626	2	38675893	TF_binding_site_variant	-	-	#N/A	#N/A	G	G:0.817708 A:0.182292	G:0.902778 A:0.0972222	G:0.9 A:0.1	C:0.953333 A:0.0466667	G:0.895 A:0.105	1.831
rs13021626	2	38675893	TF_binding_site_variant	-	-	#N/A	#N/A	G	G:0.817708 A:0.182292	G:0.902778 A:0.0972222	G:0.9 A:0.1	C:0.953333 A:0.0466667	G:0.895 A:0.105	1.831
rs13021626	2	38675893	intron_variant,non_coding_transcript_variant	-	AC016995.3	#N/A	#N/A	G	G:0.817708 A:0.182292	G:0.902778 A:0.0972222	G:0.9 A:0.1	C:0.953333 A:0.0466667	G:0.895 A:0.105	1.325
rs13021626	2	38675893	regulatory_region_variant	-	-	#N/A	#N/A	G	G:0.817708 A:0.182292	G:0.902778 A:0.0972222	G:0.9 A:0.1	C:0.953333 A:0.0466667	G:0.895 A:0.105	1.325
rs13021626	2	38675893	TF_binding_site_variant	-	-	#N/A	#N/A	G	G:0.817708 A:0.182292	G:0.902778 A:0.0972222	G:0.9 A:0.1	C:0.953333 A:0.0466667	G:0.895 A:0.105	1.325
rs13021626	2	38675893	TF_binding_site_variant	-	-	#N/A	#N/A	G	G:0.817708 A:0.182292	G:0.902778 A:0.0972222	G:0.9 A:0.1	T:0.686667 C:0.313333	G:0.895 A:0.105	1.325
rs13021626	2	38675893	TF_binding_site_variant	-	-	#N/A	#N/A	G	G:0.817708 A:0.182292	G:0.902778 A:0.0972222	G:0.9 A:0.1	T:0.686667 C:0.313333	G:0.895 A:0.105	1.325
rs12997977	2	38675963	intron_variant,non_coding_transcript_variant	-	AC016995.3	#N/A	#N/A	T	T:0.817708 G:0.182292	T:0.902778 G:0.0972222	T:0.9 G:0.1	T:0.686667 C:0.313333	T:0.895 G:0.105	8.71
rs12997977	2	38675963	regulatory_region_variant	-	-	#N/A	#N/A	T	T:0.817708 G:0.182292	T:0.902778 G:0.0972222	T:0.9 G:0.1	T:0.686667 C:0.313333	T:0.895 G:0.105	8.71
rs12997977	2	38675963	TF_binding_site_variant	-	-	#N/A	#N/A	T	T:0.817708 G:0.182292	T:0.902778 G:0.0972222	T:0.9 G:0.1	T:0.686667 C:0.313333	T:0.895 G:0.105	8.71
rs12997977	2	38675963	intron_variant,non_coding_transcript_variant	-	AC016995.3	#N/A	#N/A	T	T:0.817708 G:0.182292	T:0.902778 G:0.0972222	T:0.9 G:0.1	T:0.686667 C:0.313333	T:0.895 G:0.105	8.626
rs12997977	2	38675963	regulatory_region_variant	-	-	#N/A	#N/A	T	T:0.817708 G:0.182292	T:0.902778 G:0.0972222	T:0.9 G:0.1	T:0.686667 C:0.313333	T:0.895 G:0.105	8.626
rs12997977	2	38675963	TF_binding_site_variant	-	-	#N/A	#N/A	T	T:0.817708 G:0.182292	T:0.902778 G:0.0972222	T:0.9 G:0.1	T:0.686667 C:0.313333	T:0.895 G:0.105	8.626
rs11688737	2	38676446	intron_variant,non_coding_transcript_variant	-	AC016995.3	#N/A	#N/A	T	T:0.572917 A:0.427083	T:0.652778 A:0.347222	T:0.6 A:0.4	T:0.686667 C:0.313333	T:0.7 A:0.3	8.135
rs11688737	2	38676446	regulatory_region_variant	-	-	#N/A	#N/A	T	T:0.572917 A:0.427083	T:0.652778 A:0.347222	T:0.6 A:0.4	T:0.686667 C:0.313333	T:0.7 A:0.3	8.135
rs11688737	2	38676446	intron_variant,non_coding_transcript_variant	-	AC016995.3	#N/A	#N/A	T	T:0.572917 A:0.427083	T:0.652778 A:0.347222	T:0.6 A:0.4	T:0.686667 C:0.313333	T:0.7 A:0.3	8.043
rs11688737	2	38676446	regulatory_region_variant	-	-	#N/A	#N/A	T	T:0.572917 A:0.427083	T:0.652778 A:0.347222	T:0.6 A:0.4	T:0.686667 C:0.313333	T:0.7 A:0.3	8.043
rs6749177	2	38677701	intron_variant,non_coding_transcript_variant	-	AC016995.3	#N/A	#N/A	A	A:0.46875 G:0.53125	A:0.458333 G:0.541667	A:0.47 G:0.53	T:0.686667 C:0.313333	A:0.315 G:0.685	0.801
rs6749177	2	38677701	intron_variant,non_coding_transcript_variant	-	AC016995.3	#N/A	#N/A	A	A:0.46875 G:0.53125	A:0.458333 G:0.541667	A:0.47 G:0.53	T:0.686667 C:0.313333	A:0.315 G:0.685	0.689
rs2043239	2	38677954	intron_variant,non_coding_transcript_variant	-	AC016995.3	#N/A	#N/A	C	C:0.598958 A:0.401042	C:0.694444 A:0.305556	C:0.6 A:0.4	T:0.686667 C:0.313333	C:0.765 A:0.235	1.243
rs2043239	2	38677954	intron_variant,non_coding_transcript_variant	-	AC016995.3	#N/A	#N/A	C	C:0.598958 A:0.401042	C:0.694444 A:0.305556	C:0.6 A:0.4	C:0.713333 G:0.286667	C:0.765 A:0.235	0.898
rs13399799	2	38682998	downstream_gene_variant	2790	AC016995.3	#N/A	#N/A	G	A:0.927083 G:0.0729167	A:0.861111 G:0.138889	A:0.88 G:0.12	C:0.713333 G:0.286667	A:0.845 G:0.155	3.109
rs13399799	2	38682998	intron_variant,non_coding_transcript_variant	-	AC016995.3	#N/A	#N/A	G	A:0.927083 G:0.0729167	A:0.861111 G:0.138889	A:0.88 G:0.12	C:0.713333 G:0.286667	A:0.845 G:0.155	3.109
rs13399799	2	38682998	downstream_gene_variant	2787	AC016995.3	#N/A	#N/A	G	A:0.927083 G:0.0729167	A:0.861111 G:0.138889	A:0.88 G:0.12	C:0.713333 G:0.286667	A:0.845 G:0.155	3.109
rs13399799	2	38682998	downstream_gene_variant	2781	AC016995.3	#N/A	#N/A	G	A:0.927083 G:0.0729167	A:0.861111 G:0.138889	A:0.88 G:0.12	C:0.713333 G:0.286667	A:0.845 G:0.155	3.109
rs9309026	2	38685813	non_coding_transcript_exon_variant	-	AC016995.3	#N/A	#N/A	G	C:0.40625 G:0.59375	C:0.541667 G:0.458333	C:0.54 G:0.46	C:0.713333 G:0.286667	C:0.325 G:0.675	1.123
rs9309026	2	38685813	intron_variant,non_coding_transcript_variant	-	AC016995.3	#N/A	#N/A	G	C:0.40625 G:0.59375	C:0.541667 G:0.458333	C:0.54 G:0.46	C:0.713333 G:0.286667	C:0.325 G:0.675	1.123
rs9309026	2	38685813	non_coding_transcript_exon_variant	-	AC016995.3	#N/A	#N/A	G	C:0.40625 G:0.59375	C:0.541667 G:0.458333	C:0.54 G:0.46	C:0.713333 G:0.286667	C:0.325 G:0.675	1.123
rs9309026	2	38685813	non_coding_transcript_exon_variant	-	AC016995.3	#N/A	#N/A	G	C:0.40625 G:0.59375	C:0.541667 G:0.458333	C:0.54 G:0.46	C:0.713333 G:0.286667	C:0.325 G:0.675	1.123
rs9309026	2	38685813	non_coding_transcript_exon_variant	-	AC016995.3	#N/A	#N/A	G	C:0.40625 G:0.59375	C:0.541667 G:0.458333	C:0.54 G:0.46	C:0.713333 G:0.286667	C:0.325 G:0.675	0.6
rs9309026	2	38685813	intron_variant,non_coding_transcript_variant	-	AC016995.3	#N/A	#N/A	G	C:0.40625 G:0.59375	C:0.541667 G:0.458333	C:0.54 G:0.46	C:0.713333 G:0.286667	C:0.325 G:0.675	0.6
rs9309026	2	38685813	non_coding_transcript_exon_variant	-	AC016995.3	#N/A	#N/A	G	C:0.40625 G:0.59375	C:0.541667 G:0.458333	C:0.54 G:0.46	C:0.713333 G:0.286667	C:0.325 G:0.675	0.6
rs9309026	2	38685813	non_coding_transcript_exon_variant	-	AC016995.3	#N/A	#N/A	G	C:0.40625 G:0.59375	C:0.541667 G:0.458333	C:0.54 G:0.46	C:0.713333 G:0.286667	C:0.325 G:0.675	0.6
rs367917	2	38687351	intron_variant,non_coding_transcript_variant	-	AC016995.3	#N/A	#N/A	A	A:0.696809 G:0.303191	A:0.661765 G:0.338235	A:0.58 G:0.42	C:0.713333 G:0.286667	A:0.96 G:0.04	5.792
rs367917	2	38687351	intron_variant,non_coding_transcript_variant	-	AC016995.3	#N/A	#N/A	A	A:0.696809 G:0.303191	A:0.661765 G:0.338235	A:0.58 G:0.42	C:0.713333 G:0.286667	A:0.96 G:0.04	5.792
rs367917	2	38687351	intron_variant,non_coding_transcript_variant	-	AC016995.3	#N/A	#N/A	A	A:0.696809 G:0.303191	A:0.661765 G:0.338235	A:0.58 G:0.42	C:0.713333 G:0.286667	A:0.96 G:0.04	5.792
rs367917	2	38687351	intron_variant,non_coding_transcript_variant	-	AC016995.3	#N/A	#N/A	A	A:0.696809 G:0.303191	A:0.661765 G:0.338235	A:0.58 G:0.42	C:0.713333 G:0.286667	A:0.96 G:0.04	5.792
rs11695317	2	38687498	intron_variant,non_coding_transcript_variant	-	AC016995.3	#N/A	#N/A	C	A:0.394737 C:0.605263	A:0.527778 C:0.472222	A:0.54 C:0.46	C:0.713333 G:0.286667	A:0.29 C:0.71	0.511
rs11695317	2	38687498	intron_variant,non_coding_transcript_variant	-	AC016995.3	#N/A	#N/A	C	A:0.394737 C:0.605263	A:0.527778 C:0.472222	A:0.54 C:0.46	C:0.713333 G:0.286667	A:0.29 C:0.71	0.511
rs11695317	2	38687498	intron_variant,non_coding_transcript_variant	-	AC016995.3	#N/A	#N/A	C	A:0.394737 C:0.605263	A:0.527778 C:0.472222	A:0.54 C:0.46	C:0.713333 G:0.286667	A:0.29 C:0.71	0.511
rs11695317	2	38687498	intron_variant,non_coding_transcript_variant	-	AC016995.3	#N/A	#N/A	C	A:0.394737 C:0.605263	A:0.527778 C:0.472222	A:0.54 C:0.46	C:0.713333 G:0.286667	A:0.29 C:0.71	0.511
rs11695317	2	38687498	intron_variant,non_coding_transcript_variant	-	AC016995.3	#N/A	#N/A	C	A:0.394737 C:0.605263	A:0.527778 C:0.472222	A:0.54 C:0.46	C:0.713333 G:0.286667	A:0.29 C:0.71	0.487
rs11695317	2	38687498	intron_variant,non_coding_transcript_variant	-	AC016995.3	#N/A	#N/A	C	A:0.394737 C:0.605263	A:0.527778 C:0.472222	A:0.54 C:0.46	C:0.713333 G:0.286667	A:0.29 C:0.71	0.487
rs11695317	2	38687498	intron_variant,non_coding_transcript_variant	-	AC016995.3	#N/A	#N/A	C	A:0.394737 C:0.605263	A:0.527778 C:0.472222	A:0.54 C:0.46	C:0.713333 G:0.286667	A:0.29 C:0.71	0.487
rs11695317	2	38687498	intron_variant,non_coding_transcript_variant	-	AC016995.3	#N/A	#N/A	C	A:0.394737 C:0.605263	A:0.527778 C:0.472222	A:0.54 C:0.46	C:0.713333 G:0.286667	A:0.29 C:0.71	0.487
rs10495879	2	38693158	intron_variant,non_coding_transcript_variant	-	AC016995.3	#N/A	#N/A	C	C:0.692708 G:0.307292	C:0.694444 G:0.305556	C:0.7 G:0.3	C:0.713333 G:0.286667	C:0.71 G:0.29	1.668
rs10495879	2	38693158	intron_variant,non_coding_transcript_variant	-	AC016995.3	#N/A	#N/A	C	C:0.692708 G:0.307292	C:0.694444 G:0.305556	C:0.7 G:0.3	C:0.713333 G:0.286667	C:0.71 G:0.29	1.668
rs10495879	2	38693158	intron_variant,non_coding_transcript_variant	-	AC016995.3	#N/A	#N/A	C	C:0.692708 G:0.307292	C:0.694444 G:0.305556	C:0.7 G:0.3	C:0.713333 G:0.286667	C:0.71 G:0.29	1.668
rs10495879	2	38693158	upstream_gene_variant	2902	AC016995.3	#N/A	#N/A	C	C:0.692708 G:0.307292	C:0.694444 G:0.305556	C:0.7 G:0.3	C:0.713333 G:0.286667	C:0.71 G:0.29	1.668
rs10495879	2	38693158	regulatory_region_variant	-	-	#N/A	#N/A	C	C:0.692708 G:0.307292	C:0.694444 G:0.305556	C:0.7 G:0.3	C:0.713333 G:0.286667	C:0.71 G:0.29	1.668
rs10495879	2	38693158	regulatory_region_variant	-	-	#N/A	#N/A	C	C:0.692708 G:0.307292	C:0.694444 G:0.305556	C:0.7 G:0.3	T:0.713333 C:0.286667	C:0.71 G:0.29	1.668
rs17022771	2	38697039	upstream_gene_variant	456	AC016995.3	#N/A	#N/A	G	T:0.71875 G:0.28125	T:0.819444 G:0.180556	T:0.84 G:0.16	T:0.713333 C:0.286667	T:0.655 G:0.345	1.897
rs17022771	2	38697039	intron_variant,non_coding_transcript_variant	-	AC016995.3	#N/A	#N/A	G	T:0.71875 G:0.28125	T:0.819444 G:0.180556	T:0.84 G:0.16	T:0.713333 C:0.286667	T:0.655 G:0.345	1.897
rs17022771	2	38697039	intron_variant,non_coding_transcript_variant	-	AC016995.3	#N/A	#N/A	G	T:0.71875 G:0.28125	T:0.819444 G:0.180556	T:0.84 G:0.16	T:0.713333 C:0.286667	T:0.655 G:0.345	1.897
rs17022789	2	38702337	intron_variant,non_coding_transcript_variant	-	AC016995.3	#N/A	#N/A	A	A:0.757895 G:0.242105	A:0.847222 G:0.152778	A:0.9 G:0.1	T:0.713333 C:0.286667	A:0.64 G:0.36	6.392
rs17022789	2	38702337	intron_variant,non_coding_transcript_variant	-	AC016995.3	#N/A	#N/A	A	A:0.757895 G:0.242105	A:0.847222 G:0.152778	A:0.9 G:0.1	T:0.713333 C:0.286667	A:0.64 G:0.36	6.392
rs4490159	2	38728704	intron_variant,non_coding_transcript_variant	-	AC016995.3	#N/A	#N/A	G	G:0.7 A:0.3	G:0.819444 A:0.180556	G:0.84 A:0.16	T:0.713333 C:0.286667	G:0.66 A:0.34	3.296
rs7595793	2	38729826	intron_variant,non_coding_transcript_variant	-	AC016995.3	#N/A	#N/A	G	G:0.689474 T:0.310526	G:0.777778 T:0.222222	G:0.84 T:0.16	T:0.713333 C:0.286667	G:0.66 T:0.34	2.392
rs17022828	2	38735530	intron_variant,non_coding_transcript_variant	-	AC016995.3	#N/A	#N/A	C	C:0.9375 T:0.0625	C:0.958333 T:0.0416667	C:1 T:0	T:0.713333 C:0.286667	C:0.815 T:0.185	2.32
rs17022828	2	38735530	regulatory_region_variant	-	-	#N/A	#N/A	C	C:0.9375 T:0.0625	C:0.958333 T:0.0416667	C:1 T:0	T:0.713333 C:0.286667	C:0.815 T:0.185	2.32
rs17022828	2	38735530	regulatory_region_variant	-	-	#N/A	#N/A	C	C:0.9375 T:0.0625	C:0.958333 T:0.0416667	C:1 T:0	T:0.713333 C:0.286667	C:0.815 T:0.185	2.32
rs17022828	2	38735530	TF_binding_site_variant	-	-	#N/A	#N/A	C	C:0.9375 T:0.0625	C:0.958333 T:0.0416667	C:1 T:0	T:0.713333 C:0.286667	C:0.815 T:0.185	2.32
rs17421154	2	38737000	intron_variant,non_coding_transcript_variant	-	AC016995.3	#N/A	#N/A	G	G:0.747368 A:0.252632	G:0.75 A:0.25	G:0.53 A:0.47	T:0.713333 C:0.286667	G:0.85 A:0.15	6.333
rs17421154	2	38737000	regulatory_region_variant	-	-	#N/A	#N/A	G	G:0.747368 A:0.252632	G:0.75 A:0.25	G:0.53 A:0.47	T:0.713333 C:0.286667	G:0.85 A:0.15	6.333
rs17421154	2	38737000	intron_variant,non_coding_transcript_variant	-	AC016995.3	#N/A	#N/A	G	G:0.747368 A:0.252632	G:0.75 A:0.25	G:0.53 A:0.47	T:0.713333 C:0.286667	G:0.85 A:0.15	5.451
rs17421154	2	38737000	regulatory_region_variant	-	-	#N/A	#N/A	G	G:0.747368 A:0.252632	G:0.75 A:0.25	G:0.53 A:0.47	T:0.953333 A:0.0466667	G:0.85 A:0.15	5.451
rs7582463	2	38738368	intron_variant,non_coding_transcript_variant	-	AC016995.3	#N/A	#N/A	A	A:0.765625 G:0.234375	A:0.763889 G:0.236111	A:0.69 G:0.31	T:0.953333 A:0.0466667	A:0.735 G:0.265	4.726
rs12476717	2	38743881	upstream_gene_variant	999	AC016995.3	#N/A	#N/A	T	T:0.721053 C:0.278947	T:0.708333 C:0.291667	T:0.52 C:0.48	T:0.953333 A:0.0466667	T:0.855 C:0.145	4.561
rs11888984	2	38744392	upstream_gene_variant	1510	AC016995.3	#N/A	#N/A	A	G:0.265625 A:0.734375	G:0.277778 A:0.722222	G:0.31 A:0.69	T:0.953333 A:0.0466667	G:0.33 A:0.67	3.113
rs7559097	2	38744767	upstream_gene_variant	1885	AC016995.3	#N/A	#N/A	G	C:0.265625 G:0.734375	C:0.271429 G:0.728571	C:0.3 G:0.7	T:0.953333 A:0.0466667	C:0.33 G:0.67	2.528
rs7559097	2	38744767	regulatory_region_variant	-	-	#N/A	#N/A	G	C:0.265625 G:0.734375	C:0.271429 G:0.728571	C:0.3 G:0.7	T:0.953333 A:0.0466667	C:0.33 G:0.67	2.528
rs7559097	2	38744767	upstream_gene_variant	1885	AC016995.3	#N/A	#N/A	G	C:0.265625 G:0.734375	C:0.271429 G:0.728571	C:0.3 G:0.7	T:0.953333 A:0.0466667	C:0.33 G:0.67	1.886
rs7559097	2	38744767	regulatory_region_variant	-	-	#N/A	#N/A	G	C:0.265625 G:0.734375	C:0.271429 G:0.728571	C:0.3 G:0.7	T:0.953333 A:0.0466667	C:0.33 G:0.67	1.886
rs7559097	2	38744767	upstream_gene_variant	1885	AC016995.3	#N/A	#N/A	G	C:0.265625 G:0.734375	C:0.271429 G:0.728571	C:0.3 G:0.7	T:0.953333 A:0.0466667	C:0.33 G:0.67	1.764
rs7559097	2	38744767	regulatory_region_variant	-	-	#N/A	#N/A	G	C:0.265625 G:0.734375	C:0.271429 G:0.728571	C:0.3 G:0.7	T:0.953333 A:0.0466667	C:0.33 G:0.67	1.764
rs7566216	2	38746456	upstream_gene_variant	3574	AC016995.3	#N/A	#N/A	T	C:0.0729167 T:0.927083	C:0.0972222 T:0.902778	C:0.01 T:0.99	#REF!	C:0.065 T:0.935	10.02
rs7566216	2	38746456	upstream_gene_variant	3574	AC016995.3	#N/A	#N/A	T	C:0.0729167 T:0.927083	C:0.0972222 T:0.902778	C:0.01 T:0.99	#REF!	C:0.065 T:0.935	9.58
rs7566216	2	38746456	upstream_gene_variant	3574	AC016995.3	#N/A	#N/A	T	C:0.0729167 T:0.927083	C:0.0972222 T:0.902778	C:0.01 T:0.99	#REF!	C:0.065 T:0.935	9.482
rs3731843	2	38749920	intergenic_variant	-	-	#N/A	#N/A	A	C:0.744792 A:0.255208	C:0.819444 A:0.180556	C:0.72 A:0.28	T:0.953333 A:0.0466667	C:0.77 A:0.23	0.643
rs12617114	2	38759877	downstream_gene_variant	2523	RP11-541E12.1	#N/A	#N/A	A	A:0.822917 T:0.177083	A:0.708333 T:0.291667	A:0.85 T:0.15	T:0.953333 A:0.0466667	A:0.785 T:0.215	1.123
rs12617114	2	38759877	downstream_gene_variant	2833	RP11-541E12.1	#N/A	#N/A	A	A:0.822917 T:0.177083	A:0.708333 T:0.291667	A:0.85 T:0.15	T:0.953333 A:0.0466667	A:0.785 T:0.215	1.123
rs12617114	2	38759877	regulatory_region_variant	-	-	#N/A	#N/A	A	A:0.822917 T:0.177083	A:0.708333 T:0.291667	A:0.85 T:0.15	G:0.953333 A:0.0466667	A:0.785 T:0.215	1.123
rs12617114	2	38759877	downstream_gene_variant	2523	RP11-541E12.1	#N/A	#N/A	A	A:0.822917 T:0.177083	A:0.708333 T:0.291667	A:0.85 T:0.15	G:0.953333 A:0.0466667	A:0.785 T:0.215	1.011
rs12617114	2	38759877	downstream_gene_variant	2833	RP11-541E12.1	#N/A	#N/A	A	A:0.822917 T:0.177083	A:0.708333 T:0.291667	A:0.85 T:0.15	G:0.953333 A:0.0466667	A:0.785 T:0.215	1.011
rs12617114	2	38759877	regulatory_region_variant	-	-	#N/A	#N/A	A	A:0.822917 T:0.177083	A:0.708333 T:0.291667	A:0.85 T:0.15	G:0.953333 A:0.0466667	A:0.785 T:0.215	1.011
rs7578342	2	38767148	upstream_gene_variant	4311	RP11-541E12.1	#N/A	#N/A	G	A:0.921053 G:0.0789474	A:0.916667 G:0.0833333	A:0.99 G:0.01	G:0.953333 A:0.0466667	A:0.825 G:0.175	4.216
rs7578342	2	38767148	upstream_gene_variant	3757	RP11-541E12.1	#N/A	#N/A	G	A:0.921053 G:0.0789474	A:0.916667 G:0.0833333	A:0.99 G:0.01	G:0.953333 A:0.0466667	A:0.825 G:0.175	4.216
rs6720282	2	38772187	intergenic_variant	-	-	#N/A	#N/A	G	G:0.868421 T:0.131579	G:0.861111 T:0.138889	G:0.71 T:0.29	G:0.953333 A:0.0466667	G:0.995 T:0.005	2.357
rs6720282	2	38772187	intergenic_variant	-	-	#N/A	#N/A	G	G:0.868421 T:0.131579	G:0.861111 T:0.138889	G:0.71 T:0.29	G:0.953333 A:0.0466667	G:0.995 T:0.005	1.732
rs7571463	2	38772915	intergenic_variant	-	-	#N/A	#N/A	T	C:0.763158 T:0.236842	C:0.805556 T:0.194444	C:0.83 T:0.17	G:0.953333 A:0.0466667	C:0.545 T:0.455	1.826
rs17493370	2	38780274	intergenic_variant	-	-	#N/A	#N/A	G	G:0.882979 T:0.117021	G:0.914286 T:0.0857143	G:0.86 T:0.14	G:0.953333 A:0.0466667	G:0.83 T:0.17	0.396
rs17421503	2	38783014	regulatory_region_variant	-	-	#N/A	#N/A	G	G:0.880208 A:0.119792	G:0.916667 A:0.0833333	G:0.86 A:0.14	G:0.953333 A:0.0466667	G:0.84 A:0.16	5.766
rs17421503	2	38783014	intergenic_variant	-	-	#N/A	#N/A	G	G:0.880208 A:0.119792	G:0.916667 A:0.0833333	G:0.86 A:0.14	G:0.953333 A:0.0466667	G:0.84 A:0.16	5.766
rs17603782	2	38783074	regulatory_region_variant	-	-	#N/A	#N/A	G	C:0.958333 G:0.0416667	C:0.972222 G:0.0277778	C:1 G:0	G:0.953333 A:0.0466667	C:0.83 G:0.17	0.253
rs17603782	2	38783074	intergenic_variant	-	-	#N/A	#N/A	G	C:0.958333 G:0.0416667	C:0.972222 G:0.0277778	C:1 G:0	G:0.953333 A:0.0466667	C:0.83 G:0.17	0.253
rs12614876	2	38797374	intron_variant,NMD_transcript_variant	-	HNRNPLL	#N/A	#N/A	A	A:0.932292 G:0.0677083	A:0.875 G:0.125	A:1 G:0	G:0.953333 A:0.0466667	A:0.705 G:0.295	7.877
rs12614876	2	38797374	intron_variant	-	HNRNPLL	#N/A	#N/A	A	A:0.932292 G:0.0677083	A:0.875 G:0.125	A:1 G:0	G:0.953333 A:0.0466667	A:0.705 G:0.295	7.877
rs12614876	2	38797374	intron_variant	-	HNRNPLL	#N/A	#N/A	A	A:0.932292 G:0.0677083	A:0.875 G:0.125	A:1 G:0	G:0.953333 A:0.0466667	A:0.705 G:0.295	7.877
rs12614876	2	38797374	intron_variant	-	HNRNPLL	#N/A	#N/A	A	A:0.932292 G:0.0677083	A:0.875 G:0.125	A:1 G:0	T:0.673333 C:0.326667	A:0.705 G:0.295	7.877
rs12614876	2	38797374	upstream_gene_variant	396	HNRNPLL	#N/A	#N/A	A	A:0.932292 G:0.0677083	A:0.875 G:0.125	A:1 G:0	T:0.673333 C:0.326667	A:0.705 G:0.295	7.877
rs12614876	2	38797374	intron_variant	-	HNRNPLL	#N/A	#N/A	A	A:0.932292 G:0.0677083	A:0.875 G:0.125	A:1 G:0	T:0.673333 C:0.326667	A:0.705 G:0.295	7.877
rs12614876	2	38797374	intron_variant	-	HNRNPLL	#N/A	#N/A	A	A:0.932292 G:0.0677083	A:0.875 G:0.125	A:1 G:0	T:0.673333 C:0.326667	A:0.705 G:0.295	7.877
rs1368114	2	38799820	intron_variant,NMD_transcript_variant	-	HNRNPLL	#N/A	#N/A	A	G:0.770833 A:0.229167	G:0.763889 A:0.236111	G:0.85 A:0.15	T:0.673333 C:0.326667	G:0.515 A:0.485	4.058
rs1368114	2	38799820	intron_variant	-	HNRNPLL	#N/A	#N/A	A	G:0.770833 A:0.229167	G:0.763889 A:0.236111	G:0.85 A:0.15	T:0.673333 C:0.326667	G:0.515 A:0.485	4.058
rs1368114	2	38799820	intron_variant	-	HNRNPLL	#N/A	#N/A	A	G:0.770833 A:0.229167	G:0.763889 A:0.236111	G:0.85 A:0.15	T:0.673333 C:0.326667	G:0.515 A:0.485	4.058
rs1368114	2	38799820	intron_variant	-	HNRNPLL	#N/A	#N/A	A	G:0.770833 A:0.229167	G:0.763889 A:0.236111	G:0.85 A:0.15	T:0.673333 C:0.326667	G:0.515 A:0.485	4.058
rs1368114	2	38799820	upstream_gene_variant	2842	HNRNPLL	#N/A	#N/A	A	G:0.770833 A:0.229167	G:0.763889 A:0.236111	G:0.85 A:0.15	T:0.673333 C:0.326667	G:0.515 A:0.485	4.058
rs1368114	2	38799820	intron_variant	-	HNRNPLL	#N/A	#N/A	A	G:0.770833 A:0.229167	G:0.763889 A:0.236111	G:0.85 A:0.15	T:0.673333 C:0.326667	G:0.515 A:0.485	4.058
rs1368114	2	38799820	intron_variant	-	HNRNPLL	#N/A	#N/A	A	G:0.770833 A:0.229167	G:0.763889 A:0.236111	G:0.85 A:0.15	T:0.673333 C:0.326667	G:0.515 A:0.485	4.058
rs1368114	2	38799820	regulatory_region_variant	-	-	#N/A	#N/A	A	G:0.770833 A:0.229167	G:0.763889 A:0.236111	G:0.85 A:0.15	T:0.673333 C:0.326667	G:0.515 A:0.485	4.058
rs10495880	2	38799896	intron_variant,NMD_transcript_variant	-	HNRNPLL	#N/A	#N/A	G	G:0.882979 A:0.117021	G:0.916667 A:0.0833333	G:0.86 A:0.14	T:0.346667 C:0.653333	G:0.875 A:0.125	3.083
rs10495880	2	38799896	intron_variant	-	HNRNPLL	#N/A	#N/A	G	G:0.882979 A:0.117021	G:0.916667 A:0.0833333	G:0.86 A:0.14	T:0.746667 C:0.253333	G:0.875 A:0.125	3.083
rs10495880	2	38799896	intron_variant	-	HNRNPLL	#N/A	#N/A	G	G:0.882979 A:0.117021	G:0.916667 A:0.0833333	G:0.86 A:0.14	A:0.66 G:0.34	G:0.875 A:0.125	3.083
rs10495880	2	38799896	intron_variant	-	HNRNPLL	#N/A	#N/A	G	G:0.882979 A:0.117021	G:0.916667 A:0.0833333	G:0.86 A:0.14	A:0.66 G:0.34	G:0.875 A:0.125	3.083
rs10495880	2	38799896	upstream_gene_variant	2918	HNRNPLL	#N/A	#N/A	G	G:0.882979 A:0.117021	G:0.916667 A:0.0833333	G:0.86 A:0.14	A:0.66 G:0.34	G:0.875 A:0.125	3.083
rs10495880	2	38799896	intron_variant	-	HNRNPLL	#N/A	#N/A	G	G:0.882979 A:0.117021	G:0.916667 A:0.0833333	G:0.86 A:0.14	A:0.66 G:0.34	G:0.875 A:0.125	3.083
rs10495880	2	38799896	intron_variant	-	HNRNPLL	#N/A	#N/A	G	G:0.882979 A:0.117021	G:0.916667 A:0.0833333	G:0.86 A:0.14	G:0.96 A:0.04	G:0.875 A:0.125	3.083
rs10495880	2	38799896	regulatory_region_variant	-	-	#N/A	#N/A	G	G:0.882979 A:0.117021	G:0.916667 A:0.0833333	G:0.86 A:0.14	G:0.96 A:0.04	G:0.875 A:0.125	3.083
rs13431551	2	38805596	intron_variant,NMD_transcript_variant	-	HNRNPLL	#N/A	#N/A	T	C:0.739583 T:0.260417	C:0.763889 T:0.236111	C:0.85 T:0.15	G:0.96 A:0.04	C:0.435 T:0.565	1.741
rs13431551	2	38805596	intron_variant	-	HNRNPLL	#N/A	#N/A	T	C:0.739583 T:0.260417	C:0.763889 T:0.236111	C:0.85 T:0.15	G:0.96 A:0.04	C:0.435 T:0.565	1.741
rs13431551	2	38805596	intron_variant	-	HNRNPLL	#N/A	#N/A	T	C:0.739583 T:0.260417	C:0.763889 T:0.236111	C:0.85 T:0.15	G:0.96 A:0.04	C:0.435 T:0.565	1.741
rs13431551	2	38805596	intron_variant	-	HNRNPLL	#N/A	#N/A	T	C:0.739583 T:0.260417	C:0.763889 T:0.236111	C:0.85 T:0.15	G:0.96 A:0.04	C:0.435 T:0.565	1.741
rs13431551	2	38805596	intron_variant	-	HNRNPLL	#N/A	#N/A	T	C:0.739583 T:0.260417	C:0.763889 T:0.236111	C:0.85 T:0.15	T:0.753333 C:0.246667	C:0.435 T:0.565	1.741
rs13431551	2	38805596	downstream_gene_variant	2621	HNRNPLL	#N/A	#N/A	T	C:0.739583 T:0.260417	C:0.763889 T:0.236111	C:0.85 T:0.15	T:0.753333 C:0.246667	C:0.435 T:0.565	1.741
rs13431551	2	38805596	intron_variant	-	HNRNPLL	#N/A	#N/A	T	C:0.739583 T:0.260417	C:0.763889 T:0.236111	C:0.85 T:0.15	T:0.753333 C:0.246667	C:0.435 T:0.565	1.741
rs13431551	2	38805596	downstream_gene_variant	3361	HNRNPLL	#N/A	#N/A	T	C:0.739583 T:0.260417	C:0.763889 T:0.236111	C:0.85 T:0.15	A:0.76 T:0.24	C:0.435 T:0.565	1.741
rs13431551	2	38805596	intron_variant	-	HNRNPLL	#N/A	#N/A	T	C:0.739583 T:0.260417	C:0.763889 T:0.236111	C:0.85 T:0.15	A:0.76 T:0.24	C:0.435 T:0.565	1.741
rs13431551	2	38805596	intron_variant,NMD_transcript_variant	-	HNRNPLL	#N/A	#N/A	T	C:0.739583 T:0.260417	C:0.763889 T:0.236111	C:0.85 T:0.15	A:0.76 T:0.24	C:0.435 T:0.565	1.27
rs13431551	2	38805596	intron_variant	-	HNRNPLL	#N/A	#N/A	T	C:0.739583 T:0.260417	C:0.763889 T:0.236111	C:0.85 T:0.15	A:0.76 T:0.24	C:0.435 T:0.565	1.27
rs13431551	2	38805596	intron_variant	-	HNRNPLL	#N/A	#N/A	T	C:0.739583 T:0.260417	C:0.763889 T:0.236111	C:0.85 T:0.15	A:0.76 T:0.24	C:0.435 T:0.565	1.27
rs13431551	2	38805596	intron_variant	-	HNRNPLL	#N/A	#N/A	T	C:0.739583 T:0.260417	C:0.763889 T:0.236111	C:0.85 T:0.15	A:0.553333 G:0.446667	C:0.435 T:0.565	1.27
rs13431551	2	38805596	intron_variant	-	HNRNPLL	#N/A	#N/A	T	C:0.739583 T:0.260417	C:0.763889 T:0.236111	C:0.85 T:0.15	A:0.553333 G:0.446667	C:0.435 T:0.565	1.27
rs13431551	2	38805596	downstream_gene_variant	2621	HNRNPLL	#N/A	#N/A	T	C:0.739583 T:0.260417	C:0.763889 T:0.236111	C:0.85 T:0.15	A:0.553333 G:0.446667	C:0.435 T:0.565	1.27
rs13431551	2	38805596	intron_variant	-	HNRNPLL	#N/A	#N/A	T	C:0.739583 T:0.260417	C:0.763889 T:0.236111	C:0.85 T:0.15	T:0.606667 C:0.393333	C:0.435 T:0.565	1.27
rs13431551	2	38805596	downstream_gene_variant	3361	HNRNPLL	#N/A	#N/A	T	C:0.739583 T:0.260417	C:0.763889 T:0.236111	C:0.85 T:0.15	T:0.606667 C:0.393333	C:0.435 T:0.565	1.27
rs13431551	2	38805596	intron_variant	-	HNRNPLL	#N/A	#N/A	T	C:0.739583 T:0.260417	C:0.763889 T:0.236111	C:0.85 T:0.15	G:0.926667 A:0.0733333	C:0.435 T:0.565	1.27
rs13431551	2	38805596	intron_variant,NMD_transcript_variant	-	HNRNPLL	#N/A	#N/A	T	C:0.739583 T:0.260417	C:0.763889 T:0.236111	C:0.85 T:0.15	G:0.926667 A:0.0733333	C:0.435 T:0.565	1.183
rs13431551	2	38805596	intron_variant	-	HNRNPLL	#N/A	#N/A	T	C:0.739583 T:0.260417	C:0.763889 T:0.236111	C:0.85 T:0.15	G:0.926667 A:0.0733333	C:0.435 T:0.565	1.183
rs13431551	2	38805596	intron_variant	-	HNRNPLL	#N/A	#N/A	T	C:0.739583 T:0.260417	C:0.763889 T:0.236111	C:0.85 T:0.15	G:0.926667 A:0.0733333	C:0.435 T:0.565	1.183
rs13431551	2	38805596	intron_variant	-	HNRNPLL	#N/A	#N/A	T	C:0.739583 T:0.260417	C:0.763889 T:0.236111	C:0.85 T:0.15	G:0.926667 A:0.0733333	C:0.435 T:0.565	1.183
rs13431551	2	38805596	intron_variant	-	HNRNPLL	#N/A	#N/A	T	C:0.739583 T:0.260417	C:0.763889 T:0.236111	C:0.85 T:0.15	G:0.926667 A:0.0733333	C:0.435 T:0.565	1.183
rs13431551	2	38805596	downstream_gene_variant	2621	HNRNPLL	#N/A	#N/A	T	C:0.739583 T:0.260417	C:0.763889 T:0.236111	C:0.85 T:0.15	G:0.926667 A:0.0733333	C:0.435 T:0.565	1.183
rs13431551	2	38805596	intron_variant	-	HNRNPLL	#N/A	#N/A	T	C:0.739583 T:0.260417	C:0.763889 T:0.236111	C:0.85 T:0.15	G:0.926667 A:0.0733333	C:0.435 T:0.565	1.183
rs13431551	2	38805596	downstream_gene_variant	3361	HNRNPLL	#N/A	#N/A	T	C:0.739583 T:0.260417	C:0.763889 T:0.236111	C:0.85 T:0.15	G:0.926667 A:0.0733333	C:0.435 T:0.565	1.183
rs13431551	2	38805596	intron_variant	-	HNRNPLL	#N/A	#N/A	T	C:0.739583 T:0.260417	C:0.763889 T:0.236111	C:0.85 T:0.15	G:0.926667 A:0.0733333	C:0.435 T:0.565	1.183
rs17493538	2	38806329	intron_variant,NMD_transcript_variant	-	HNRNPLL	#N/A	#N/A	A	A:0.878947 C:0.121053	A:0.888889 C:0.111111	A:0.84 C:0.16	T:0.926667 G:0.0733333	A:0.82 C:0.18	6.272
rs17493538	2	38806329	intron_variant	-	HNRNPLL	#N/A	#N/A	A	A:0.878947 C:0.121053	A:0.888889 C:0.111111	A:0.84 C:0.16	T:0.926667 G:0.0733333	A:0.82 C:0.18	6.272
rs17493538	2	38806329	intron_variant	-	HNRNPLL	#N/A	#N/A	A	A:0.878947 C:0.121053	A:0.888889 C:0.111111	A:0.84 C:0.16	T:0.926667 G:0.0733333	A:0.82 C:0.18	6.272
rs17493538	2	38806329	intron_variant	-	HNRNPLL	#N/A	#N/A	A	A:0.878947 C:0.121053	A:0.888889 C:0.111111	A:0.84 C:0.16	T:0.926667 G:0.0733333	A:0.82 C:0.18	6.272
rs17493538	2	38806329	intron_variant	-	HNRNPLL	#N/A	#N/A	A	A:0.878947 C:0.121053	A:0.888889 C:0.111111	A:0.84 C:0.16	T:0.926667 G:0.0733333	A:0.82 C:0.18	6.272
rs17493538	2	38806329	downstream_gene_variant	1888	HNRNPLL	#N/A	#N/A	A	A:0.878947 C:0.121053	A:0.888889 C:0.111111	A:0.84 C:0.16	T:0.926667 G:0.0733333	A:0.82 C:0.18	6.272
rs17493538	2	38806329	downstream_gene_variant	4656	HNRNPLL	#N/A	#N/A	A	A:0.878947 C:0.121053	A:0.888889 C:0.111111	A:0.84 C:0.16	T:0.686667 A:0.313333	A:0.82 C:0.18	6.272
rs17493538	2	38806329	intron_variant	-	HNRNPLL	#N/A	#N/A	A	A:0.878947 C:0.121053	A:0.888889 C:0.111111	A:0.84 C:0.16	T:0.686667 A:0.313333	A:0.82 C:0.18	6.272
rs17493538	2	38806329	downstream_gene_variant	2628	HNRNPLL	#N/A	#N/A	A	A:0.878947 C:0.121053	A:0.888889 C:0.111111	A:0.84 C:0.16	T:0.686667 A:0.313333	A:0.82 C:0.18	6.272
rs17493538	2	38806329	intron_variant	-	HNRNPLL	#N/A	#N/A	A	A:0.878947 C:0.121053	A:0.888889 C:0.111111	A:0.84 C:0.16	T:0.686667 A:0.313333	A:0.82 C:0.18	6.272
rs17493538	2	38806329	regulatory_region_variant	-	-	#N/A	#N/A	A	A:0.878947 C:0.121053	A:0.888889 C:0.111111	A:0.84 C:0.16	A:0.606667 G:0.393333	A:0.82 C:0.18	6.272
rs17493538	2	38806329	intron_variant,NMD_transcript_variant	-	HNRNPLL	#N/A	#N/A	A	A:0.878947 C:0.121053	A:0.888889 C:0.111111	A:0.84 C:0.16	A:0.606667 G:0.393333	A:0.82 C:0.18	6.051
rs17493538	2	38806329	intron_variant	-	HNRNPLL	#N/A	#N/A	A	A:0.878947 C:0.121053	A:0.888889 C:0.111111	A:0.84 C:0.16	C:0.693333 A:0.306667	A:0.82 C:0.18	6.051
rs17493538	2	38806329	intron_variant	-	HNRNPLL	#N/A	#N/A	A	A:0.878947 C:0.121053	A:0.888889 C:0.111111	A:0.84 C:0.16	C:0.693333 A:0.306667	A:0.82 C:0.18	6.051
rs17493538	2	38806329	intron_variant	-	HNRNPLL	#N/A	#N/A	A	A:0.878947 C:0.121053	A:0.888889 C:0.111111	A:0.84 C:0.16	A:0.92 G:0.08	A:0.82 C:0.18	6.051
rs17493538	2	38806329	intron_variant	-	HNRNPLL	#N/A	#N/A	A	A:0.878947 C:0.121053	A:0.888889 C:0.111111	A:0.84 C:0.16	A:0.92 G:0.08	A:0.82 C:0.18	6.051
rs17493538	2	38806329	downstream_gene_variant	1888	HNRNPLL	#N/A	#N/A	A	A:0.878947 C:0.121053	A:0.888889 C:0.111111	A:0.84 C:0.16	A:0.92 G:0.08	A:0.82 C:0.18	6.051
rs17493538	2	38806329	downstream_gene_variant	4656	HNRNPLL	#N/A	#N/A	A	A:0.878947 C:0.121053	A:0.888889 C:0.111111	A:0.84 C:0.16	A:0.92 G:0.08	A:0.82 C:0.18	6.051
rs17493538	2	38806329	intron_variant	-	HNRNPLL	#N/A	#N/A	A	A:0.878947 C:0.121053	A:0.888889 C:0.111111	A:0.84 C:0.16	C:0.613333 G:0.386667	A:0.82 C:0.18	6.051
rs17493538	2	38806329	downstream_gene_variant	2628	HNRNPLL	#N/A	#N/A	A	A:0.878947 C:0.121053	A:0.888889 C:0.111111	A:0.84 C:0.16	C:0.613333 G:0.386667	A:0.82 C:0.18	6.051
rs17493538	2	38806329	intron_variant	-	HNRNPLL	#N/A	#N/A	A	A:0.878947 C:0.121053	A:0.888889 C:0.111111	A:0.84 C:0.16	C:0.613333 G:0.386667	A:0.82 C:0.18	6.051
rs17493538	2	38806329	regulatory_region_variant	-	-	#N/A	#N/A	A	A:0.878947 C:0.121053	A:0.888889 C:0.111111	A:0.84 C:0.16	C:0.613333 G:0.386667	A:0.82 C:0.18	6.051
rs17493538	2	38806329	intron_variant,NMD_transcript_variant	-	HNRNPLL	#N/A	#N/A	A	A:0.878947 C:0.121053	A:0.888889 C:0.111111	A:0.84 C:0.16	C:0.613333 G:0.386667	A:0.82 C:0.18	5.948
rs17493538	2	38806329	intron_variant	-	HNRNPLL	#N/A	#N/A	A	A:0.878947 C:0.121053	A:0.888889 C:0.111111	A:0.84 C:0.16	C:0.613333 G:0.386667	A:0.82 C:0.18	5.948
rs17493538	2	38806329	intron_variant	-	HNRNPLL	#N/A	#N/A	A	A:0.878947 C:0.121053	A:0.888889 C:0.111111	A:0.84 C:0.16	C:0.613333 G:0.386667	A:0.82 C:0.18	5.948
rs17493538	2	38806329	intron_variant	-	HNRNPLL	#N/A	#N/A	A	A:0.878947 C:0.121053	A:0.888889 C:0.111111	A:0.84 C:0.16	C:0.613333 G:0.386667	A:0.82 C:0.18	5.948
rs17493538	2	38806329	intron_variant	-	HNRNPLL	#N/A	#N/A	A	A:0.878947 C:0.121053	A:0.888889 C:0.111111	A:0.84 C:0.16	A:0.473333 G:0.526667	A:0.82 C:0.18	5.948
rs17493538	2	38806329	downstream_gene_variant	1888	HNRNPLL	#N/A	#N/A	A	A:0.878947 C:0.121053	A:0.888889 C:0.111111	A:0.84 C:0.16	A:0.473333 G:0.526667	A:0.82 C:0.18	5.948
rs17493538	2	38806329	downstream_gene_variant	4656	HNRNPLL	#N/A	#N/A	A	A:0.878947 C:0.121053	A:0.888889 C:0.111111	A:0.84 C:0.16	A:0.473333 G:0.526667	A:0.82 C:0.18	5.948
rs17493538	2	38806329	intron_variant	-	HNRNPLL	#N/A	#N/A	A	A:0.878947 C:0.121053	A:0.888889 C:0.111111	A:0.84 C:0.16	A:0.473333 G:0.526667	A:0.82 C:0.18	5.948
rs17493538	2	38806329	downstream_gene_variant	2628	HNRNPLL	#N/A	#N/A	A	A:0.878947 C:0.121053	A:0.888889 C:0.111111	A:0.84 C:0.16	A:0.613333 C:0.386667	A:0.82 C:0.18	5.948
rs17493538	2	38806329	intron_variant	-	HNRNPLL	#N/A	#N/A	A	A:0.878947 C:0.121053	A:0.888889 C:0.111111	A:0.84 C:0.16	A:0.613333 C:0.386667	A:0.82 C:0.18	5.948
rs17493538	2	38806329	regulatory_region_variant	-	-	#N/A	#N/A	A	A:0.878947 C:0.121053	A:0.888889 C:0.111111	A:0.84 C:0.16	A:0.613333 C:0.386667	A:0.82 C:0.18	5.948
rs12996029	2	38819906	upstream_gene_variant	1123	HNRNPLL	#N/A	#N/A	G	G:0.880208 A:0.119792	G:0.902778 A:0.0972222	G:0.86 A:0.14	A:0.613333 C:0.386667	G:0.845 A:0.155	0.114
rs12996029	2	38819906	intron_variant	-	HNRNPLL	#N/A	#N/A	G	G:0.880208 A:0.119792	G:0.902778 A:0.0972222	G:0.86 A:0.14	A:0.613333 C:0.386667	G:0.845 A:0.155	0.114
rs12996029	2	38819906	intron_variant	-	HNRNPLL	#N/A	#N/A	G	G:0.880208 A:0.119792	G:0.902778 A:0.0972222	G:0.86 A:0.14	A:0.613333 C:0.386667	G:0.845 A:0.155	0.114
rs12996029	2	38819906	intron_variant	-	HNRNPLL	#N/A	#N/A	G	G:0.880208 A:0.119792	G:0.902778 A:0.0972222	G:0.86 A:0.14	A:0.613333 C:0.386667	G:0.845 A:0.155	0.114
rs12996029	2	38819906	intron_variant	-	HNRNPLL	#N/A	#N/A	G	G:0.880208 A:0.119792	G:0.902778 A:0.0972222	G:0.86 A:0.14	A:0.613333 C:0.386667	G:0.845 A:0.155	0.114
rs12996029	2	38819906	intron_variant	-	HNRNPLL	#N/A	#N/A	G	G:0.880208 A:0.119792	G:0.902778 A:0.0972222	G:0.86 A:0.14	C:0.76 G:0.24	G:0.845 A:0.155	0.114
rs12996029	2	38819906	intron_variant	-	HNRNPLL	#N/A	#N/A	G	G:0.880208 A:0.119792	G:0.902778 A:0.0972222	G:0.86 A:0.14	C:0.76 G:0.24	G:0.845 A:0.155	0.114
rs12996029	2	38819906	intron_variant	-	HNRNPLL	#N/A	#N/A	G	G:0.880208 A:0.119792	G:0.902778 A:0.0972222	G:0.86 A:0.14	C:0.76 G:0.24	G:0.845 A:0.155	0.114
rs12996029	2	38819906	intron_variant,non_coding_transcript_variant	-	HNRNPLL	#N/A	#N/A	G	G:0.880208 A:0.119792	G:0.902778 A:0.0972222	G:0.86 A:0.14	C:0.76 G:0.24	G:0.845 A:0.155	0.114
rs12996029	2	38819906	intron_variant	-	HNRNPLL	#N/A	#N/A	G	G:0.880208 A:0.119792	G:0.902778 A:0.0972222	G:0.86 A:0.14	C:0.76 G:0.24	G:0.845 A:0.155	0.114
rs372139	2	38839323	intergenic_variant	-	-	0.276042	4.45959	A	G:0.515789 A:0.484211	G:0.5 A:0.5	G:0.63 A:0.37	C:0.76 G:0.24	G:0.29 A:0.71	0.707
rs372139	2	38839323	intergenic_variant	-	-	0.276042	4.45959	A	G:0.515789 A:0.484211	G:0.5 A:0.5	G:0.63 A:0.37	T:0.886667 G:0.113333	G:0.29 A:0.71	0.507
rs372139	2	38839323	intergenic_variant	-	-	0.276042	4.45959	A	G:0.515789 A:0.484211	G:0.5 A:0.5	G:0.63 A:0.37	T:0.886667 G:0.113333	G:0.29 A:0.71	0.473
rs7578356	2	38862223	regulatory_region_variant	-	-	0.277487	4.50045	A	A:0.963542 C:0.0364583	A:0.928571 C:0.0714286	A:0.94 C:0.06	T:0.886667 G:0.113333	A:0.875 C:0.125	2.44
rs7578356	2	38862223	TF_binding_site_variant	-	-	0.277487	4.50045	A	A:0.963542 C:0.0364583	A:0.928571 C:0.0714286	A:0.94 C:0.06	A:0.926667 G:0.0733333	A:0.875 C:0.125	2.44
rs7578356	2	38862223	TF_binding_site_variant	-	-	0.277487	4.50045	A	A:0.963542 C:0.0364583	A:0.928571 C:0.0714286	A:0.94 C:0.06	A:0.926667 G:0.0733333	A:0.875 C:0.125	2.44
rs7578356	2	38862223	intergenic_variant	-	-	0.277487	4.50045	A	A:0.963542 C:0.0364583	A:0.928571 C:0.0714286	A:0.94 C:0.06	G:0.866667 A:0.133333	A:0.875 C:0.125	2.44
rs17023028	2	38878317	intergenic_variant	-	-	0.277487	4.50045	T	T:0.901042 C:0.0989583	T:0.916667 C:0.0833333	T:0.94 C:0.06	G:0.853333 T:0.146667	T:0.915 C:0.085	7.861
rs4670262	2	38886041	regulatory_region_variant	-	-	0.277487	4.50045	G	C:0.826316 G:0.173684	C:0.777778 G:0.222222	C:0.83 G:0.17	C:0.993333 T:0.00666667	C:0.82 G:0.18	0.344
rs4670262	2	38886041	intergenic_variant	-	-	0.277487	4.50045	G	C:0.826316 G:0.173684	C:0.777778 G:0.222222	C:0.83 G:0.17	C:0.993333 T:0.00666667	C:0.82 G:0.18	0.344
rs4670262	2	38886041	regulatory_region_variant	-	-	0.277487	4.50045	G	C:0.826316 G:0.173684	C:0.777778 G:0.222222	C:0.83 G:0.17	C:0.993333 T:0.00666667	C:0.82 G:0.18	0.229
rs4670262	2	38886041	intergenic_variant	-	-	0.277487	4.50045	G	C:0.826316 G:0.173684	C:0.777778 G:0.222222	C:0.83 G:0.17	C:0.993333 T:0.00666667	C:0.82 G:0.18	0.229
rs3821023	2	38893660	intron_variant	-	GALM	0.277487	4.50045	G	A:0.770833 G:0.229167	A:0.75 G:0.25	A:0.91 G:0.09	G:0.633333 A:0.366667	A:0.455 G:0.545	3.889
rs3821023	2	38893660	intron_variant	-	GALM	0.277487	4.50045	G	A:0.770833 G:0.229167	A:0.75 G:0.25	A:0.91 G:0.09	G:0.633333 A:0.366667	A:0.455 G:0.545	3.889
rs3821023	2	38893660	intron_variant,NMD_transcript_variant	-	GALM	0.277487	4.50045	G	A:0.770833 G:0.229167	A:0.75 G:0.25	A:0.91 G:0.09	G:0.633333 A:0.366667	A:0.455 G:0.545	3.889
rs3821023	2	38893660	intron_variant,NMD_transcript_variant	-	GALM	0.277487	4.50045	G	A:0.770833 G:0.229167	A:0.75 G:0.25	A:0.91 G:0.09	G:0.633333 A:0.366667	A:0.455 G:0.545	3.889
rs3821023	2	38893660	downstream_gene_variant	2170	AC074366.3	0.277487	4.50045	G	A:0.770833 G:0.229167	A:0.75 G:0.25	A:0.91 G:0.09	A:0.693333 G:0.306667	A:0.455 G:0.545	3.889
rs3821023	2	38893660	regulatory_region_variant	-	-	0.277487	4.50045	G	A:0.770833 G:0.229167	A:0.75 G:0.25	A:0.91 G:0.09	T:0.593333 C:0.406667	A:0.455 G:0.545	3.889
rs7590835	2	38893950	intron_variant	-	GALM	0.277487	4.50045	C	C:0.770833 T:0.229167	C:0.75 T:0.25	C:0.91 T:0.09	G:0.313333 A:0.686667	C:0.475 T:0.525	5.903
rs7590835	2	38893950	intron_variant	-	GALM	0.277487	4.50045	C	C:0.770833 T:0.229167	C:0.75 T:0.25	C:0.91 T:0.09	C:0.346667 G:0.653333	C:0.475 T:0.525	5.903
rs7590835	2	38893950	intron_variant,NMD_transcript_variant	-	GALM	0.277487	4.50045	C	C:0.770833 T:0.229167	C:0.75 T:0.25	C:0.91 T:0.09	C:0.346667 G:0.653333	C:0.475 T:0.525	5.903
rs7590835	2	38893950	intron_variant,NMD_transcript_variant	-	GALM	0.277487	4.50045	C	C:0.770833 T:0.229167	C:0.75 T:0.25	C:0.91 T:0.09	C:0.346667 G:0.653333	C:0.475 T:0.525	5.903
rs7590835	2	38893950	downstream_gene_variant	1880	AC074366.3	0.277487	4.50045	C	C:0.770833 T:0.229167	C:0.75 T:0.25	C:0.91 T:0.09	C:0.346667 G:0.653333	C:0.475 T:0.525	5.903
rs7590835	2	38893950	regulatory_region_variant	-	-	0.277487	4.50045	C	C:0.770833 T:0.229167	C:0.75 T:0.25	C:0.91 T:0.09	C:0.346667 G:0.653333	C:0.475 T:0.525	5.903
rs13383762	2	38907001	intron_variant	-	GALM	0.277487	4.50045	C	G:0.865591 C:0.134409	G:0.828571 C:0.171429	G:0.94 C:0.06	C:0.346667 G:0.653333	G:0.855 C:0.145	3.341
rs13383762	2	38907001	intron_variant	-	GALM	0.277487	4.50045	C	G:0.865591 C:0.134409	G:0.828571 C:0.171429	G:0.94 C:0.06	C:0.0466667 T:0.953333	G:0.855 C:0.145	3.341
rs13383762	2	38907001	intron_variant,NMD_transcript_variant	-	GALM	0.277487	4.50045	C	G:0.865591 C:0.134409	G:0.828571 C:0.171429	G:0.94 C:0.06	C:0.0466667 T:0.953333	G:0.855 C:0.145	3.341
rs13383762	2	38907001	upstream_gene_variant	1436	GALM	0.277487	4.50045	C	G:0.865591 C:0.134409	G:0.828571 C:0.171429	G:0.94 C:0.06	C:0.0466667 T:0.953333	G:0.855 C:0.145	3.341
rs13383762	2	38907001	intron_variant,NMD_transcript_variant	-	GALM	0.277487	4.50045	C	G:0.865591 C:0.134409	G:0.828571 C:0.171429	G:0.94 C:0.06	C:0.833333 A:0.166667	G:0.855 C:0.145	3.341
rs17023042	2	38912786	intron_variant	-	GALM	0.277487	4.50045	C	C:0.957895 G:0.0421053	C:0.916667 G:0.0833333	C:1 G:0	A:0.68 T:0.32	C:0.88 G:0.12	8.001
rs17023042	2	38912786	intron_variant	-	GALM	0.277487	4.50045	C	C:0.957895 G:0.0421053	C:0.916667 G:0.0833333	C:1 G:0	A:0.68 T:0.32	C:0.88 G:0.12	8.001
rs17023042	2	38912786	downstream_gene_variant	4296	GALM	0.277487	4.50045	C	C:0.957895 G:0.0421053	C:0.916667 G:0.0833333	C:1 G:0	A:0.68 T:0.32	C:0.88 G:0.12	8.001
rs17023042	2	38912786	intron_variant	-	GALM	0.277487	4.50045	C	C:0.957895 G:0.0421053	C:0.916667 G:0.0833333	C:1 G:0	A:0.68 T:0.32	C:0.88 G:0.12	8.001
rs17023042	2	38912786	intron_variant,NMD_transcript_variant	-	GALM	0.277487	4.50045	C	C:0.957895 G:0.0421053	C:0.916667 G:0.0833333	C:1 G:0	A:0.68 T:0.32	C:0.88 G:0.12	8.001
rs4670264	2	38913884	intron_variant	-	GALM	0.277487	4.50045	G	A:0.610526 G:0.389474	A:0.527778 G:0.472222	A:0.55 G:0.45	A:0.68 T:0.32	A:0.29 G:0.71	1.216
rs4670264	2	38913884	intron_variant	-	GALM	0.277487	4.50045	G	A:0.610526 G:0.389474	A:0.527778 G:0.472222	A:0.55 G:0.45	A:0.9 G:0.1	A:0.29 G:0.71	1.216
rs4670264	2	38913884	intron_variant	-	GALM	0.277487	4.50045	G	A:0.610526 G:0.389474	A:0.527778 G:0.472222	A:0.55 G:0.45	A:0.9 G:0.1	A:0.29 G:0.71	1.216
rs4670264	2	38913884	intron_variant,NMD_transcript_variant	-	GALM	0.277487	4.50045	G	A:0.610526 G:0.389474	A:0.527778 G:0.472222	A:0.55 G:0.45	G:0.826667 T:0.173333	A:0.29 G:0.71	1.216
rs4670264	2	38913884	regulatory_region_variant	-	-	0.277487	4.50045	G	A:0.610526 G:0.389474	A:0.527778 G:0.472222	A:0.55 G:0.45	G:0.826667 T:0.173333	A:0.29 G:0.71	1.216
rs4670264	2	38913884	TF_binding_site_variant	-	-	0.277487	4.50045	G	A:0.610526 G:0.389474	A:0.527778 G:0.472222	A:0.55 G:0.45	C:0.793333 T:0.206667	A:0.29 G:0.71	1.216
rs4670264	2	38913884	intron_variant	-	GALM	0.277487	4.50045	G	A:0.610526 G:0.389474	A:0.527778 G:0.472222	A:0.55 G:0.45	G:0.906667 T:0.0933333	A:0.29 G:0.71	1.084
rs4670264	2	38913884	intron_variant	-	GALM	0.277487	4.50045	G	A:0.610526 G:0.389474	A:0.527778 G:0.472222	A:0.55 G:0.45	G:0.906667 A:0.0933333	A:0.29 G:0.71	1.084
rs4670264	2	38913884	intron_variant	-	GALM	0.277487	4.50045	G	A:0.610526 G:0.389474	A:0.527778 G:0.472222	A:0.55 G:0.45	G:0.906667 A:0.0933333	A:0.29 G:0.71	1.084
rs4670264	2	38913884	intron_variant,NMD_transcript_variant	-	GALM	0.277487	4.50045	G	A:0.610526 G:0.389474	A:0.527778 G:0.472222	A:0.55 G:0.45	C:0.946667 G:0.0533333	A:0.29 G:0.71	1.084
rs4670264	2	38913884	regulatory_region_variant	-	-	0.277487	4.50045	G	A:0.610526 G:0.389474	A:0.527778 G:0.472222	A:0.55 G:0.45	C:0.946667 G:0.0533333	A:0.29 G:0.71	1.084
rs4670264	2	38913884	TF_binding_site_variant	-	-	0.277487	4.50045	G	A:0.610526 G:0.389474	A:0.527778 G:0.472222	A:0.55 G:0.45	A:0.94 G:0.06	A:0.29 G:0.71	1.084
rs13014787	2	38915780	intron_variant	-	GALM	0.277487	4.50045	G	A:0.742105 G:0.257895	A:0.694444 G:0.305556	A:0.89 G:0.11	A:0.94 G:0.06	A:0.365 G:0.635	3.065
rs13014787	2	38915780	intron_variant	-	GALM	0.277487	4.50045	G	A:0.742105 G:0.257895	A:0.694444 G:0.305556	A:0.89 G:0.11	A:0.94 G:0.06	A:0.365 G:0.635	3.065
rs13014787	2	38915780	intron_variant	-	GALM	0.277487	4.50045	G	A:0.742105 G:0.257895	A:0.694444 G:0.305556	A:0.89 G:0.11	A:0.94 G:0.06	A:0.365 G:0.635	3.065
rs13014787	2	38915780	intron_variant,NMD_transcript_variant	-	GALM	0.277487	4.50045	G	A:0.742105 G:0.257895	A:0.694444 G:0.305556	A:0.89 G:0.11	A:0.94 G:0.06	A:0.365 G:0.635	3.065
rs12619390	2	38920318	intron_variant	-	GALM	0.277487	4.50045	C	C:0.927083 T:0.0729167	C:0.958333 T:0.0416667	C:0.95 T:0.05	A:0.94 G:0.06	C:0.885 T:0.115	1.914
rs12619390	2	38920318	intron_variant	-	GALM	0.277487	4.50045	C	C:0.927083 T:0.0729167	C:0.958333 T:0.0416667	C:0.95 T:0.05	A:0.94 G:0.06	C:0.885 T:0.115	1.914
rs12619390	2	38920318	intron_variant	-	GALM	0.277487	4.50045	C	C:0.927083 T:0.0729167	C:0.958333 T:0.0416667	C:0.95 T:0.05	G:0.786667 A:0.213333	C:0.885 T:0.115	1.914
rs12619390	2	38920318	intron_variant,NMD_transcript_variant	-	GALM	0.277487	4.50045	C	C:0.927083 T:0.0729167	C:0.958333 T:0.0416667	C:0.95 T:0.05	G:0.786667 A:0.213333	C:0.885 T:0.115	1.914
rs12619390	2	38920318	regulatory_region_variant	-	-	0.277487	4.50045	C	C:0.927083 T:0.0729167	C:0.958333 T:0.0416667	C:0.95 T:0.05	G:0.786667 A:0.213333	C:0.885 T:0.115	1.914
rs12619390	2	38920318	TF_binding_site_variant	-	-	0.277487	4.50045	C	C:0.927083 T:0.0729167	C:0.958333 T:0.0416667	C:0.95 T:0.05	G:0.786667 A:0.213333	C:0.885 T:0.115	1.914
rs12619390	2	38920318	TF_binding_site_variant	-	-	0.277487	4.50045	C	C:0.927083 T:0.0729167	C:0.958333 T:0.0416667	C:0.95 T:0.05	G:0.786667 A:0.213333	C:0.885 T:0.115	1.914
rs13015612	2	38940316	intron_variant	-	GALM	0.277487	4.50045	G	A:0.168421 G:0.831579	A:0.114286 G:0.885714	A:0.11 G:0.89	G:0.786667 A:0.213333	A:0.34 G:0.66	6.323
rs13015612	2	38940316	intron_variant	-	GALM	0.277487	4.50045	G	A:0.168421 G:0.831579	A:0.114286 G:0.885714	A:0.11 G:0.89	G:0.786667 A:0.213333	A:0.34 G:0.66	6.323
rs13015612	2	38940316	intron_variant	-	GALM	0.277487	4.50045	G	A:0.168421 G:0.831579	A:0.114286 G:0.885714	A:0.11 G:0.89	G:0.786667 A:0.213333	A:0.34 G:0.66	6.323
rs13015612	2	38940316	intron_variant,NMD_transcript_variant	-	GALM	0.277487	4.50045	G	A:0.168421 G:0.831579	A:0.114286 G:0.885714	A:0.11 G:0.89	G:0.893333 A:0.106667	A:0.34 G:0.66	6.323
rs13015612	2	38940316	regulatory_region_variant	-	-	0.277487	4.50045	G	A:0.168421 G:0.831579	A:0.114286 G:0.885714	A:0.11 G:0.89	G:0.893333 A:0.106667	A:0.34 G:0.66	6.323
rs11898812	2	38942929	intron_variant	-	GALM	0.277487	4.50045	T	T:0.880208 A:0.119792	T:0.833333 A:0.166667	T:0.74 A:0.26	G:0.893333 A:0.106667	T:0.935 A:0.065	0.775
rs11898812	2	38942929	intron_variant	-	GALM	0.277487	4.50045	T	T:0.880208 A:0.119792	T:0.833333 A:0.166667	T:0.74 A:0.26	G:0.893333 A:0.106667	T:0.935 A:0.065	0.775
rs11898812	2	38942929	intron_variant	-	GALM	0.277487	4.50045	T	T:0.880208 A:0.119792	T:0.833333 A:0.166667	T:0.74 A:0.26	G:0.893333 A:0.106667	T:0.935 A:0.065	0.775
rs11898812	2	38942929	intron_variant,NMD_transcript_variant	-	GALM	0.277487	4.50045	T	T:0.880208 A:0.119792	T:0.833333 A:0.166667	T:0.74 A:0.26	G:0.893333 A:0.106667	T:0.935 A:0.065	0.775
rs11898812	2	38942929	regulatory_region_variant	-	-	0.277487	4.50045	T	T:0.880208 A:0.119792	T:0.833333 A:0.166667	T:0.74 A:0.26	G:0.893333 A:0.106667	T:0.935 A:0.065	0.775
rs6717670	2	38948022	intron_variant	-	GALM	0.277487	4.50045	G	G:0.90625 A:0.09375	G:0.861111 A:0.138889	G:0.73 A:0.27	G:0.893333 A:0.106667	G:0.94 A:0.06	0.611
rs6717670	2	38948022	intron_variant	-	GALM	0.277487	4.50045	G	G:0.90625 A:0.09375	G:0.861111 A:0.138889	G:0.73 A:0.27	C:0.786667 T:0.213333	G:0.94 A:0.06	0.611
rs6717670	2	38948022	intron_variant	-	GALM	0.277487	4.50045	G	G:0.90625 A:0.09375	G:0.861111 A:0.138889	G:0.73 A:0.27	C:0.786667 T:0.213333	G:0.94 A:0.06	0.611
rs6717670	2	38948022	intron_variant,NMD_transcript_variant	-	GALM	0.277487	4.50045	G	G:0.90625 A:0.09375	G:0.861111 A:0.138889	G:0.73 A:0.27	C:0.786667 T:0.213333	G:0.94 A:0.06	0.611
rs6717670	2	38948022	regulatory_region_variant	-	-	0.277487	4.50045	G	G:0.90625 A:0.09375	G:0.861111 A:0.138889	G:0.73 A:0.27	C:0.786667 T:0.213333	G:0.94 A:0.06	0.611
rs2272445	2	38956947	intron_variant	-	GALM	0.277487	4.50045	G	A:0.331579 G:0.668421	A:0.375 G:0.625	A:0.43 G:0.57	C:0.786667 T:0.213333	A:0.56 G:0.44	3.668
rs2272445	2	38956947	intron_variant	-	GALM	0.277487	4.50045	G	A:0.331579 G:0.668421	A:0.375 G:0.625	A:0.43 G:0.57	C:0.786667 T:0.213333	A:0.56 G:0.44	3.668
rs2272445	2	38956947	intron_variant	-	GALM	0.277487	4.50045	G	A:0.331579 G:0.668421	A:0.375 G:0.625	A:0.43 G:0.57	C:0.786667 T:0.213333	A:0.56 G:0.44	3.668
rs2272445	2	38956947	intron_variant,NMD_transcript_variant	-	GALM	0.277487	4.50045	G	A:0.331579 G:0.668421	A:0.375 G:0.625	A:0.43 G:0.57	C:0.786667 T:0.213333	A:0.56 G:0.44	3.668
rs2272445	2	38956947	intron_variant	-	GALM	0.277487	4.50045	G	A:0.331579 G:0.668421	A:0.375 G:0.625	A:0.43 G:0.57	C:0.786667 T:0.213333	A:0.56 G:0.44	3.17
rs2272445	2	38956947	intron_variant	-	GALM	0.277487	4.50045	G	A:0.331579 G:0.668421	A:0.375 G:0.625	A:0.43 G:0.57	C:0.786667 T:0.213333	A:0.56 G:0.44	3.17
rs2272445	2	38956947	intron_variant	-	GALM	0.277487	4.50045	G	A:0.331579 G:0.668421	A:0.375 G:0.625	A:0.43 G:0.57	C:0.786667 T:0.213333	A:0.56 G:0.44	3.17
rs2272445	2	38956947	intron_variant,NMD_transcript_variant	-	GALM	0.277487	4.50045	G	A:0.331579 G:0.668421	A:0.375 G:0.625	A:0.43 G:0.57	C:0.786667 T:0.213333	A:0.56 G:0.44	3.17
rs4630748	2	38990460	intron_variant	-	GEMIN6	0.277487	4.50045	C	C:0.359375 G:0.640625	C:0.430556 G:0.569444	C:0.39 G:0.61	#REF!	C:0.795 G:0.205	11.06
rs4630748	2	38990460	upstream_gene_variant	216	TTC39DP	0.277487	4.50045	C	C:0.359375 G:0.640625	C:0.430556 G:0.569444	C:0.39 G:0.61	#REF!	C:0.795 G:0.205	11.06
rs10196452	2	38991193	intron_variant	-	GEMIN6	0.277487	4.50045	C	C:0.859375 T:0.140625	C:0.875 T:0.125	C:0.89 T:0.11	C:0.786667 T:0.213333	C:0.865 T:0.135	6.429
rs10196452	2	38991193	non_coding_transcript_exon_variant	-	TTC39DP	0.277487	4.50045	C	C:0.859375 T:0.140625	C:0.875 T:0.125	C:0.89 T:0.11	C:0.786667 T:0.213333	C:0.865 T:0.135	6.429
rs3112184	2	38992584	intron_variant	-	GEMIN6	0.277487	4.50045	C	C:0.875 A:0.125	C:0.861111 A:0.138889	C:0.73 A:0.27	C:0.786667 T:0.213333	C:0.805 A:0.195	2.199
rs3112184	2	38992584	downstream_gene_variant	221	TTC39DP	0.277487	4.50045	C	C:0.875 A:0.125	C:0.861111 A:0.138889	C:0.73 A:0.27	C:0.786667 T:0.213333	C:0.805 A:0.195	2.199
rs3112184	2	38992584	upstream_gene_variant	3823	AC018693.5	0.277487	4.50045	C	C:0.875 A:0.125	C:0.861111 A:0.138889	C:0.73 A:0.27	C:0.786667 T:0.213333	C:0.805 A:0.195	2.199
rs3112184	2	38992584	regulatory_region_variant	-	-	0.277487	4.50045	C	C:0.875 A:0.125	C:0.861111 A:0.138889	C:0.73 A:0.27	C:0.786667 T:0.213333	C:0.805 A:0.195	2.199
rs3112188	2	38995250	5_prime_UTR_variant	-	GEMIN6	0.277487	4.50045	G	G:0.868421 A:0.131579	G:0.875 A:0.125	G:0.73 A:0.27	C:0.786667 T:0.213333	G:0.81 A:0.19	2.458
rs3112188	2	38995250	downstream_gene_variant	2887	TTC39DP	0.277487	4.50045	G	G:0.868421 A:0.131579	G:0.875 A:0.125	G:0.73 A:0.27	C:0.786667 T:0.213333	G:0.81 A:0.19	2.458
rs3112188	2	38995250	upstream_gene_variant	1157	AC018693.5	0.277487	4.50045	G	G:0.868421 A:0.131579	G:0.875 A:0.125	G:0.73 A:0.27	C:0.786667 T:0.213333	G:0.81 A:0.19	2.458
rs3112190	2	38996561	intron_variant	-	GEMIN6	0.277487	4.50045	G	A:0.207447 G:0.792553	A:0.222222 G:0.777778	A:0.09 G:0.91	C:0.786667 T:0.213333	A:0.515 G:0.485	6.173
rs3112190	2	38996561	downstream_gene_variant	4198	TTC39DP	0.277487	4.50045	G	A:0.207447 G:0.792553	A:0.222222 G:0.777778	A:0.09 G:0.91	C:0.786667 T:0.213333	A:0.515 G:0.485	6.173
rs3112190	2	38996561	non_coding_transcript_exon_variant	-	AC018693.5	0.277487	4.50045	G	A:0.207447 G:0.792553	A:0.222222 G:0.777778	A:0.09 G:0.91	C:0.786667 T:0.213333	A:0.515 G:0.485	6.173
rs3112190	2	38996561	intron_variant	-	GEMIN6	0.277487	4.50045	G	A:0.207447 G:0.792553	A:0.222222 G:0.777778	A:0.09 G:0.91	C:0.786667 T:0.213333	A:0.515 G:0.485	5.949
rs3112190	2	38996561	downstream_gene_variant	4198	TTC39DP	0.277487	4.50045	G	A:0.207447 G:0.792553	A:0.222222 G:0.777778	A:0.09 G:0.91	A:0.893333 C:0.106667	A:0.515 G:0.485	5.949
rs3112190	2	38996561	non_coding_transcript_exon_variant	-	AC018693.5	0.277487	4.50045	G	A:0.207447 G:0.792553	A:0.222222 G:0.777778	A:0.09 G:0.91	A:0.893333 C:0.106667	A:0.515 G:0.485	5.949
rs3112190	2	38996561	intron_variant	-	GEMIN6	0.277487	4.50045	G	A:0.207447 G:0.792553	A:0.222222 G:0.777778	A:0.09 G:0.91	A:0.893333 C:0.106667	A:0.515 G:0.485	5.845
rs3112190	2	38996561	downstream_gene_variant	4198	TTC39DP	0.277487	4.50045	G	A:0.207447 G:0.792553	A:0.222222 G:0.777778	A:0.09 G:0.91	A:0.893333 C:0.106667	A:0.515 G:0.485	5.845
rs3112190	2	38996561	non_coding_transcript_exon_variant	-	AC018693.5	0.277487	4.50045	G	A:0.207447 G:0.792553	A:0.222222 G:0.777778	A:0.09 G:0.91	A:0.893333 C:0.106667	A:0.515 G:0.485	5.845
rs3112200	2	39002637	upstream_gene_variant	2690	GEMIN6	0.277487	4.50045	G	G:0.744792 T:0.255208	G:0.75 T:0.25	G:0.64 T:0.36	A:0.893333 C:0.106667	G:0.65 T:0.35	1.15
rs3112200	2	39002637	intron_variant	-	GEMIN6	0.277487	4.50045	G	G:0.744792 T:0.255208	G:0.75 T:0.25	G:0.64 T:0.36	A:0.893333 C:0.106667	G:0.65 T:0.35	1.15
rs3112200	2	39002637	upstream_gene_variant	2715	GEMIN6	0.277487	4.50045	G	G:0.744792 T:0.255208	G:0.75 T:0.25	G:0.64 T:0.36	A:0.893333 C:0.106667	G:0.65 T:0.35	1.15
rs1376461	2	39021635	downstream_gene_variant	3236	DHX57	0.277487	4.50045	C	T:0.0625 C:0.9375	T:0.0833333 C:0.916667	T:0 C:1	A:0.893333 C:0.106667	T:0.37 C:0.63	4.54
rs1376461	2	39021635	downstream_gene_variant	3243	DHX57	0.277487	4.50045	C	T:0.0625 C:0.9375	T:0.0833333 C:0.916667	T:0 C:1	A:0.893333 C:0.106667	T:0.37 C:0.63	4.54
rs1376461	2	39021635	downstream_gene_variant	3787	DHX57	0.277487	4.50045	C	T:0.0625 C:0.9375	T:0.0833333 C:0.916667	T:0 C:1	A:0.893333 C:0.106667	T:0.37 C:0.63	4.54
rs1376461	2	39021635	downstream_gene_variant	3475	DHX57	0.277487	4.50045	C	T:0.0625 C:0.9375	T:0.0833333 C:0.916667	T:0 C:1	A:0.893333 C:0.106667	T:0.37 C:0.63	4.54
rs1376461	2	39021635	downstream_gene_variant	3859	DHX57	0.277487	4.50045	C	T:0.0625 C:0.9375	T:0.0833333 C:0.916667	T:0 C:1	A:0.893333 C:0.106667	T:0.37 C:0.63	4.54
rs1376461	2	39021635	regulatory_region_variant	-	-	0.277487	4.50045	C	T:0.0625 C:0.9375	T:0.0833333 C:0.916667	T:0 C:1	A:0.893333 C:0.106667	T:0.37 C:0.63	4.54
rs1376462	2	39021688	downstream_gene_variant	3183	DHX57	0.277487	4.50045	t	T:0.0416667 C:0.958333	T:0.0277778 C:0.972222	T:0 C:1	A:0.893333 C:0.106667	T:0.185 C:0.815	0.151
rs1376462	2	39021688	downstream_gene_variant	3190	DHX57	0.277487	4.50045	t	T:0.0416667 C:0.958333	T:0.0277778 C:0.972222	T:0 C:1	A:0.893333 C:0.106667	T:0.185 C:0.815	0.151
rs1376462	2	39021688	downstream_gene_variant	3734	DHX57	0.277487	4.50045	t	T:0.0416667 C:0.958333	T:0.0277778 C:0.972222	T:0 C:1	A:0.893333 C:0.106667	T:0.185 C:0.815	0.151
rs1376462	2	39021688	downstream_gene_variant	3422	DHX57	0.277487	4.50045	t	T:0.0416667 C:0.958333	T:0.0277778 C:0.972222	T:0 C:1	A:0.893333 C:0.106667	T:0.185 C:0.815	0.151
rs1376462	2	39021688	downstream_gene_variant	3806	DHX57	0.277487	4.50045	t	T:0.0416667 C:0.958333	T:0.0277778 C:0.972222	T:0 C:1	A:0.893333 C:0.106667	T:0.185 C:0.815	0.151
rs1376462	2	39021688	regulatory_region_variant	-	-	0.277487	4.50045	t	T:0.0416667 C:0.958333	T:0.0277778 C:0.972222	T:0 C:1	A:0.893333 C:0.106667	T:0.185 C:0.815	0.151
rs1376462	2	39021688	downstream_gene_variant	3183	DHX57	0.277487	4.50045	t	T:0.0416667 C:0.958333	T:0.0277778 C:0.972222	T:0 C:1	A:0.893333 C:0.106667	T:0.185 C:0.815	0.134
rs1376462	2	39021688	downstream_gene_variant	3190	DHX57	0.277487	4.50045	t	T:0.0416667 C:0.958333	T:0.0277778 C:0.972222	T:0 C:1	A:0.893333 C:0.106667	T:0.185 C:0.815	0.134
rs1376462	2	39021688	downstream_gene_variant	3734	DHX57	0.277487	4.50045	t	T:0.0416667 C:0.958333	T:0.0277778 C:0.972222	T:0 C:1	A:0.893333 C:0.106667	T:0.185 C:0.815	0.134
rs1376462	2	39021688	downstream_gene_variant	3422	DHX57	0.277487	4.50045	t	T:0.0416667 C:0.958333	T:0.0277778 C:0.972222	T:0 C:1	A:0.893333 C:0.106667	T:0.185 C:0.815	0.134
rs1376462	2	39021688	downstream_gene_variant	3806	DHX57	0.277487	4.50045	t	T:0.0416667 C:0.958333	T:0.0277778 C:0.972222	T:0 C:1	A:0.893333 C:0.106667	T:0.185 C:0.815	0.134
rs1376462	2	39021688	regulatory_region_variant	-	-	0.277487	4.50045	t	T:0.0416667 C:0.958333	T:0.0277778 C:0.972222	T:0 C:1	A:0.893333 C:0.106667	T:0.185 C:0.815	0.134
rs13029406	2	39030074	splice_polypyrimidine_tract_variant,intron_variant	-	DHX57	0.277487	4.50045	C	C:0.395833 T:0.604167	C:0.402778 T:0.597222	C:0.37 T:0.63	#REF!	C:0.76 T:0.24	16.18
rs13029406	2	39030074	splice_polypyrimidine_tract_variant,intron_variant	-	DHX57	0.277487	4.50045	C	C:0.395833 T:0.604167	C:0.402778 T:0.597222	C:0.37 T:0.63	#REF!	C:0.76 T:0.24	16.18
rs13029406	2	39030074	splice_polypyrimidine_tract_variant,intron_variant,NMD_transcript_variant	-	DHX57	0.277487	4.50045	C	C:0.395833 T:0.604167	C:0.402778 T:0.597222	C:0.37 T:0.63	#REF!	C:0.76 T:0.24	16.18
rs13029406	2	39030074	splice_polypyrimidine_tract_variant,intron_variant,non_coding_transcript_variant	-	DHX57	0.277487	4.50045	C	C:0.395833 T:0.604167	C:0.402778 T:0.597222	C:0.37 T:0.63	#REF!	C:0.76 T:0.24	16.18
rs13029406	2	39030074	non_coding_transcript_exon_variant	-	DHX57	0.277487	4.50045	C	C:0.395833 T:0.604167	C:0.402778 T:0.597222	C:0.37 T:0.63	#REF!	C:0.76 T:0.24	16.18
rs13029406	2	39030074	downstream_gene_variant	3472	DHX57	0.277487	4.50045	C	C:0.395833 T:0.604167	C:0.402778 T:0.597222	C:0.37 T:0.63	#REF!	C:0.76 T:0.24	16.18
rs13029406	2	39030074	splice_polypyrimidine_tract_variant,intron_variant	-	DHX57	0.277487	4.50045	C	C:0.395833 T:0.604167	C:0.402778 T:0.597222	C:0.37 T:0.63	#REF!	C:0.76 T:0.24	15.06
rs13029406	2	39030074	splice_polypyrimidine_tract_variant,intron_variant	-	DHX57	0.277487	4.50045	C	C:0.395833 T:0.604167	C:0.402778 T:0.597222	C:0.37 T:0.63	#REF!	C:0.76 T:0.24	15.06
rs13029406	2	39030074	splice_polypyrimidine_tract_variant,intron_variant,NMD_transcript_variant	-	DHX57	0.277487	4.50045	C	C:0.395833 T:0.604167	C:0.402778 T:0.597222	C:0.37 T:0.63	#REF!	C:0.76 T:0.24	15.06
rs13029406	2	39030074	splice_polypyrimidine_tract_variant,intron_variant,non_coding_transcript_variant	-	DHX57	0.277487	4.50045	C	C:0.395833 T:0.604167	C:0.402778 T:0.597222	C:0.37 T:0.63	#REF!	C:0.76 T:0.24	15.06
rs13029406	2	39030074	non_coding_transcript_exon_variant	-	DHX57	0.277487	4.50045	C	C:0.395833 T:0.604167	C:0.402778 T:0.597222	C:0.37 T:0.63	#REF!	C:0.76 T:0.24	15.06
rs13029406	2	39030074	downstream_gene_variant	3472	DHX57	0.277487	4.50045	C	C:0.395833 T:0.604167	C:0.402778 T:0.597222	C:0.37 T:0.63	#REF!	C:0.76 T:0.24	15.06
rs1979143	2	39041464	intron_variant	-	DHX57	0.277487	4.50045	T	T:0.854167 C:0.145833	T:0.847222 C:0.152778	T:0.73 C:0.27	#REF!	T:0.805 C:0.195	12.61
rs1979143	2	39041464	upstream_gene_variant	2668	ASS1P2	0.277487	4.50045	T	T:0.854167 C:0.145833	T:0.847222 C:0.152778	T:0.73 C:0.27	#REF!	T:0.805 C:0.195	12.61
rs1979143	2	39041464	downstream_gene_variant	1553	DHX57	0.277487	4.50045	T	T:0.854167 C:0.145833	T:0.847222 C:0.152778	T:0.73 C:0.27	#REF!	T:0.805 C:0.195	12.61
rs1979143	2	39041464	intron_variant	-	DHX57	0.277487	4.50045	T	T:0.854167 C:0.145833	T:0.847222 C:0.152778	T:0.73 C:0.27	#REF!	T:0.805 C:0.195	12.61
rs1979143	2	39041464	intron_variant,NMD_transcript_variant	-	DHX57	0.277487	4.50045	T	T:0.854167 C:0.145833	T:0.847222 C:0.152778	T:0.73 C:0.27	#REF!	T:0.805 C:0.195	12.61
rs1979143	2	39041464	intron_variant,non_coding_transcript_variant	-	DHX57	0.277487	4.50045	T	T:0.854167 C:0.145833	T:0.847222 C:0.152778	T:0.73 C:0.27	#REF!	T:0.805 C:0.195	12.61
rs1979143	2	39041464	intron_variant,non_coding_transcript_variant	-	DHX57	0.277487	4.50045	T	T:0.854167 C:0.145833	T:0.847222 C:0.152778	T:0.73 C:0.27	#REF!	T:0.805 C:0.195	12.61
rs3770681	2	39050141	synonymous_variant	-	DHX57	0.277487	4.50045	A	A:0.3125 C:0.6875	A:0.333333 C:0.666667	A:0.35 C:0.65	#REF!	A:0.705 C:0.295	9.868
rs3770681	2	39050141	upstream_gene_variant	3891	DHX57	0.277487	4.50045	A	A:0.3125 C:0.6875	A:0.333333 C:0.666667	A:0.35 C:0.65	#REF!	A:0.705 C:0.295	9.868
rs3770681	2	39050141	synonymous_variant	-	DHX57	0.277487	4.50045	A	A:0.3125 C:0.6875	A:0.333333 C:0.666667	A:0.35 C:0.65	#REF!	A:0.705 C:0.295	9.868
rs3770681	2	39050141	3_prime_UTR_variant,NMD_transcript_variant	-	DHX57	0.277487	4.50045	A	A:0.3125 C:0.6875	A:0.333333 C:0.666667	A:0.35 C:0.65	#REF!	A:0.705 C:0.295	9.868
rs3770681	2	39050141	non_coding_transcript_exon_variant	-	DHX57	0.277487	4.50045	A	A:0.3125 C:0.6875	A:0.333333 C:0.666667	A:0.35 C:0.65	#REF!	A:0.705 C:0.295	9.868
rs3770681	2	39050141	upstream_gene_variant	4039	DHX57	0.277487	4.50045	A	A:0.3125 C:0.6875	A:0.333333 C:0.666667	A:0.35 C:0.65	#REF!	A:0.705 C:0.295	9.868
rs3770681	2	39050141	synonymous_variant	-	DHX57	0.277487	4.50045	A	A:0.3125 C:0.6875	A:0.333333 C:0.666667	A:0.35 C:0.65	#REF!	A:0.705 C:0.295	9.805
rs3770681	2	39050141	upstream_gene_variant	3891	DHX57	0.277487	4.50045	A	A:0.3125 C:0.6875	A:0.333333 C:0.666667	A:0.35 C:0.65	#REF!	A:0.705 C:0.295	9.805
rs3770681	2	39050141	synonymous_variant	-	DHX57	0.277487	4.50045	A	A:0.3125 C:0.6875	A:0.333333 C:0.666667	A:0.35 C:0.65	#REF!	A:0.705 C:0.295	9.805
rs3770681	2	39050141	3_prime_UTR_variant,NMD_transcript_variant	-	DHX57	0.277487	4.50045	A	A:0.3125 C:0.6875	A:0.333333 C:0.666667	A:0.35 C:0.65	#REF!	A:0.705 C:0.295	9.805
rs3770681	2	39050141	non_coding_transcript_exon_variant	-	DHX57	0.277487	4.50045	A	A:0.3125 C:0.6875	A:0.333333 C:0.666667	A:0.35 C:0.65	#REF!	A:0.705 C:0.295	9.805
rs3770681	2	39050141	upstream_gene_variant	4039	DHX57	0.277487	4.50045	A	A:0.3125 C:0.6875	A:0.333333 C:0.666667	A:0.35 C:0.65	#REF!	A:0.705 C:0.295	9.805
rs3112163	2	39084757	intron_variant	-	DHX57	0.277487	4.50045	G	G:0.848958 A:0.151042	G:0.75 A:0.25	G:0.67 A:0.33	A:0.853333 G:0.146667	G:0.795 A:0.205	0.949
rs3112163	2	39084757	downstream_gene_variant	4171	DHX57	0.277487	4.50045	G	G:0.848958 A:0.151042	G:0.75 A:0.25	G:0.67 A:0.33	A:0.853333 G:0.146667	G:0.795 A:0.205	0.949
rs3112163	2	39084757	upstream_gene_variant	4105	AC018693.6	0.277487	4.50045	G	G:0.848958 A:0.151042	G:0.75 A:0.25	G:0.67 A:0.33	A:0.853333 G:0.146667	G:0.795 A:0.205	0.949
rs3112163	2	39084757	intron_variant,NMD_transcript_variant	-	DHX57	0.277487	4.50045	G	G:0.848958 A:0.151042	G:0.75 A:0.25	G:0.67 A:0.33	A:0.853333 G:0.146667	G:0.795 A:0.205	0.949
rs3112163	2	39084757	intron_variant,non_coding_transcript_variant	-	DHX57	0.277487	4.50045	G	G:0.848958 A:0.151042	G:0.75 A:0.25	G:0.67 A:0.33	C:0.853333 T:0.146667	G:0.795 A:0.205	0.949
rs3112163	2	39084757	intron_variant,non_coding_transcript_variant	-	DHX57	0.277487	4.50045	G	G:0.848958 A:0.151042	G:0.75 A:0.25	G:0.67 A:0.33	C:0.853333 T:0.146667	G:0.795 A:0.205	0.949
rs3112163	2	39084757	intron_variant,non_coding_transcript_variant	-	DHX57	0.277487	4.50045	G	G:0.848958 A:0.151042	G:0.75 A:0.25	G:0.67 A:0.33	C:0.853333 T:0.146667	G:0.795 A:0.205	0.949
rs3112163	2	39084757	upstream_gene_variant	497	DHX57	0.277487	4.50045	G	G:0.848958 A:0.151042	G:0.75 A:0.25	G:0.67 A:0.33	C:0.853333 T:0.146667	G:0.795 A:0.205	0.949
rs3112164	2	39087890	intron_variant	-	DHX57	0.277487	4.50045	G	A:0.130208 G:0.869792	A:0.0416667 G:0.958333	A:0 G:1	C:0.853333 T:0.146667	A:0.42 G:0.58	5.078
rs3112164	2	39087890	downstream_gene_variant	1038	DHX57	0.277487	4.50045	G	A:0.130208 G:0.869792	A:0.0416667 G:0.958333	A:0 G:1	C:0.853333 T:0.146667	A:0.42 G:0.58	5.078
rs3112164	2	39087890	upstream_gene_variant	972	AC018693.6	0.277487	4.50045	G	A:0.130208 G:0.869792	A:0.0416667 G:0.958333	A:0 G:1	G:0.866667 C:0.133333	A:0.42 G:0.58	5.078
rs3112164	2	39087890	intron_variant,NMD_transcript_variant	-	DHX57	0.277487	4.50045	G	A:0.130208 G:0.869792	A:0.0416667 G:0.958333	A:0 G:1	G:0.866667 C:0.133333	A:0.42 G:0.58	5.078
rs3112164	2	39087890	intron_variant,non_coding_transcript_variant	-	DHX57	0.277487	4.50045	G	A:0.130208 G:0.869792	A:0.0416667 G:0.958333	A:0 G:1	G:0.866667 C:0.133333	A:0.42 G:0.58	5.078
rs3112164	2	39087890	intron_variant,non_coding_transcript_variant	-	DHX57	0.277487	4.50045	G	A:0.130208 G:0.869792	A:0.0416667 G:0.958333	A:0 G:1	G:0.866667 C:0.133333	A:0.42 G:0.58	5.078
rs3112164	2	39087890	intron_variant,non_coding_transcript_variant	-	DHX57	0.277487	4.50045	G	A:0.130208 G:0.869792	A:0.0416667 G:0.958333	A:0 G:1	G:0.866667 C:0.133333	A:0.42 G:0.58	5.078
rs3112164	2	39087890	upstream_gene_variant	3630	DHX57	0.277487	4.50045	G	A:0.130208 G:0.869792	A:0.0416667 G:0.958333	A:0 G:1	C:0.993333 G:0.00666667	A:0.42 G:0.58	5.078
rs3112165	2	39090189	intron_variant	-	DHX57	0.277487	4.50045	C	A:0.193548 C:0.806452	A:0.138889 C:0.861111	A:0.06 C:0.94	C:0.993333 G:0.00666667	A:0.645 C:0.355	6.185
rs3112165	2	39090189	intron_variant	-	DHX57	0.277487	4.50045	C	A:0.193548 C:0.806452	A:0.138889 C:0.861111	A:0.06 C:0.94	C:0.993333 G:0.00666667	A:0.645 C:0.355	6.185
rs3112165	2	39090189	non_coding_transcript_exon_variant	-	AC018693.6	0.277487	4.50045	C	A:0.193548 C:0.806452	A:0.138889 C:0.861111	A:0.06 C:0.94	C:0.993333 G:0.00666667	A:0.645 C:0.355	6.185
rs3112165	2	39090189	intron_variant,NMD_transcript_variant	-	DHX57	0.277487	4.50045	C	A:0.193548 C:0.806452	A:0.138889 C:0.861111	A:0.06 C:0.94	C:0.993333 G:0.00666667	A:0.645 C:0.355	6.185
rs3112165	2	39090189	intron_variant,non_coding_transcript_variant	-	DHX57	0.277487	4.50045	C	A:0.193548 C:0.806452	A:0.138889 C:0.861111	A:0.06 C:0.94	A:0.64 G:0.36	A:0.645 C:0.355	6.185
rs3112165	2	39090189	intron_variant,non_coding_transcript_variant	-	DHX57	0.277487	4.50045	C	A:0.193548 C:0.806452	A:0.138889 C:0.861111	A:0.06 C:0.94	A:0.64 G:0.36	A:0.645 C:0.355	6.185
rs3112165	2	39090189	intron_variant,non_coding_transcript_variant	-	DHX57	0.277487	4.50045	C	A:0.193548 C:0.806452	A:0.138889 C:0.861111	A:0.06 C:0.94	A:0.64 G:0.36	A:0.645 C:0.355	6.185
rs3112165	2	39090189	intron_variant	-	DHX57	0.277487	4.50045	C	A:0.193548 C:0.806452	A:0.138889 C:0.861111	A:0.06 C:0.94	A:0.64 G:0.36	A:0.645 C:0.355	6.092
rs3112165	2	39090189	intron_variant	-	DHX57	0.277487	4.50045	C	A:0.193548 C:0.806452	A:0.138889 C:0.861111	A:0.06 C:0.94	A:0.64 G:0.36	A:0.645 C:0.355	6.092
rs3112165	2	39090189	non_coding_transcript_exon_variant	-	AC018693.6	0.277487	4.50045	C	A:0.193548 C:0.806452	A:0.138889 C:0.861111	A:0.06 C:0.94	A:0.64 G:0.36	A:0.645 C:0.355	6.092
rs3112165	2	39090189	intron_variant,NMD_transcript_variant	-	DHX57	0.277487	4.50045	C	A:0.193548 C:0.806452	A:0.138889 C:0.861111	A:0.06 C:0.94	A:0.64 G:0.36	A:0.645 C:0.355	6.092
rs3112165	2	39090189	intron_variant,non_coding_transcript_variant	-	DHX57	0.277487	4.50045	C	A:0.193548 C:0.806452	A:0.138889 C:0.861111	A:0.06 C:0.94	A:0.64 G:0.36	A:0.645 C:0.355	6.092
rs3112165	2	39090189	intron_variant,non_coding_transcript_variant	-	DHX57	0.277487	4.50045	C	A:0.193548 C:0.806452	A:0.138889 C:0.861111	A:0.06 C:0.94	A:0.64 G:0.36	A:0.645 C:0.355	6.092
rs3112165	2	39090189	intron_variant,non_coding_transcript_variant	-	DHX57	0.277487	4.50045	C	A:0.193548 C:0.806452	A:0.138889 C:0.861111	A:0.06 C:0.94	A:0.64 G:0.36	A:0.645 C:0.355	6.092
rs3112165	2	39090189	intron_variant	-	DHX57	0.277487	4.50045	C	A:0.193548 C:0.806452	A:0.138889 C:0.861111	A:0.06 C:0.94	A:0.64 G:0.36	A:0.645 C:0.355	5.76
rs3112165	2	39090189	intron_variant	-	DHX57	0.277487	4.50045	C	A:0.193548 C:0.806452	A:0.138889 C:0.861111	A:0.06 C:0.94	A:0.64 G:0.36	A:0.645 C:0.355	5.76
rs3112165	2	39090189	non_coding_transcript_exon_variant	-	AC018693.6	0.277487	4.50045	C	A:0.193548 C:0.806452	A:0.138889 C:0.861111	A:0.06 C:0.94	A:0.76 G:0.24	A:0.645 C:0.355	5.76
rs3112165	2	39090189	intron_variant,NMD_transcript_variant	-	DHX57	0.277487	4.50045	C	A:0.193548 C:0.806452	A:0.138889 C:0.861111	A:0.06 C:0.94	A:0.76 G:0.24	A:0.645 C:0.355	5.76
rs3112165	2	39090189	intron_variant,non_coding_transcript_variant	-	DHX57	0.277487	4.50045	C	A:0.193548 C:0.806452	A:0.138889 C:0.861111	A:0.06 C:0.94	A:0.76 G:0.24	A:0.645 C:0.355	5.76
rs3112165	2	39090189	intron_variant,non_coding_transcript_variant	-	DHX57	0.277487	4.50045	C	A:0.193548 C:0.806452	A:0.138889 C:0.861111	A:0.06 C:0.94	A:0.76 G:0.24	A:0.645 C:0.355	5.76
rs3112165	2	39090189	intron_variant,non_coding_transcript_variant	-	DHX57	0.277487	4.50045	C	A:0.193548 C:0.806452	A:0.138889 C:0.861111	A:0.06 C:0.94	C:0.906667 T:0.0933333	A:0.645 C:0.355	5.76
rs12712626	2	39092051	intron_variant	-	DHX57	0.277487	4.50045	C	G:0.328125 C:0.671875	G:0.305556 C:0.694444	G:0.33 C:0.67	C:0.906667 T:0.0933333	G:0.67 C:0.33	4.565
rs12712626	2	39092051	intron_variant	-	DHX57	0.277487	4.50045	C	G:0.328125 C:0.671875	G:0.305556 C:0.694444	G:0.33 C:0.67	C:0.906667 T:0.0933333	G:0.67 C:0.33	4.565
rs12712626	2	39092051	downstream_gene_variant	1776	AC018693.6	0.277487	4.50045	C	G:0.328125 C:0.671875	G:0.305556 C:0.694444	G:0.33 C:0.67	C:0.906667 T:0.0933333	G:0.67 C:0.33	4.565
rs12712626	2	39092051	intron_variant,NMD_transcript_variant	-	DHX57	0.277487	4.50045	C	G:0.328125 C:0.671875	G:0.305556 C:0.694444	G:0.33 C:0.67	C:0.906667 T:0.0933333	G:0.67 C:0.33	4.565
rs12712626	2	39092051	intron_variant,non_coding_transcript_variant	-	DHX57	0.277487	4.50045	C	G:0.328125 C:0.671875	G:0.305556 C:0.694444	G:0.33 C:0.67	C:0.906667 T:0.0933333	G:0.67 C:0.33	4.565
rs12712626	2	39092051	intron_variant,non_coding_transcript_variant	-	DHX57	0.277487	4.50045	C	G:0.328125 C:0.671875	G:0.305556 C:0.694444	G:0.33 C:0.67	C:0.906667 T:0.0933333	G:0.67 C:0.33	4.565
rs12712626	2	39092051	intron_variant,non_coding_transcript_variant	-	DHX57	0.277487	4.50045	C	G:0.328125 C:0.671875	G:0.305556 C:0.694444	G:0.33 C:0.67	A:0.113333 G:0.886667	G:0.67 C:0.33	4.565
rs12712626	2	39092051	intron_variant	-	DHX57	0.277487	4.50045	C	G:0.328125 C:0.671875	G:0.305556 C:0.694444	G:0.33 C:0.67	A:0.113333 G:0.886667	G:0.67 C:0.33	3.735
rs12712626	2	39092051	intron_variant	-	DHX57	0.277487	4.50045	C	G:0.328125 C:0.671875	G:0.305556 C:0.694444	G:0.33 C:0.67	A:0.113333 G:0.886667	G:0.67 C:0.33	3.735
rs12712626	2	39092051	downstream_gene_variant	1776	AC018693.6	0.277487	4.50045	C	G:0.328125 C:0.671875	G:0.305556 C:0.694444	G:0.33 C:0.67	A:0.113333 G:0.886667	G:0.67 C:0.33	3.735
rs12712626	2	39092051	intron_variant,NMD_transcript_variant	-	DHX57	0.277487	4.50045	C	G:0.328125 C:0.671875	G:0.305556 C:0.694444	G:0.33 C:0.67	A:0.113333 G:0.886667	G:0.67 C:0.33	3.735
rs12712626	2	39092051	intron_variant,non_coding_transcript_variant	-	DHX57	0.277487	4.50045	C	G:0.328125 C:0.671875	G:0.305556 C:0.694444	G:0.33 C:0.67	T:0.893333 A:0.106667	G:0.67 C:0.33	3.735
rs12712626	2	39092051	intron_variant,non_coding_transcript_variant	-	DHX57	0.277487	4.50045	C	G:0.328125 C:0.671875	G:0.305556 C:0.694444	G:0.33 C:0.67	T:0.893333 A:0.106667	G:0.67 C:0.33	3.735
rs12712626	2	39092051	intron_variant,non_coding_transcript_variant	-	DHX57	0.277487	4.50045	C	G:0.328125 C:0.671875	G:0.305556 C:0.694444	G:0.33 C:0.67	T:0.893333 A:0.106667	G:0.67 C:0.33	3.735
rs12712626	2	39092051	intron_variant	-	DHX57	0.277487	4.50045	C	G:0.328125 C:0.671875	G:0.305556 C:0.694444	G:0.33 C:0.67	T:0.893333 A:0.106667	G:0.67 C:0.33	3.564
rs12712626	2	39092051	intron_variant	-	DHX57	0.277487	4.50045	C	G:0.328125 C:0.671875	G:0.305556 C:0.694444	G:0.33 C:0.67	T:0.893333 A:0.106667	G:0.67 C:0.33	3.564
rs12712626	2	39092051	downstream_gene_variant	1776	AC018693.6	0.277487	4.50045	C	G:0.328125 C:0.671875	G:0.305556 C:0.694444	G:0.33 C:0.67	G:0.886667 A:0.113333	G:0.67 C:0.33	3.564
rs12712626	2	39092051	intron_variant,NMD_transcript_variant	-	DHX57	0.277487	4.50045	C	G:0.328125 C:0.671875	G:0.305556 C:0.694444	G:0.33 C:0.67	G:0.886667 A:0.113333	G:0.67 C:0.33	3.564
rs12712626	2	39092051	intron_variant,non_coding_transcript_variant	-	DHX57	0.277487	4.50045	C	G:0.328125 C:0.671875	G:0.305556 C:0.694444	G:0.33 C:0.67	G:0.886667 A:0.113333	G:0.67 C:0.33	3.564
rs12712626	2	39092051	intron_variant,non_coding_transcript_variant	-	DHX57	0.277487	4.50045	C	G:0.328125 C:0.671875	G:0.305556 C:0.694444	G:0.33 C:0.67	G:0.886667 A:0.113333	G:0.67 C:0.33	3.564
rs12712626	2	39092051	intron_variant,non_coding_transcript_variant	-	DHX57	0.277487	4.50045	C	G:0.328125 C:0.671875	G:0.305556 C:0.694444	G:0.33 C:0.67	G:0.886667 A:0.113333	G:0.67 C:0.33	3.564
rs3099938	2	39093401	intron_variant	-	DHX57	0.277487	4.50045	C	T:0.111702 C:0.888298	T:0.0416667 C:0.958333	T:0 C:1	A:0.293333 G:0.706667	T:0.285 C:0.715	6.947
rs3099938	2	39093401	intron_variant	-	DHX57	0.277487	4.50045	C	T:0.111702 C:0.888298	T:0.0416667 C:0.958333	T:0 C:1	A:0.293333 G:0.706667	T:0.285 C:0.715	6.947
rs3099938	2	39093401	downstream_gene_variant	3126	AC018693.6	0.277487	4.50045	C	T:0.111702 C:0.888298	T:0.0416667 C:0.958333	T:0 C:1	A:0.293333 G:0.706667	T:0.285 C:0.715	6.947
rs3099938	2	39093401	intron_variant,NMD_transcript_variant	-	DHX57	0.277487	4.50045	C	T:0.111702 C:0.888298	T:0.0416667 C:0.958333	T:0 C:1	A:0.293333 G:0.706667	T:0.285 C:0.715	6.947
rs3099938	2	39093401	intron_variant,non_coding_transcript_variant	-	DHX57	0.277487	4.50045	C	T:0.111702 C:0.888298	T:0.0416667 C:0.958333	T:0 C:1	A:0.293333 G:0.706667	T:0.285 C:0.715	6.947
rs3099938	2	39093401	intron_variant,non_coding_transcript_variant	-	DHX57	0.277487	4.50045	C	T:0.111702 C:0.888298	T:0.0416667 C:0.958333	T:0 C:1	A:0.293333 G:0.706667	T:0.285 C:0.715	6.947
rs3099938	2	39093401	intron_variant,non_coding_transcript_variant	-	DHX57	0.277487	4.50045	C	T:0.111702 C:0.888298	T:0.0416667 C:0.958333	T:0 C:1	A:0.293333 G:0.706667	T:0.285 C:0.715	6.947
rs3099938	2	39093401	intron_variant	-	DHX57	0.277487	4.50045	C	T:0.111702 C:0.888298	T:0.0416667 C:0.958333	T:0 C:1	A:0.293333 G:0.706667	T:0.285 C:0.715	6.733
rs3099938	2	39093401	intron_variant	-	DHX57	0.277487	4.50045	C	T:0.111702 C:0.888298	T:0.0416667 C:0.958333	T:0 C:1	C:0.286667 G:0.713333	T:0.285 C:0.715	6.733
rs3099938	2	39093401	downstream_gene_variant	3126	AC018693.6	0.277487	4.50045	C	T:0.111702 C:0.888298	T:0.0416667 C:0.958333	T:0 C:1	C:0.286667 G:0.713333	T:0.285 C:0.715	6.733
rs3099938	2	39093401	intron_variant,NMD_transcript_variant	-	DHX57	0.277487	4.50045	C	T:0.111702 C:0.888298	T:0.0416667 C:0.958333	T:0 C:1	C:0.88 T:0.12	T:0.285 C:0.715	6.733
rs3099938	2	39093401	intron_variant,non_coding_transcript_variant	-	DHX57	0.277487	4.50045	C	T:0.111702 C:0.888298	T:0.0416667 C:0.958333	T:0 C:1	C:0.88 T:0.12	T:0.285 C:0.715	6.733
rs3099938	2	39093401	intron_variant,non_coding_transcript_variant	-	DHX57	0.277487	4.50045	C	T:0.111702 C:0.888298	T:0.0416667 C:0.958333	T:0 C:1	C:0.866667 A:0.133333	T:0.285 C:0.715	6.733
rs3099938	2	39093401	intron_variant,non_coding_transcript_variant	-	DHX57	0.277487	4.50045	C	T:0.111702 C:0.888298	T:0.0416667 C:0.958333	T:0 C:1	C:0.866667 A:0.133333	T:0.285 C:0.715	6.733
rs3099938	2	39093401	intron_variant	-	DHX57	0.277487	4.50045	C	T:0.111702 C:0.888298	T:0.0416667 C:0.958333	T:0 C:1	C:0.866667 A:0.133333	T:0.285 C:0.715	6.623
rs3099938	2	39093401	intron_variant	-	DHX57	0.277487	4.50045	C	T:0.111702 C:0.888298	T:0.0416667 C:0.958333	T:0 C:1	C:0.866667 A:0.133333	T:0.285 C:0.715	6.623
rs3099938	2	39093401	downstream_gene_variant	3126	AC018693.6	0.277487	4.50045	C	T:0.111702 C:0.888298	T:0.0416667 C:0.958333	T:0 C:1	G:0.866667 A:0.133333	T:0.285 C:0.715	6.623
rs3099938	2	39093401	intron_variant,NMD_transcript_variant	-	DHX57	0.277487	4.50045	C	T:0.111702 C:0.888298	T:0.0416667 C:0.958333	T:0 C:1	G:0.866667 A:0.133333	T:0.285 C:0.715	6.623
rs3099938	2	39093401	intron_variant,non_coding_transcript_variant	-	DHX57	0.277487	4.50045	C	T:0.111702 C:0.888298	T:0.0416667 C:0.958333	T:0 C:1	G:0.866667 A:0.133333	T:0.285 C:0.715	6.623
rs3099938	2	39093401	intron_variant,non_coding_transcript_variant	-	DHX57	0.277487	4.50045	C	T:0.111702 C:0.888298	T:0.0416667 C:0.958333	T:0 C:1	A:0.133333 G:0.866667	T:0.285 C:0.715	6.623
rs3099938	2	39093401	intron_variant,non_coding_transcript_variant	-	DHX57	0.277487	4.50045	C	T:0.111702 C:0.888298	T:0.0416667 C:0.958333	T:0 C:1	A:0.133333 G:0.866667	T:0.285 C:0.715	6.623
rs3099945	2	39100760	intron_variant	-	DHX57	0.277487	4.50045	G	G:0.8125 A:0.1875	G:0.791667 A:0.208333	G:0.68 A:0.32	A:0.133333 G:0.866667	G:0.98 A:0.02	2.628
rs3099945	2	39100760	upstream_gene_variant	2343	MORN2	0.277487	4.50045	G	G:0.8125 A:0.1875	G:0.791667 A:0.208333	G:0.68 A:0.32	A:0.133333 G:0.866667	G:0.98 A:0.02	2.628
rs3099945	2	39100760	upstream_gene_variant	2419	MORN2	0.277487	4.50045	G	G:0.8125 A:0.1875	G:0.791667 A:0.208333	G:0.68 A:0.32	A:0.133333 G:0.866667	G:0.98 A:0.02	2.628
rs3099945	2	39100760	upstream_gene_variant	2449	MORN2	0.277487	4.50045	G	G:0.8125 A:0.1875	G:0.791667 A:0.208333	G:0.68 A:0.32	A:0.133333 G:0.866667	G:0.98 A:0.02	2.628
rs3099945	2	39100760	upstream_gene_variant	2392	MORN2	0.277487	4.50045	G	G:0.8125 A:0.1875	G:0.791667 A:0.208333	G:0.68 A:0.32	A:0.133333 G:0.866667	G:0.98 A:0.02	2.628
rs3099945	2	39100760	upstream_gene_variant	2372	MORN2	0.277487	4.50045	G	G:0.8125 A:0.1875	G:0.791667 A:0.208333	G:0.68 A:0.32	A:0.133333 G:0.866667	G:0.98 A:0.02	2.628
rs3099945	2	39100760	intron_variant	-	DHX57	0.277487	4.50045	G	G:0.8125 A:0.1875	G:0.791667 A:0.208333	G:0.68 A:0.32	A:0.133333 G:0.866667	G:0.98 A:0.02	2.628
rs3099945	2	39100760	upstream_gene_variant	2372	MORN2	0.277487	4.50045	G	G:0.8125 A:0.1875	G:0.791667 A:0.208333	G:0.68 A:0.32	G:0.753333 T:0.246667	G:0.98 A:0.02	2.628
rs3099945	2	39100760	intron_variant,non_coding_transcript_variant	-	DHX57	0.277487	4.50045	G	G:0.8125 A:0.1875	G:0.791667 A:0.208333	G:0.68 A:0.32	G:0.753333 T:0.246667	G:0.98 A:0.02	2.628
rs3099945	2	39100760	intron_variant,non_coding_transcript_variant	-	DHX57	0.277487	4.50045	G	G:0.8125 A:0.1875	G:0.791667 A:0.208333	G:0.68 A:0.32	G:0.753333 T:0.246667	G:0.98 A:0.02	2.628
rs2373467	2	39104559	upstream_gene_variant	1510	DHX57	0.277487	4.50045	A	G:0.15625 A:0.84375	G:0.111111 A:0.888889	G:0 A:1	T:0.0133333 C:0.986667	G:0.63 A:0.37	0.365
rs2373467	2	39104559	intron_variant	-	MORN2	0.277487	4.50045	A	G:0.15625 A:0.84375	G:0.111111 A:0.888889	G:0 A:1	T:0.0133333 C:0.986667	G:0.63 A:0.37	0.365
rs2373467	2	39104559	intron_variant	-	MORN2	0.277487	4.50045	A	G:0.15625 A:0.84375	G:0.111111 A:0.888889	G:0 A:1	T:0.0133333 C:0.986667	G:0.63 A:0.37	0.365
rs2373467	2	39104559	intron_variant	-	MORN2	0.277487	4.50045	A	G:0.15625 A:0.84375	G:0.111111 A:0.888889	G:0 A:1	T:0.0133333 C:0.986667	G:0.63 A:0.37	0.365
rs2373467	2	39104559	intron_variant	-	MORN2	0.277487	4.50045	A	G:0.15625 A:0.84375	G:0.111111 A:0.888889	G:0 A:1	T:0.0133333 C:0.986667	G:0.63 A:0.37	0.365
rs2373467	2	39104559	intron_variant	-	MORN2	0.277487	4.50045	A	G:0.15625 A:0.84375	G:0.111111 A:0.888889	G:0 A:1	T:0.0133333 C:0.986667	G:0.63 A:0.37	0.365
rs2373467	2	39104559	upstream_gene_variant	1484	DHX57	0.277487	4.50045	A	G:0.15625 A:0.84375	G:0.111111 A:0.888889	G:0 A:1	T:0.0133333 C:0.986667	G:0.63 A:0.37	0.365
rs2373467	2	39104559	intron_variant,NMD_transcript_variant	-	MORN2	0.277487	4.50045	A	G:0.15625 A:0.84375	G:0.111111 A:0.888889	G:0 A:1	T:0.0133333 C:0.986667	G:0.63 A:0.37	0.365
rs2373467	2	39104559	upstream_gene_variant	1493	DHX57	0.277487	4.50045	A	G:0.15625 A:0.84375	G:0.111111 A:0.888889	G:0 A:1	T:0.0133333 C:0.986667	G:0.63 A:0.37	0.365
rs2373467	2	39104559	upstream_gene_variant	1538	DHX57	0.277487	4.50045	A	G:0.15625 A:0.84375	G:0.111111 A:0.888889	G:0 A:1	T:0.0133333 C:0.986667	G:0.63 A:0.37	0.365
rs2373467	2	39104559	upstream_gene_variant	1510	DHX57	0.277487	4.50045	A	G:0.15625 A:0.84375	G:0.111111 A:0.888889	G:0 A:1	T:0.0133333 C:0.986667	G:0.63 A:0.37	0.241
rs2373467	2	39104559	intron_variant	-	MORN2	0.277487	4.50045	A	G:0.15625 A:0.84375	G:0.111111 A:0.888889	G:0 A:1	T:0.0133333 C:0.986667	G:0.63 A:0.37	0.241
rs2373467	2	39104559	intron_variant	-	MORN2	0.277487	4.50045	A	G:0.15625 A:0.84375	G:0.111111 A:0.888889	G:0 A:1	T:0.0133333 C:0.986667	G:0.63 A:0.37	0.241
rs2373467	2	39104559	intron_variant	-	MORN2	0.277487	4.50045	A	G:0.15625 A:0.84375	G:0.111111 A:0.888889	G:0 A:1	T:0.0133333 C:0.986667	G:0.63 A:0.37	0.241
rs2373467	2	39104559	intron_variant	-	MORN2	0.277487	4.50045	A	G:0.15625 A:0.84375	G:0.111111 A:0.888889	G:0 A:1	T:0.0133333 C:0.986667	G:0.63 A:0.37	0.241
rs2373467	2	39104559	intron_variant	-	MORN2	0.277487	4.50045	A	G:0.15625 A:0.84375	G:0.111111 A:0.888889	G:0 A:1	T:0.0133333 C:0.986667	G:0.63 A:0.37	0.241
rs2373467	2	39104559	upstream_gene_variant	1484	DHX57	0.277487	4.50045	A	G:0.15625 A:0.84375	G:0.111111 A:0.888889	G:0 A:1	T:0.0133333 C:0.986667	G:0.63 A:0.37	0.241
rs2373467	2	39104559	intron_variant,NMD_transcript_variant	-	MORN2	0.277487	4.50045	A	G:0.15625 A:0.84375	G:0.111111 A:0.888889	G:0 A:1	T:0.0133333 C:0.986667	G:0.63 A:0.37	0.241
rs2373467	2	39104559	upstream_gene_variant	1493	DHX57	0.277487	4.50045	A	G:0.15625 A:0.84375	G:0.111111 A:0.888889	G:0 A:1	C:0.3 T:0.7	G:0.63 A:0.37	0.241
rs2373467	2	39104559	upstream_gene_variant	1538	DHX57	0.277487	4.50045	A	G:0.15625 A:0.84375	G:0.111111 A:0.888889	G:0 A:1	C:0.3 T:0.7	G:0.63 A:0.37	0.241
rs3112177	2	39126398	intron_variant	-	ARHGEF33	0.277487	4.50045	A	C:0.121053 A:0.878947	C:0.0416667 A:0.958333	C:0 A:1	C:0.3 T:0.7	C:0.4 A:0.6	1.083
rs3112177	2	39126398	intron_variant,NMD_transcript_variant	-	MORN2	0.277487	4.50045	A	C:0.121053 A:0.878947	C:0.0416667 A:0.958333	C:0 A:1	C:0.3 T:0.7	C:0.4 A:0.6	1.083
rs3112177	2	39126398	regulatory_region_variant	-	-	0.277487	4.50045	A	C:0.121053 A:0.878947	C:0.0416667 A:0.958333	C:0 A:1	C:0.3 T:0.7	C:0.4 A:0.6	1.083
rs3112177	2	39126398	intron_variant	-	ARHGEF33	0.277487	4.50045	A	C:0.121053 A:0.878947	C:0.0416667 A:0.958333	C:0 A:1	C:0.3 T:0.7	C:0.4 A:0.6	0.783
rs3112177	2	39126398	intron_variant,NMD_transcript_variant	-	MORN2	0.277487	4.50045	A	C:0.121053 A:0.878947	C:0.0416667 A:0.958333	C:0 A:1	C:0.3 T:0.7	C:0.4 A:0.6	0.783
rs3112177	2	39126398	regulatory_region_variant	-	-	0.277487	4.50045	A	C:0.121053 A:0.878947	C:0.0416667 A:0.958333	C:0 A:1	C:0.3 T:0.7	C:0.4 A:0.6	0.783
rs3112177	2	39126398	intron_variant	-	ARHGEF33	0.277487	4.50045	A	C:0.121053 A:0.878947	C:0.0416667 A:0.958333	C:0 A:1	C:0.3 T:0.7	C:0.4 A:0.6	0.729
rs3112177	2	39126398	intron_variant,NMD_transcript_variant	-	MORN2	0.277487	4.50045	A	C:0.121053 A:0.878947	C:0.0416667 A:0.958333	C:0 A:1	C:0.3 T:0.7	C:0.4 A:0.6	0.729
rs3112177	2	39126398	regulatory_region_variant	-	-	0.277487	4.50045	A	C:0.121053 A:0.878947	C:0.0416667 A:0.958333	C:0 A:1	C:0.3 T:0.7	C:0.4 A:0.6	0.729
rs11681583	2	39129935	intron_variant	-	ARHGEF33	0.277487	4.50045	A	A:0.791667 G:0.208333	A:0.75 G:0.25	A:0.67 G:0.33	C:0.3 T:0.7	A:0.79 G:0.21	8.334
rs11681583	2	39129935	intron_variant,NMD_transcript_variant	-	MORN2	0.277487	4.50045	A	A:0.791667 G:0.208333	A:0.75 G:0.25	A:0.67 G:0.33	T:0.866667 C:0.133333	A:0.79 G:0.21	8.334
rs17023148	2	39139544	intron_variant	-	ARHGEF33	0.277487	4.50045	C	C:0.942708 G:0.0572917	C:0.972222 G:0.0277778	C:1 G:0	T:0.866667 C:0.133333	C:0.82 G:0.18	0.055
rs17023148	2	39139544	intron_variant,NMD_transcript_variant	-	MORN2	0.277487	4.50045	C	C:0.942708 G:0.0572917	C:0.972222 G:0.0277778	C:1 G:0	T:0.866667 C:0.133333	C:0.82 G:0.18	0.055
rs17023149	2	39143714	upstream_gene_variant	2790	ARHGEF33	0.277487	4.50045	C	C:0.942105 G:0.0578947	C:0.972222 G:0.0277778	C:1 G:0	T:0.866667 C:0.133333	C:0.825 G:0.175	2.908
rs17023149	2	39143714	intron_variant	-	ARHGEF33	0.277487	4.50045	C	C:0.942105 G:0.0578947	C:0.972222 G:0.0277778	C:1 G:0	T:0.866667 C:0.133333	C:0.825 G:0.175	2.908
rs17023149	2	39143714	intron_variant,NMD_transcript_variant	-	MORN2	0.277487	4.50045	C	C:0.942105 G:0.0578947	C:0.972222 G:0.0277778	C:1 G:0	T:0.866667 C:0.133333	C:0.825 G:0.175	2.908
rs17023149	2	39143714	upstream_gene_variant	2790	ARHGEF33	0.277487	4.50045	C	C:0.942105 G:0.0578947	C:0.972222 G:0.0277778	C:1 G:0	T:0.866667 C:0.133333	C:0.825 G:0.175	2.908
rs4670267	2	39143803	upstream_gene_variant	2701	ARHGEF33	0.277487	4.50045	T	T:0.342105 C:0.657895	T:0.314286 C:0.685714	T:0.37 C:0.63	A:0.266667 C:0.733333	T:0.775 C:0.225	4.037
rs4670267	2	39143803	intron_variant	-	ARHGEF33	0.277487	4.50045	T	T:0.342105 C:0.657895	T:0.314286 C:0.685714	T:0.37 C:0.63	A:0.266667 C:0.733333	T:0.775 C:0.225	4.037
rs4670267	2	39143803	intron_variant,NMD_transcript_variant	-	MORN2	0.277487	4.50045	T	T:0.342105 C:0.657895	T:0.314286 C:0.685714	T:0.37 C:0.63	A:0.266667 C:0.733333	T:0.775 C:0.225	4.037
rs4670267	2	39143803	upstream_gene_variant	2701	ARHGEF33	0.277487	4.50045	T	T:0.342105 C:0.657895	T:0.314286 C:0.685714	T:0.37 C:0.63	A:0.266667 C:0.733333	T:0.775 C:0.225	4.037
rs408686	2	39177320	intron_variant	-	ARHGEF33	0.277487	4.50045	C	C:0.177083 A:0.822917	C:0.0833333 A:0.916667	C:0.09 A:0.91	A:0.266667 C:0.733333	C:0.12 A:0.88	0.085
rs408686	2	39177320	intron_variant	-	ARHGEF33	0.277487	4.50045	C	C:0.177083 A:0.822917	C:0.0833333 A:0.916667	C:0.09 A:0.91	A:0.266667 C:0.733333	C:0.12 A:0.88	0.085
rs408686	2	39177320	intron_variant	-	ARHGEF33	0.277487	4.50045	C	C:0.177083 A:0.822917	C:0.0833333 A:0.916667	C:0.09 A:0.91	A:0.266667 C:0.733333	C:0.12 A:0.88	0.085
rs408686	2	39177320	intron_variant	-	ARHGEF33	0.277487	4.50045	C	C:0.177083 A:0.822917	C:0.0833333 A:0.916667	C:0.09 A:0.91	A:0.266667 C:0.733333	C:0.12 A:0.88	0.06
rs408686	2	39177320	intron_variant	-	ARHGEF33	0.277487	4.50045	C	C:0.177083 A:0.822917	C:0.0833333 A:0.916667	C:0.09 A:0.91	A:0.266667 C:0.733333	C:0.12 A:0.88	0.06
rs408686	2	39177320	intron_variant	-	ARHGEF33	0.277487	4.50045	C	C:0.177083 A:0.822917	C:0.0833333 A:0.916667	C:0.09 A:0.91	A:0.266667 C:0.733333	C:0.12 A:0.88	0.06
rs10172714	2	39197543	intron_variant	-	ARHGEF33	0.277487	4.50045	C	G:0.159574 C:0.840426	G:0.0416667 C:0.958333	G:0.09 C:0.91	A:0.266667 C:0.733333	G:0.03 C:0.97	1.187
rs10172714	2	39197543	intron_variant	-	ARHGEF33	0.277487	4.50045	C	G:0.159574 C:0.840426	G:0.0416667 C:0.958333	G:0.09 C:0.91	A:0.266667 C:0.733333	G:0.03 C:0.97	1.187
rs10172714	2	39197543	intron_variant	-	ARHGEF33	0.277487	4.50045	C	G:0.159574 C:0.840426	G:0.0416667 C:0.958333	G:0.09 C:0.91	G:0.8 A:0.2	G:0.03 C:0.97	1.187
rs10172714	2	39197543	downstream_gene_variant	761	ARHGEF33	0.277487	4.50045	C	G:0.159574 C:0.840426	G:0.0416667 C:0.958333	G:0.09 C:0.91	G:0.8 A:0.2	G:0.03 C:0.97	1.187
rs10172714	2	39197543	intron_variant	-	ARHGEF33	0.277487	4.50045	C	G:0.159574 C:0.840426	G:0.0416667 C:0.958333	G:0.09 C:0.91	G:0.8 A:0.2	G:0.03 C:0.97	1.187
rs10172714	2	39197543	intron_variant,non_coding_transcript_variant	-	ARHGEF33	0.277487	4.50045	C	G:0.159574 C:0.840426	G:0.0416667 C:0.958333	G:0.09 C:0.91	G:0.8 A:0.2	G:0.03 C:0.97	1.187
rs10172714	2	39197543	intron_variant	-	ARHGEF33	0.277487	4.50045	C	G:0.159574 C:0.840426	G:0.0416667 C:0.958333	G:0.09 C:0.91	G:0.8 A:0.2	G:0.03 C:0.97	1.187
rs10172714	2	39197543	intron_variant	-	ARHGEF33	0.277487	4.50045	C	G:0.159574 C:0.840426	G:0.0416667 C:0.958333	G:0.09 C:0.91	G:0.8 A:0.2	G:0.03 C:0.97	0.793
rs10172714	2	39197543	intron_variant	-	ARHGEF33	0.277487	4.50045	C	G:0.159574 C:0.840426	G:0.0416667 C:0.958333	G:0.09 C:0.91	G:0.8 A:0.2	G:0.03 C:0.97	0.793
rs10172714	2	39197543	intron_variant	-	ARHGEF33	0.277487	4.50045	C	G:0.159574 C:0.840426	G:0.0416667 C:0.958333	G:0.09 C:0.91	G:0.8 A:0.2	G:0.03 C:0.97	0.793
rs10172714	2	39197543	downstream_gene_variant	761	ARHGEF33	0.277487	4.50045	C	G:0.159574 C:0.840426	G:0.0416667 C:0.958333	G:0.09 C:0.91	A:0.02 G:0.98	G:0.03 C:0.97	0.793
rs10172714	2	39197543	intron_variant	-	ARHGEF33	0.277487	4.50045	C	G:0.159574 C:0.840426	G:0.0416667 C:0.958333	G:0.09 C:0.91	A:0.02 G:0.98	G:0.03 C:0.97	0.793
rs10172714	2	39197543	intron_variant,non_coding_transcript_variant	-	ARHGEF33	0.277487	4.50045	C	G:0.159574 C:0.840426	G:0.0416667 C:0.958333	G:0.09 C:0.91	A:0.02 G:0.98	G:0.03 C:0.97	0.793
rs10172714	2	39197543	intron_variant	-	ARHGEF33	0.277487	4.50045	C	G:0.159574 C:0.840426	G:0.0416667 C:0.958333	G:0.09 C:0.91	A:0.02 G:0.98	G:0.03 C:0.97	0.793
rs4670269	2	39198036	intron_variant	-	ARHGEF33	0.277487	4.50045	A	A:0.239583 G:0.760417	A:0.0694444 G:0.930556	A:0.08 G:0.92	A:0.02 G:0.98	A:0.35 G:0.65	4.722
rs4670269	2	39198036	intron_variant	-	ARHGEF33	0.277487	4.50045	A	A:0.239583 G:0.760417	A:0.0694444 G:0.930556	A:0.08 G:0.92	A:0.02 G:0.98	A:0.35 G:0.65	4.722
rs4670269	2	39198036	intron_variant	-	ARHGEF33	0.277487	4.50045	A	A:0.239583 G:0.760417	A:0.0694444 G:0.930556	A:0.08 G:0.92	A:0.02 G:0.98	A:0.35 G:0.65	4.722
rs4670269	2	39198036	downstream_gene_variant	1254	ARHGEF33	0.277487	4.50045	A	A:0.239583 G:0.760417	A:0.0694444 G:0.930556	A:0.08 G:0.92	A:0.02 G:0.98	A:0.35 G:0.65	4.722
rs4670269	2	39198036	intron_variant	-	ARHGEF33	0.277487	4.50045	A	A:0.239583 G:0.760417	A:0.0694444 G:0.930556	A:0.08 G:0.92	A:0.0933333 C:0.906667	A:0.35 G:0.65	4.722
rs4670269	2	39198036	intron_variant,non_coding_transcript_variant	-	ARHGEF33	0.277487	4.50045	A	A:0.239583 G:0.760417	A:0.0694444 G:0.930556	A:0.08 G:0.92	A:0.0933333 C:0.906667	A:0.35 G:0.65	4.722
rs4670269	2	39198036	intron_variant	-	ARHGEF33	0.277487	4.50045	A	A:0.239583 G:0.760417	A:0.0694444 G:0.930556	A:0.08 G:0.92	A:0.0933333 C:0.906667	A:0.35 G:0.65	4.722
rs2305516	2	39198966	intron_variant	-	ARHGEF33	0.277487	4.50045	A	A:0.166667 G:0.833333	A:0.0416667 G:0.958333	A:0.08 G:0.92	#REF!	A:0.045 G:0.955	16.46
rs2305516	2	39198966	intron_variant	-	ARHGEF33	0.277487	4.50045	A	A:0.166667 G:0.833333	A:0.0416667 G:0.958333	A:0.08 G:0.92	#REF!	A:0.045 G:0.955	16.46
rs2305516	2	39198966	intron_variant	-	ARHGEF33	0.277487	4.50045	A	A:0.166667 G:0.833333	A:0.0416667 G:0.958333	A:0.08 G:0.92	#REF!	A:0.045 G:0.955	16.46
rs2305516	2	39198966	downstream_gene_variant	2184	ARHGEF33	0.277487	4.50045	A	A:0.166667 G:0.833333	A:0.0416667 G:0.958333	A:0.08 G:0.92	#REF!	A:0.045 G:0.955	16.46
rs2305516	2	39198966	intron_variant	-	ARHGEF33	0.277487	4.50045	A	A:0.166667 G:0.833333	A:0.0416667 G:0.958333	A:0.08 G:0.92	#REF!	A:0.045 G:0.955	16.46
rs2305516	2	39198966	intron_variant,non_coding_transcript_variant	-	ARHGEF33	0.277487	4.50045	A	A:0.166667 G:0.833333	A:0.0416667 G:0.958333	A:0.08 G:0.92	#REF!	A:0.045 G:0.955	16.46
rs2305516	2	39198966	intron_variant	-	ARHGEF33	0.277487	4.50045	A	A:0.166667 G:0.833333	A:0.0416667 G:0.958333	A:0.08 G:0.92	#REF!	A:0.045 G:0.955	16.46
rs17023184	2	39202660	downstream_gene_variant	74	ARHGEF33	0.277487	4.50045	T	T:0.936842 G:0.0631579	T:0.944444 G:0.0555556	T:1 G:0	A:0.0933333 C:0.906667	T:0.86 G:0.14	1.827
rs17023184	2	39202660	downstream_gene_variant	70	ARHGEF33	0.277487	4.50045	T	T:0.936842 G:0.0631579	T:0.944444 G:0.0555556	T:1 G:0	A:0.0933333 C:0.906667	T:0.86 G:0.14	1.827
rs17023184	2	39202660	downstream_gene_variant	1650	ARHGEF33	0.277487	4.50045	T	T:0.936842 G:0.0631579	T:0.944444 G:0.0555556	T:1 G:0	A:0.0933333 C:0.906667	T:0.86 G:0.14	1.827
rs17023184	2	39202660	downstream_gene_variant	2266	ARHGEF33	0.277487	4.50045	T	T:0.936842 G:0.0631579	T:0.944444 G:0.0555556	T:1 G:0	A:0.0933333 C:0.906667	T:0.86 G:0.14	1.827
rs17023184	2	39202660	downstream_gene_variant	1576	ARHGEF33	0.277487	4.50045	T	T:0.936842 G:0.0631579	T:0.944444 G:0.0555556	T:1 G:0	A:0.0933333 C:0.906667	T:0.86 G:0.14	1.827
rs17023184	2	39202660	downstream_gene_variant	3598	ARHGEF33	0.277487	4.50045	T	T:0.936842 G:0.0631579	T:0.944444 G:0.0555556	T:1 G:0	A:0.0933333 C:0.906667	T:0.86 G:0.14	1.827
rs17023184	2	39202660	regulatory_region_variant	-	-	0.277487	4.50045	T	T:0.936842 G:0.0631579	T:0.944444 G:0.0555556	T:1 G:0	A:0.0933333 C:0.906667	T:0.86 G:0.14	1.827
rs12473092	2	39204040	downstream_gene_variant	1454	ARHGEF33	0.277487	4.50045	C	C:0.467742 T:0.532258	C:0.214286 T:0.785714	C:0.17 T:0.83	A:0.0933333 C:0.906667	C:0.715 T:0.285	1.375
rs12473092	2	39204040	downstream_gene_variant	4654	SOS1	0.277487	4.50045	C	C:0.467742 T:0.532258	C:0.214286 T:0.785714	C:0.17 T:0.83	A:0.0933333 C:0.906667	C:0.715 T:0.285	1.375
rs12473092	2	39204040	downstream_gene_variant	1450	ARHGEF33	0.277487	4.50045	C	C:0.467742 T:0.532258	C:0.214286 T:0.785714	C:0.17 T:0.83	A:0.0933333 C:0.906667	C:0.715 T:0.285	1.375
rs12473092	2	39204040	downstream_gene_variant	3030	ARHGEF33	0.277487	4.50045	C	C:0.467742 T:0.532258	C:0.214286 T:0.785714	C:0.17 T:0.83	A:0.0933333 C:0.906667	C:0.715 T:0.285	1.375
rs12473092	2	39204040	downstream_gene_variant	4497	SOS1	0.277487	4.50045	C	C:0.467742 T:0.532258	C:0.214286 T:0.785714	C:0.17 T:0.83	G:0.246667 C:0.753333	C:0.715 T:0.285	1.375
rs12473092	2	39204040	downstream_gene_variant	3646	ARHGEF33	0.277487	4.50045	C	C:0.467742 T:0.532258	C:0.214286 T:0.785714	C:0.17 T:0.83	G:0.246667 C:0.753333	C:0.715 T:0.285	1.375
rs12473092	2	39204040	downstream_gene_variant	2956	ARHGEF33	0.277487	4.50045	C	C:0.467742 T:0.532258	C:0.214286 T:0.785714	C:0.17 T:0.83	G:0.246667 C:0.753333	C:0.715 T:0.285	1.375
rs12473092	2	39204040	downstream_gene_variant	4978	ARHGEF33	0.277487	4.50045	C	C:0.467742 T:0.532258	C:0.214286 T:0.785714	C:0.17 T:0.83	G:0.246667 C:0.753333	C:0.715 T:0.285	1.375
rs12473092	2	39204040	regulatory_region_variant	-	-	0.277487	4.50045	C	C:0.467742 T:0.532258	C:0.214286 T:0.785714	C:0.17 T:0.83	G:0.246667 C:0.753333	C:0.715 T:0.285	1.375
rs10201980	2	39204820	downstream_gene_variant	2234	ARHGEF33	0.277487	4.50045	A	A:0.177083 G:0.822917	A:0.0555556 G:0.944444	A:0.08 G:0.92	G:0.246667 C:0.753333	A:0.055 G:0.945	2.264
rs10201980	2	39204820	downstream_gene_variant	3874	SOS1	0.277487	4.50045	A	A:0.177083 G:0.822917	A:0.0555556 G:0.944444	A:0.08 G:0.92	G:0.246667 C:0.753333	A:0.055 G:0.945	2.264
rs10201980	2	39204820	downstream_gene_variant	2230	ARHGEF33	0.277487	4.50045	A	A:0.177083 G:0.822917	A:0.0555556 G:0.944444	A:0.08 G:0.92	G:0.246667 C:0.753333	A:0.055 G:0.945	2.264
rs10201980	2	39204820	downstream_gene_variant	3810	ARHGEF33	0.277487	4.50045	A	A:0.177083 G:0.822917	A:0.0555556 G:0.944444	A:0.08 G:0.92	G:0.246667 C:0.753333	A:0.055 G:0.945	2.264
rs10201980	2	39204820	downstream_gene_variant	3717	SOS1	0.277487	4.50045	A	A:0.177083 G:0.822917	A:0.0555556 G:0.944444	A:0.08 G:0.92	G:0.246667 C:0.753333	A:0.055 G:0.945	2.264
rs10201980	2	39204820	downstream_gene_variant	4426	ARHGEF33	0.277487	4.50045	A	A:0.177083 G:0.822917	A:0.0555556 G:0.944444	A:0.08 G:0.92	G:0.246667 C:0.753333	A:0.055 G:0.945	2.264
rs10201980	2	39204820	downstream_gene_variant	3736	ARHGEF33	0.277487	4.50045	A	A:0.177083 G:0.822917	A:0.0555556 G:0.944444	A:0.08 G:0.92	G:0.246667 C:0.753333	A:0.055 G:0.945	2.264
rs10201980	2	39204820	downstream_gene_variant	2234	ARHGEF33	0.277487	4.50045	A	A:0.177083 G:0.822917	A:0.0555556 G:0.944444	A:0.08 G:0.92	G:0.246667 C:0.753333	A:0.055 G:0.945	1.983
rs10201980	2	39204820	downstream_gene_variant	3874	SOS1	0.277487	4.50045	A	A:0.177083 G:0.822917	A:0.0555556 G:0.944444	A:0.08 G:0.92	G:0.246667 C:0.753333	A:0.055 G:0.945	1.983
rs10201980	2	39204820	downstream_gene_variant	2230	ARHGEF33	0.277487	4.50045	A	A:0.177083 G:0.822917	A:0.0555556 G:0.944444	A:0.08 G:0.92	G:0.246667 C:0.753333	A:0.055 G:0.945	1.983
rs10201980	2	39204820	downstream_gene_variant	3810	ARHGEF33	0.277487	4.50045	A	A:0.177083 G:0.822917	A:0.0555556 G:0.944444	A:0.08 G:0.92	G:0.246667 C:0.753333	A:0.055 G:0.945	1.983
rs10201980	2	39204820	downstream_gene_variant	3717	SOS1	0.277487	4.50045	A	A:0.177083 G:0.822917	A:0.0555556 G:0.944444	A:0.08 G:0.92	G:0.246667 C:0.753333	A:0.055 G:0.945	1.983
rs10201980	2	39204820	downstream_gene_variant	4426	ARHGEF33	0.277487	4.50045	A	A:0.177083 G:0.822917	A:0.0555556 G:0.944444	A:0.08 G:0.92	G:0.246667 C:0.753333	A:0.055 G:0.945	1.983
rs10201980	2	39204820	downstream_gene_variant	3736	ARHGEF33	0.277487	4.50045	A	A:0.177083 G:0.822917	A:0.0555556 G:0.944444	A:0.08 G:0.92	G:0.246667 C:0.753333	A:0.055 G:0.945	1.983
rs17023214	2	39225915	intron_variant	-	SOS1	0.277487	4.50045	C	C:0.905263 G:0.0947368	C:0.916667 G:0.0833333	C:1 G:0	G:0.246667 C:0.753333	C:0.58 G:0.42	2.392
rs17023214	2	39225915	intron_variant	-	SOS1	0.277487	4.50045	C	C:0.905263 G:0.0947368	C:0.916667 G:0.0833333	C:1 G:0	G:0.246667 C:0.753333	C:0.58 G:0.42	2.392
rs17023214	2	39225915	upstream_gene_variant	4917	SOS1-IT1	0.277487	4.50045	C	C:0.905263 G:0.0947368	C:0.916667 G:0.0833333	C:1 G:0	T:0.02 C:0.98	C:0.58 G:0.42	2.392
rs17023214	2	39225915	intron_variant	-	SOS1	0.277487	4.50045	C	C:0.905263 G:0.0947368	C:0.916667 G:0.0833333	C:1 G:0	T:0.02 C:0.98	C:0.58 G:0.42	2.392
rs17023214	2	39225915	intron_variant,non_coding_transcript_variant	-	SOS1	0.277487	4.50045	C	C:0.905263 G:0.0947368	C:0.916667 G:0.0833333	C:1 G:0	T:0.02 C:0.98	C:0.58 G:0.42	2.392
rs17023214	2	39225915	upstream_gene_variant	4938	SOS1-IT1	0.277487	4.50045	C	C:0.905263 G:0.0947368	C:0.916667 G:0.0833333	C:1 G:0	T:0.02 C:0.98	C:0.58 G:0.42	2.392
rs17023214	2	39225915	upstream_gene_variant	4938	SOS1-IT1	0.277487	4.50045	C	C:0.905263 G:0.0947368	C:0.916667 G:0.0833333	C:1 G:0	T:0.02 C:0.98	C:0.58 G:0.42	2.392
rs17023214	2	39225915	intron_variant	-	SOS1	0.277487	4.50045	C	C:0.905263 G:0.0947368	C:0.916667 G:0.0833333	C:1 G:0	T:0.02 C:0.98	C:0.58 G:0.42	1.661
rs17023214	2	39225915	intron_variant	-	SOS1	0.277487	4.50045	C	C:0.905263 G:0.0947368	C:0.916667 G:0.0833333	C:1 G:0	T:0.02 C:0.98	C:0.58 G:0.42	1.661
rs17023214	2	39225915	upstream_gene_variant	4917	SOS1-IT1	0.277487	4.50045	C	C:0.905263 G:0.0947368	C:0.916667 G:0.0833333	C:1 G:0	T:0.02 C:0.98	C:0.58 G:0.42	1.661
rs17023214	2	39225915	intron_variant	-	SOS1	0.277487	4.50045	C	C:0.905263 G:0.0947368	C:0.916667 G:0.0833333	C:1 G:0	T:0.02 C:0.98	C:0.58 G:0.42	1.661
rs17023214	2	39225915	intron_variant,non_coding_transcript_variant	-	SOS1	0.277487	4.50045	C	C:0.905263 G:0.0947368	C:0.916667 G:0.0833333	C:1 G:0	T:0.02 C:0.98	C:0.58 G:0.42	1.661
rs17023214	2	39225915	upstream_gene_variant	4938	SOS1-IT1	0.277487	4.50045	C	C:0.905263 G:0.0947368	C:0.916667 G:0.0833333	C:1 G:0	T:0.02 C:0.98	C:0.58 G:0.42	1.661
rs17023214	2	39225915	upstream_gene_variant	4938	SOS1-IT1	0.277487	4.50045	C	C:0.905263 G:0.0947368	C:0.916667 G:0.0833333	C:1 G:0	T:0.02 C:0.98	C:0.58 G:0.42	1.661
rs6544186	2	39226271	intron_variant	-	SOS1	0.277487	4.50045	C	A:0.322917 C:0.677083	A:0.166667 C:0.833333	A:0.08 C:0.92	T:0.02 C:0.98	A:0.565 C:0.435	3.465
rs6544186	2	39226271	intron_variant	-	SOS1	0.277487	4.50045	C	A:0.322917 C:0.677083	A:0.166667 C:0.833333	A:0.08 C:0.92	T:0.02 C:0.98	A:0.565 C:0.435	3.465
rs6544186	2	39226271	intron_variant	-	SOS1	0.277487	4.50045	C	A:0.322917 C:0.677083	A:0.166667 C:0.833333	A:0.08 C:0.92	T:0.02 C:0.98	A:0.565 C:0.435	3.465
rs6544186	2	39226271	intron_variant,non_coding_transcript_variant	-	SOS1	0.277487	4.50045	C	A:0.322917 C:0.677083	A:0.166667 C:0.833333	A:0.08 C:0.92	T:0.02 C:0.98	A:0.565 C:0.435	3.465
rs6544186	2	39226271	intron_variant	-	SOS1	0.277487	4.50045	C	A:0.322917 C:0.677083	A:0.166667 C:0.833333	A:0.08 C:0.92	T:0.02 C:0.98	A:0.565 C:0.435	3.208
rs6544186	2	39226271	intron_variant	-	SOS1	0.277487	4.50045	C	A:0.322917 C:0.677083	A:0.166667 C:0.833333	A:0.08 C:0.92	T:0.02 C:0.98	A:0.565 C:0.435	3.208
rs6544186	2	39226271	intron_variant	-	SOS1	0.277487	4.50045	C	A:0.322917 C:0.677083	A:0.166667 C:0.833333	A:0.08 C:0.92	T:0.02 C:0.98	A:0.565 C:0.435	3.208
rs6544186	2	39226271	intron_variant,non_coding_transcript_variant	-	SOS1	0.277487	4.50045	C	A:0.322917 C:0.677083	A:0.166667 C:0.833333	A:0.08 C:0.92	T:0.02 C:0.98	A:0.565 C:0.435	3.208
rs6544186	2	39226271	intron_variant	-	SOS1	0.277487	4.50045	C	A:0.322917 C:0.677083	A:0.166667 C:0.833333	A:0.08 C:0.92	T:0.02 C:0.98	A:0.565 C:0.435	3.093
rs6544186	2	39226271	intron_variant	-	SOS1	0.277487	4.50045	C	A:0.322917 C:0.677083	A:0.166667 C:0.833333	A:0.08 C:0.92	G:0.726667 A:0.273333	A:0.565 C:0.435	3.093
rs6544186	2	39226271	intron_variant	-	SOS1	0.277487	4.50045	C	A:0.322917 C:0.677083	A:0.166667 C:0.833333	A:0.08 C:0.92	G:0.726667 A:0.273333	A:0.565 C:0.435	3.093
rs6544186	2	39226271	intron_variant,non_coding_transcript_variant	-	SOS1	0.277487	4.50045	C	A:0.322917 C:0.677083	A:0.166667 C:0.833333	A:0.08 C:0.92	G:0.726667 A:0.273333	A:0.565 C:0.435	3.093
rs1947432	2	39227063	intron_variant	-	SOS1	0.277487	4.50045	A	A:0.166667 G:0.833333	A:0.0277778 G:0.972222	A:0.08 G:0.92	G:0.726667 A:0.273333	A:0.03 G:0.97	3.29
rs1947432	2	39227063	intron_variant	-	SOS1	0.277487	4.50045	A	A:0.166667 G:0.833333	A:0.0277778 G:0.972222	A:0.08 G:0.92	G:0.726667 A:0.273333	A:0.03 G:0.97	3.29
rs1947432	2	39227063	intron_variant	-	SOS1	0.277487	4.50045	A	A:0.166667 G:0.833333	A:0.0277778 G:0.972222	A:0.08 G:0.92	G:0.726667 A:0.273333	A:0.03 G:0.97	3.29
rs1947432	2	39227063	intron_variant,non_coding_transcript_variant	-	SOS1	0.277487	4.50045	A	A:0.166667 G:0.833333	A:0.0277778 G:0.972222	A:0.08 G:0.92	G:0.726667 A:0.273333	A:0.03 G:0.97	3.29
rs1454224	2	39228125	intron_variant	-	SOS1	0.277487	4.50045	C	C:0.932292 T:0.0677083	C:0.958333 T:0.0416667	C:1 T:0	G:0.726667 A:0.273333	C:0.92 T:0.08	0.871
rs1454224	2	39228125	intron_variant	-	SOS1	0.277487	4.50045	C	C:0.932292 T:0.0677083	C:0.958333 T:0.0416667	C:1 T:0	G:0.726667 A:0.273333	C:0.92 T:0.08	0.871
rs1454224	2	39228125	intron_variant	-	SOS1	0.277487	4.50045	C	C:0.932292 T:0.0677083	C:0.958333 T:0.0416667	C:1 T:0	G:0.726667 A:0.273333	C:0.92 T:0.08	0.871
rs1454224	2	39228125	intron_variant,non_coding_transcript_variant	-	SOS1	0.277487	4.50045	C	C:0.932292 T:0.0677083	C:0.958333 T:0.0416667	C:1 T:0	G:0.0333333 A:0.966667	C:0.92 T:0.08	0.871
rs10184015	2	39243129	intron_variant	-	SOS1	0.277487	4.50045	A	A:0.324468 G:0.675532	A:0.194444 G:0.805556	A:0.08 G:0.92	G:0.0333333 A:0.966667	A:0.56 G:0.44	6.052
rs10184015	2	39243129	intron_variant	-	SOS1	0.277487	4.50045	A	A:0.324468 G:0.675532	A:0.194444 G:0.805556	A:0.08 G:0.92	G:0.0333333 A:0.966667	A:0.56 G:0.44	6.052
rs10184015	2	39243129	intron_variant	-	SOS1	0.277487	4.50045	A	A:0.324468 G:0.675532	A:0.194444 G:0.805556	A:0.08 G:0.92	G:0.0333333 A:0.966667	A:0.56 G:0.44	6.052
rs10184015	2	39243129	intron_variant	-	SOS1	0.277487	4.50045	A	A:0.324468 G:0.675532	A:0.194444 G:0.805556	A:0.08 G:0.92	G:0.0333333 A:0.966667	A:0.56 G:0.44	5.823
rs10184015	2	39243129	intron_variant	-	SOS1	0.277487	4.50045	A	A:0.324468 G:0.675532	A:0.194444 G:0.805556	A:0.08 G:0.92	G:0.0333333 A:0.966667	A:0.56 G:0.44	5.823
rs10184015	2	39243129	intron_variant	-	SOS1	0.277487	4.50045	A	A:0.324468 G:0.675532	A:0.194444 G:0.805556	A:0.08 G:0.92	G:0.0333333 A:0.966667	A:0.56 G:0.44	5.823
rs7583010	2	39261251	intron_variant	-	SOS1	0.277487	4.50045	T	T:0.869792 C:0.130208	T:0.902778 C:0.0972222	T:1 C:0	#REF!	T:0.545 C:0.455	11.21
rs7583010	2	39261251	intron_variant	-	SOS1	0.277487	4.50045	T	T:0.869792 C:0.130208	T:0.902778 C:0.0972222	T:1 C:0	#REF!	T:0.545 C:0.455	11.21
rs7583010	2	39261251	intron_variant	-	SOS1	0.277487	4.50045	T	T:0.869792 C:0.130208	T:0.902778 C:0.0972222	T:1 C:0	#REF!	T:0.545 C:0.455	11.21
rs7583010	2	39261251	intron_variant	-	SOS1	0.277487	4.50045	T	T:0.869792 C:0.130208	T:0.902778 C:0.0972222	T:1 C:0	#REF!	T:0.545 C:0.455	11.21
rs7583010	2	39261251	intron_variant,non_coding_transcript_variant	-	SOS1	0.277487	4.50045	T	T:0.869792 C:0.130208	T:0.902778 C:0.0972222	T:1 C:0	#REF!	T:0.545 C:0.455	11.21
rs7583010	2	39261251	regulatory_region_variant	-	-	0.277487	4.50045	T	T:0.869792 C:0.130208	T:0.902778 C:0.0972222	T:1 C:0	#REF!	T:0.545 C:0.455	11.21
rs6737680	2	39264475	intron_variant	-	SOS1	0.277487	4.50045	A	A:0.921875 G:0.078125	A:0.972222 G:0.0277778	A:1 G:0	#REF!	A:0.625 G:0.375	11.18
rs6737680	2	39264475	intron_variant	-	SOS1	0.277487	4.50045	A	A:0.921875 G:0.078125	A:0.972222 G:0.0277778	A:1 G:0	#REF!	A:0.625 G:0.375	11.18
rs6737680	2	39264475	intron_variant	-	SOS1	0.277487	4.50045	A	A:0.921875 G:0.078125	A:0.972222 G:0.0277778	A:1 G:0	#REF!	A:0.625 G:0.375	11.18
rs6737680	2	39264475	intron_variant	-	SOS1	0.277487	4.50045	A	A:0.921875 G:0.078125	A:0.972222 G:0.0277778	A:1 G:0	#REF!	A:0.625 G:0.375	11.18
rs6737680	2	39264475	intron_variant,non_coding_transcript_variant	-	SOS1	0.277487	4.50045	A	A:0.921875 G:0.078125	A:0.972222 G:0.0277778	A:1 G:0	#REF!	A:0.625 G:0.375	11.18
rs10495883	2	39282558	intron_variant	-	SOS1	0.277487	4.50045	C	C:0.921875 G:0.078125	C:0.957143 G:0.0428571	C:1 G:0	G:0.0333333 A:0.966667	C:0.9 G:0.1	1.879
rs10495883	2	39282558	intron_variant	-	SOS1	0.277487	4.50045	C	C:0.921875 G:0.078125	C:0.957143 G:0.0428571	C:1 G:0	G:0.0333333 A:0.966667	C:0.9 G:0.1	1.879
rs10495883	2	39282558	intron_variant	-	SOS1	0.277487	4.50045	C	C:0.921875 G:0.078125	C:0.957143 G:0.0428571	C:1 G:0	C:0.0266667 A:0.973333	C:0.9 G:0.1	1.879
rs10495883	2	39282558	intron_variant	-	SOS1	0.277487	4.50045	C	C:0.921875 G:0.078125	C:0.957143 G:0.0428571	C:1 G:0	C:0.0266667 A:0.973333	C:0.9 G:0.1	1.879
rs10495883	2	39282558	downstream_gene_variant	1316	SOS1	0.277487	4.50045	C	C:0.921875 G:0.078125	C:0.957143 G:0.0428571	C:1 G:0	C:0.0266667 A:0.973333	C:0.9 G:0.1	1.879
rs10495883	2	39282558	upstream_gene_variant	4060	SOS1	0.277487	4.50045	C	C:0.921875 G:0.078125	C:0.957143 G:0.0428571	C:1 G:0	C:0.0266667 A:0.973333	C:0.9 G:0.1	1.879
rs10495883	2	39282558	intron_variant	-	SOS1	0.277487	4.50045	C	C:0.921875 G:0.078125	C:0.957143 G:0.0428571	C:1 G:0	C:0.0266667 A:0.973333	C:0.9 G:0.1	1.758
rs10495883	2	39282558	intron_variant	-	SOS1	0.277487	4.50045	C	C:0.921875 G:0.078125	C:0.957143 G:0.0428571	C:1 G:0	C:0.0266667 A:0.973333	C:0.9 G:0.1	1.758
rs10495883	2	39282558	intron_variant	-	SOS1	0.277487	4.50045	C	C:0.921875 G:0.078125	C:0.957143 G:0.0428571	C:1 G:0	C:0.0266667 A:0.973333	C:0.9 G:0.1	1.758
rs10495883	2	39282558	intron_variant	-	SOS1	0.277487	4.50045	C	C:0.921875 G:0.078125	C:0.957143 G:0.0428571	C:1 G:0	C:0.0266667 A:0.973333	C:0.9 G:0.1	1.758
rs10495883	2	39282558	downstream_gene_variant	1316	SOS1	0.277487	4.50045	C	C:0.921875 G:0.078125	C:0.957143 G:0.0428571	C:1 G:0	C:0.0266667 A:0.973333	C:0.9 G:0.1	1.758
rs10495883	2	39282558	upstream_gene_variant	4060	SOS1	0.277487	4.50045	C	C:0.921875 G:0.078125	C:0.957143 G:0.0428571	C:1 G:0	A:0.78 G:0.22	C:0.9 G:0.1	1.758
rs6758330	2	39288183	intron_variant	-	SOS1	0.277487	4.50045	t	T:0.333333 C:0.666667	T:0.138889 C:0.861111	T:0.1 C:0.9	A:0.78 G:0.22	T:0.48 C:0.52	0.314
rs6758330	2	39288183	intron_variant	-	SOS1	0.277487	4.50045	t	T:0.333333 C:0.666667	T:0.138889 C:0.861111	T:0.1 C:0.9	C:0.98 G:0.02	T:0.48 C:0.52	0.314
rs6758330	2	39288183	intron_variant	-	SOS1	0.277487	4.50045	t	T:0.333333 C:0.666667	T:0.138889 C:0.861111	T:0.1 C:0.9	C:0.98 G:0.02	T:0.48 C:0.52	0.314
rs6758330	2	39288183	intron_variant	-	SOS1	0.277487	4.50045	t	T:0.333333 C:0.666667	T:0.138889 C:0.861111	T:0.1 C:0.9	C:0.993333 G:0.00666667	T:0.48 C:0.52	0.314
rs6758330	2	39288183	intron_variant	-	SOS1	0.277487	4.50045	t	T:0.333333 C:0.666667	T:0.138889 C:0.861111	T:0.1 C:0.9	C:0.993333 G:0.00666667	T:0.48 C:0.52	0.314
rs6758330	2	39288183	intron_variant	-	SOS1	0.277487	4.50045	t	T:0.333333 C:0.666667	T:0.138889 C:0.861111	T:0.1 C:0.9	C:0.993333 G:0.00666667	T:0.48 C:0.52	0.28
rs6758330	2	39288183	intron_variant	-	SOS1	0.277487	4.50045	t	T:0.333333 C:0.666667	T:0.138889 C:0.861111	T:0.1 C:0.9	C:0.993333 G:0.00666667	T:0.48 C:0.52	0.28
rs6758330	2	39288183	intron_variant	-	SOS1	0.277487	4.50045	t	T:0.333333 C:0.666667	T:0.138889 C:0.861111	T:0.1 C:0.9	T:0.28 C:0.72	T:0.48 C:0.52	0.28
rs6758330	2	39288183	intron_variant	-	SOS1	0.277487	4.50045	t	T:0.333333 C:0.666667	T:0.138889 C:0.861111	T:0.1 C:0.9	T:0.28 C:0.72	T:0.48 C:0.52	0.28
rs6758330	2	39288183	intron_variant	-	SOS1	0.277487	4.50045	t	T:0.333333 C:0.666667	T:0.138889 C:0.861111	T:0.1 C:0.9	T:0.28 C:0.72	T:0.48 C:0.52	0.28
rs297129	2	39299271	intron_variant	-	SOS1	0.277487	4.50045	t	T:0.161458 C:0.838542	T:0.0277778 C:0.972222	T:0.09 C:0.91	T:0.28 C:0.72	T:0.03 C:0.97	1.416
rs297129	2	39299271	intron_variant	-	SOS1	0.277487	4.50045	t	T:0.161458 C:0.838542	T:0.0277778 C:0.972222	T:0.09 C:0.91	C:0.12 A:0.88	T:0.03 C:0.97	1.416
rs297129	2	39299271	intron_variant	-	SOS1	0.277487	4.50045	t	T:0.161458 C:0.838542	T:0.0277778 C:0.972222	T:0.09 C:0.91	C:0.12 A:0.88	T:0.03 C:0.97	1.416
rs297129	2	39299271	intron_variant	-	SOS1	0.277487	4.50045	t	T:0.161458 C:0.838542	T:0.0277778 C:0.972222	T:0.09 C:0.91	C:0.12 A:0.88	T:0.03 C:0.97	1.416
rs297129	2	39299271	intron_variant	-	SOS1	0.277487	4.50045	t	T:0.161458 C:0.838542	T:0.0277778 C:0.972222	T:0.09 C:0.91	C:0.12 A:0.88	T:0.03 C:0.97	1.416
rs297129	2	39299271	regulatory_region_variant	-	-	0.277487	4.50045	t	T:0.161458 C:0.838542	T:0.0277778 C:0.972222	T:0.09 C:0.91	C:0.12 A:0.88	T:0.03 C:0.97	1.416
rs7571608	2	39325132	intron_variant	-	SOS1	0.277487	4.50045	N	A:0.915789 G:0.0842105	A:0.972222 G:0.0277778	A:1 G:0	C:0.12 A:0.88	A:0.615 G:0.385	8.117
rs7571608	2	39325132	intron_variant	-	SOS1	0.277487	4.50045	N	A:0.915789 G:0.0842105	A:0.972222 G:0.0277778	A:1 G:0	G:0.12 C:0.88	A:0.615 G:0.385	8.117
rs7571608	2	39325132	intron_variant	-	SOS1	0.277487	4.50045	N	A:0.915789 G:0.0842105	A:0.972222 G:0.0277778	A:1 G:0	G:0.12 C:0.88	A:0.615 G:0.385	8.117
rs7571608	2	39325132	intron_variant	-	SOS1	0.277487	4.50045	N	A:0.915789 G:0.0842105	A:0.972222 G:0.0277778	A:1 G:0	G:0.12 C:0.88	A:0.615 G:0.385	8.117
rs7571608	2	39325132	downstream_gene_variant	158	HSPE1P13	0.277487	4.50045	N	A:0.915789 G:0.0842105	A:0.972222 G:0.0277778	A:1 G:0	G:0.12 C:0.88	A:0.615 G:0.385	8.117
rs7571608	2	39325132	intron_variant	-	SOS1	0.277487	4.50045	N	A:0.915789 G:0.0842105	A:0.972222 G:0.0277778	A:1 G:0	G:0.12 C:0.88	A:0.615 G:0.385	8.117
rs7571608	2	39325132	regulatory_region_variant	-	-	0.277487	4.50045	N	A:0.915789 G:0.0842105	A:0.972222 G:0.0277778	A:1 G:0	G:0.12 C:0.88	A:0.615 G:0.385	8.117
rs7571719	2	39325231	intron_variant	-	SOS1	0.277487	4.50045	a	A:0.927083 T:0.0729167	A:0.972222 T:0.0277778	A:1 T:0	G:0.12 C:0.88	A:0.625 T:0.375	2.398
rs7571719	2	39325231	intron_variant	-	SOS1	0.277487	4.50045	a	A:0.927083 T:0.0729167	A:0.972222 T:0.0277778	A:1 T:0	G:0.12 C:0.88	A:0.625 T:0.375	2.398
rs7571719	2	39325231	intron_variant	-	SOS1	0.277487	4.50045	a	A:0.927083 T:0.0729167	A:0.972222 T:0.0277778	A:1 T:0	G:0.12 C:0.88	A:0.625 T:0.375	2.398
rs7571719	2	39325231	intron_variant	-	SOS1	0.277487	4.50045	a	A:0.927083 T:0.0729167	A:0.972222 T:0.0277778	A:1 T:0	G:0.12 C:0.88	A:0.625 T:0.375	2.398
rs7571719	2	39325231	downstream_gene_variant	59	HSPE1P13	0.277487	4.50045	a	A:0.927083 T:0.0729167	A:0.972222 T:0.0277778	A:1 T:0	G:0.12 C:0.88	A:0.625 T:0.375	2.398
rs7571719	2	39325231	intron_variant	-	SOS1	0.277487	4.50045	a	A:0.927083 T:0.0729167	A:0.972222 T:0.0277778	A:1 T:0	G:0.12 C:0.88	A:0.625 T:0.375	2.398
rs7571719	2	39325231	regulatory_region_variant	-	-	0.277487	4.50045	a	A:0.927083 T:0.0729167	A:0.972222 T:0.0277778	A:1 T:0	G:0.12 C:0.88	A:0.625 T:0.375	2.398
rs7564481	2	39330377	intron_variant	-	SOS1	0.277487	4.50045	g	G:0.916667 A:0.0833333	G:0.972222 A:0.0277778	G:1 A:0	G:0.12 C:0.88	G:0.645 A:0.355	6.713
rs7564481	2	39330377	intron_variant	-	SOS1	0.277487	4.50045	g	G:0.916667 A:0.0833333	G:0.972222 A:0.0277778	G:1 A:0	A:0.133333 G:0.866667	G:0.645 A:0.355	6.713
rs7564481	2	39330377	intron_variant	-	SOS1	0.277487	4.50045	g	G:0.916667 A:0.0833333	G:0.972222 A:0.0277778	G:1 A:0	A:0.133333 G:0.866667	G:0.645 A:0.355	6.713
rs7564481	2	39330377	intron_variant	-	SOS1	0.277487	4.50045	g	G:0.916667 A:0.0833333	G:0.972222 A:0.0277778	G:1 A:0	A:0.133333 G:0.866667	G:0.645 A:0.355	6.713
rs7564481	2	39330377	upstream_gene_variant	4791	HSPE1P13	0.277487	4.50045	g	G:0.916667 A:0.0833333	G:0.972222 A:0.0277778	G:1 A:0	A:0.133333 G:0.866667	G:0.645 A:0.355	6.713
rs7564481	2	39330377	intron_variant	-	SOS1	0.277487	4.50045	g	G:0.916667 A:0.0833333	G:0.972222 A:0.0277778	G:1 A:0	A:0.133333 G:0.866667	G:0.645 A:0.355	6.713
rs10184046	2	39336703	intron_variant	-	SOS1	0.277487	4.50045	g	G:0.916667 A:0.0833333	G:0.972222 A:0.0277778	G:1 A:0	A:0.133333 G:0.866667	G:0.665 A:0.335	2.698
rs10184046	2	39336703	intron_variant	-	SOS1	0.277487	4.50045	g	G:0.916667 A:0.0833333	G:0.972222 A:0.0277778	G:1 A:0	A:0.133333 G:0.866667	G:0.665 A:0.335	2.698
rs10184046	2	39336703	intron_variant	-	SOS1	0.277487	4.50045	g	G:0.916667 A:0.0833333	G:0.972222 A:0.0277778	G:1 A:0	A:0.12 G:0.88	G:0.665 A:0.335	2.698
rs10184046	2	39336703	intron_variant	-	SOS1	0.277487	4.50045	g	G:0.916667 A:0.0833333	G:0.972222 A:0.0277778	G:1 A:0	A:0.12 G:0.88	G:0.665 A:0.335	2.698
rs10184046	2	39336703	intron_variant	-	SOS1	0.277487	4.50045	g	G:0.916667 A:0.0833333	G:0.972222 A:0.0277778	G:1 A:0	A:0.12 G:0.88	G:0.665 A:0.335	2.698
rs10184046	2	39336703	regulatory_region_variant	-	-	0.277487	4.50045	g	G:0.916667 A:0.0833333	G:0.972222 A:0.0277778	G:1 A:0	A:0.12 G:0.88	G:0.665 A:0.335	2.698
rs10199955	2	39341148	intron_variant	-	SOS1	0.277487	4.50045	C	C:0.9375 T:0.0625	C:0.972222 T:0.0277778	C:1 T:0	A:0.12 G:0.88	C:0.8 T:0.2	3.915
rs10199955	2	39341148	intron_variant	-	SOS1	0.277487	4.50045	C	C:0.9375 T:0.0625	C:0.972222 T:0.0277778	C:1 T:0	A:0.12 G:0.88	C:0.8 T:0.2	3.915
rs10199955	2	39341148	intron_variant	-	SOS1	0.277487	4.50045	C	C:0.9375 T:0.0625	C:0.972222 T:0.0277778	C:1 T:0	A:0.12 G:0.88	C:0.8 T:0.2	3.915
rs10199955	2	39341148	intron_variant	-	SOS1	0.277487	4.50045	C	C:0.9375 T:0.0625	C:0.972222 T:0.0277778	C:1 T:0	T:0.966667 G:0.0333333	C:0.8 T:0.2	3.915
rs10199955	2	39341148	intron_variant	-	SOS1	0.277487	4.50045	C	C:0.9375 T:0.0625	C:0.972222 T:0.0277778	C:1 T:0	T:0.966667 G:0.0333333	C:0.8 T:0.2	3.915
rs10184855	2	39361586	intergenic_variant	-	-	0.277487	4.50045	.	G:0.915789 A:0.0842105	G:0.972222 A:0.0277778	G:1 A:0	T:0.966667 G:0.0333333	G:0.67 A:0.33	8.337
rs10184855	2	39361586	intergenic_variant	-	-	0.277487	4.50045	.	G:0.915789 A:0.0842105	G:0.972222 A:0.0277778	G:1 A:0	T:0.966667 G:0.0333333	G:0.67 A:0.33	7.638
rs2136641	2	39394429	regulatory_region_variant	-	-	0.277487	4.50045	C	G:0.0473684 C:0.952632	G:0.0694444 C:0.930556	G:0 C:1	T:0.966667 G:0.0333333	G:0.19 C:0.81	3.144
rs2136641	2	39394429	intergenic_variant	-	-	0.277487	4.50045	C	G:0.0473684 C:0.952632	G:0.0694444 C:0.930556	G:0 C:1	T:0.966667 G:0.0333333	G:0.19 C:0.81	3.144
rs11124661	2	39401658	downstream_gene_variant	4030	CDKL4	0.277487	4.50045	A	A:0.375 G:0.625	A:0.208333 G:0.791667	A:0.1 G:0.9	T:0.966667 G:0.0333333	A:0.69 G:0.31	3.516
rs11124661	2	39401658	downstream_gene_variant	4030	CDKL4	0.277487	4.50045	A	A:0.375 G:0.625	A:0.208333 G:0.791667	A:0.1 G:0.9	C:0.26 T:0.74	A:0.69 G:0.31	3.516
rs11124661	2	39401658	downstream_gene_variant	1129	CDKL4	0.277487	4.50045	A	A:0.375 G:0.625	A:0.208333 G:0.791667	A:0.1 G:0.9	C:0.26 T:0.74	A:0.69 G:0.31	3.516
rs11124661	2	39401658	downstream_gene_variant	4030	CDKL4	0.277487	4.50045	A	A:0.375 G:0.625	A:0.208333 G:0.791667	A:0.1 G:0.9	C:0.26 T:0.74	A:0.69 G:0.31	3.259
rs11124661	2	39401658	downstream_gene_variant	4030	CDKL4	0.277487	4.50045	A	A:0.375 G:0.625	A:0.208333 G:0.791667	A:0.1 G:0.9	C:0.26 T:0.74	A:0.69 G:0.31	3.259
rs11124661	2	39401658	downstream_gene_variant	1129	CDKL4	0.277487	4.50045	A	A:0.375 G:0.625	A:0.208333 G:0.791667	A:0.1 G:0.9	C:0.26 T:0.74	A:0.69 G:0.31	3.259
rs11124661	2	39401658	downstream_gene_variant	4030	CDKL4	0.277487	4.50045	A	A:0.375 G:0.625	A:0.208333 G:0.791667	A:0.1 G:0.9	C:0.26 T:0.74	A:0.69 G:0.31	3.143
rs11124661	2	39401658	downstream_gene_variant	4030	CDKL4	0.277487	4.50045	A	A:0.375 G:0.625	A:0.208333 G:0.791667	A:0.1 G:0.9	C:0.26 T:0.74	A:0.69 G:0.31	3.143
rs11124661	2	39401658	downstream_gene_variant	1129	CDKL4	0.277487	4.50045	A	A:0.375 G:0.625	A:0.208333 G:0.791667	A:0.1 G:0.9	C:0.26 T:0.74	A:0.69 G:0.31	3.143
rs6710989	2	39405457	downstream_gene_variant	231	CDKL4	0.277487	4.50045	A	G:0.0526316 A:0.947368	G:0.0694444 A:0.930556	G:0 A:1	C:0.26 T:0.74	G:0.2 A:0.8	4.53
rs6710989	2	39405457	downstream_gene_variant	231	CDKL4	0.277487	4.50045	A	G:0.0526316 A:0.947368	G:0.0694444 A:0.930556	G:0 A:1	A:0.12 G:0.88	G:0.2 A:0.8	4.53
rs6710989	2	39405457	intron_variant	-	CDKL4	0.277487	4.50045	A	G:0.0526316 A:0.947368	G:0.0694444 A:0.930556	G:0 A:1	A:0.12 G:0.88	G:0.2 A:0.8	4.53
rs6710989	2	39405457	downstream_gene_variant	231	CDKL4	0.277487	4.50045	A	G:0.0526316 A:0.947368	G:0.0694444 A:0.930556	G:0 A:1	A:0.12 G:0.88	G:0.2 A:0.8	3.7
rs6710989	2	39405457	downstream_gene_variant	231	CDKL4	0.277487	4.50045	A	G:0.0526316 A:0.947368	G:0.0694444 A:0.930556	G:0 A:1	A:0.12 G:0.88	G:0.2 A:0.8	3.7
rs6710989	2	39405457	intron_variant	-	CDKL4	0.277487	4.50045	A	G:0.0526316 A:0.947368	G:0.0694444 A:0.930556	G:0 A:1	A:0.12 G:0.88	G:0.2 A:0.8	3.7
rs2136638	2	39409854	intron_variant	-	CDKL4	0.277487	4.50045	T	T:0.359375 C:0.640625	T:0.208333 C:0.791667	T:0.1 C:0.9	A:0.12 G:0.88	T:0.59 C:0.41	1.393
rs2136638	2	39409854	intron_variant	-	CDKL4	0.277487	4.50045	T	T:0.359375 C:0.640625	T:0.208333 C:0.791667	T:0.1 C:0.9	A:0.12 G:0.88	T:0.59 C:0.41	1.393
rs2136638	2	39409854	intron_variant	-	CDKL4	0.277487	4.50045	T	T:0.359375 C:0.640625	T:0.208333 C:0.791667	T:0.1 C:0.9	A:0.12 G:0.88	T:0.59 C:0.41	1.393
rs2136638	2	39409854	intron_variant	-	CDKL4	0.277487	4.50045	T	T:0.359375 C:0.640625	T:0.208333 C:0.791667	T:0.1 C:0.9	A:0.12 G:0.88	T:0.59 C:0.41	1.249
rs2136638	2	39409854	intron_variant	-	CDKL4	0.277487	4.50045	T	T:0.359375 C:0.640625	T:0.208333 C:0.791667	T:0.1 C:0.9	A:0.12 G:0.88	T:0.59 C:0.41	1.249
rs2136638	2	39409854	intron_variant	-	CDKL4	0.277487	4.50045	T	T:0.359375 C:0.640625	T:0.208333 C:0.791667	T:0.1 C:0.9	A:0.12 G:0.88	T:0.59 C:0.41	1.249
rs2136638	2	39409854	intron_variant	-	CDKL4	0.277487	4.50045	T	T:0.359375 C:0.640625	T:0.208333 C:0.791667	T:0.1 C:0.9	A:0.12 G:0.88	T:0.59 C:0.41	1.183
rs2136638	2	39409854	intron_variant	-	CDKL4	0.277487	4.50045	T	T:0.359375 C:0.640625	T:0.208333 C:0.791667	T:0.1 C:0.9	A:0.12 G:0.88	T:0.59 C:0.41	1.183
rs2136638	2	39409854	intron_variant	-	CDKL4	0.277487	4.50045	T	T:0.359375 C:0.640625	T:0.208333 C:0.791667	T:0.1 C:0.9	A:0.12 G:0.88	T:0.59 C:0.41	1.183
rs11689688	2	39416457	intron_variant	-	CDKL4	0.277487	4.50045	C	C:0.375 A:0.625	C:0.208333 A:0.791667	C:0.11 A:0.89	C:0.986667 G:0.0133333	C:0.7 A:0.3	1.215
rs11689688	2	39416457	intron_variant	-	CDKL4	0.277487	4.50045	C	C:0.375 A:0.625	C:0.208333 A:0.791667	C:0.11 A:0.89	C:0.986667 G:0.0133333	C:0.7 A:0.3	1.215
rs11689688	2	39416457	upstream_gene_variant	1609	CDKL4	0.277487	4.50045	C	C:0.375 A:0.625	C:0.208333 A:0.791667	C:0.11 A:0.89	C:0.986667 G:0.0133333	C:0.7 A:0.3	1.215
rs11689688	2	39416457	intron_variant	-	CDKL4	0.277487	4.50045	C	C:0.375 A:0.625	C:0.208333 A:0.791667	C:0.11 A:0.89	C:0.986667 G:0.0133333	C:0.7 A:0.3	1.132
rs11689688	2	39416457	intron_variant	-	CDKL4	0.277487	4.50045	C	C:0.375 A:0.625	C:0.208333 A:0.791667	C:0.11 A:0.89	C:0.986667 G:0.0133333	C:0.7 A:0.3	1.132
rs11689688	2	39416457	upstream_gene_variant	1609	CDKL4	0.277487	4.50045	C	C:0.375 A:0.625	C:0.208333 A:0.791667	C:0.11 A:0.89	C:0.986667 G:0.0133333	C:0.7 A:0.3	1.132
rs10865146	2	39416856	intron_variant	-	CDKL4	0.277487	4.50045	T	T:0.369792 A:0.630208	T:0.194444 A:0.805556	T:0.1 A:0.9	C:0.986667 G:0.0133333	T:0.7 A:0.3	0.675
rs10865146	2	39416856	intron_variant	-	CDKL4	0.277487	4.50045	T	T:0.369792 A:0.630208	T:0.194444 A:0.805556	T:0.1 A:0.9	C:0.986667 G:0.0133333	T:0.7 A:0.3	0.675
rs10865146	2	39416856	upstream_gene_variant	2008	CDKL4	0.277487	4.50045	T	T:0.369792 A:0.630208	T:0.194444 A:0.805556	T:0.1 A:0.9	C:0.986667 G:0.0133333	T:0.7 A:0.3	0.675
rs2708223	2	39417839	intron_variant	-	CDKL4	0.277487	4.50045	G	A:0.161458 G:0.838542	A:0.111111 G:0.888889	A:0.09 G:0.91	C:0.986667 G:0.0133333	A:0.14 G:0.86	1.89
rs2708223	2	39417839	intron_variant	-	CDKL4	0.277487	4.50045	G	A:0.161458 G:0.838542	A:0.111111 G:0.888889	A:0.09 G:0.91	C:0.986667 G:0.0133333	A:0.14 G:0.86	1.89
rs2708223	2	39417839	upstream_gene_variant	2991	CDKL4	0.277487	4.50045	G	A:0.161458 G:0.838542	A:0.111111 G:0.888889	A:0.09 G:0.91	C:0.986667 G:0.0133333	A:0.14 G:0.86	1.89
rs2708223	2	39417839	intron_variant	-	CDKL4	0.277487	4.50045	G	A:0.161458 G:0.838542	A:0.111111 G:0.888889	A:0.09 G:0.91	C:0.986667 G:0.0133333	A:0.14 G:0.86	1.667
rs2708223	2	39417839	intron_variant	-	CDKL4	0.277487	4.50045	G	A:0.161458 G:0.838542	A:0.111111 G:0.888889	A:0.09 G:0.91	C:0.986667 G:0.0133333	A:0.14 G:0.86	1.667
rs2708223	2	39417839	upstream_gene_variant	2991	CDKL4	0.277487	4.50045	G	A:0.161458 G:0.838542	A:0.111111 G:0.888889	A:0.09 G:0.91	A:0.173333 C:0.826667	A:0.14 G:0.86	1.667
rs2708223	2	39417839	intron_variant	-	CDKL4	0.277487	4.50045	G	A:0.161458 G:0.838542	A:0.111111 G:0.888889	A:0.09 G:0.91	A:0.173333 C:0.826667	A:0.14 G:0.86	1.613
rs2708223	2	39417839	intron_variant	-	CDKL4	0.277487	4.50045	G	A:0.161458 G:0.838542	A:0.111111 G:0.888889	A:0.09 G:0.91	A:0.173333 C:0.826667	A:0.14 G:0.86	1.613
rs2708223	2	39417839	upstream_gene_variant	2991	CDKL4	0.277487	4.50045	G	A:0.161458 G:0.838542	A:0.111111 G:0.888889	A:0.09 G:0.91	A:0.173333 C:0.826667	A:0.14 G:0.86	1.613
rs7569834	2	39437472	intron_variant	-	CDKL4	0.277487	4.50045	A	G:0.192708 A:0.807292	G:0.125 A:0.875	G:0.1 A:0.9	A:0.173333 C:0.826667	G:0.215 A:0.785	1.616
rs7569834	2	39437472	intron_variant	-	CDKL4	0.277487	4.50045	A	G:0.192708 A:0.807292	G:0.125 A:0.875	G:0.1 A:0.9	A:0.173333 C:0.826667	G:0.215 A:0.785	1.616
rs7569834	2	39437472	intron_variant,NMD_transcript_variant	-	CDKL4	0.277487	4.50045	A	G:0.192708 A:0.807292	G:0.125 A:0.875	G:0.1 A:0.9	A:0.173333 C:0.826667	G:0.215 A:0.785	1.616
rs7569834	2	39437472	intron_variant	-	CDKL4	0.277487	4.50045	A	G:0.192708 A:0.807292	G:0.125 A:0.875	G:0.1 A:0.9	A:0.173333 C:0.826667	G:0.215 A:0.785	1.162
rs7569834	2	39437472	intron_variant	-	CDKL4	0.277487	4.50045	A	G:0.192708 A:0.807292	G:0.125 A:0.875	G:0.1 A:0.9	A:0.173333 C:0.826667	G:0.215 A:0.785	1.162
rs7569834	2	39437472	intron_variant,NMD_transcript_variant	-	CDKL4	0.277487	4.50045	A	G:0.192708 A:0.807292	G:0.125 A:0.875	G:0.1 A:0.9	A:0.173333 C:0.826667	G:0.215 A:0.785	1.162
rs7569834	2	39437472	intron_variant	-	CDKL4	0.277487	4.50045	A	G:0.192708 A:0.807292	G:0.125 A:0.875	G:0.1 A:0.9	A:0.173333 C:0.826667	G:0.215 A:0.785	1.085
rs7569834	2	39437472	intron_variant	-	CDKL4	0.277487	4.50045	A	G:0.192708 A:0.807292	G:0.125 A:0.875	G:0.1 A:0.9	A:0.173333 C:0.826667	G:0.215 A:0.785	1.085
rs7569834	2	39437472	intron_variant,NMD_transcript_variant	-	CDKL4	0.277487	4.50045	A	G:0.192708 A:0.807292	G:0.125 A:0.875	G:0.1 A:0.9	A:0.113333 G:0.886667	G:0.215 A:0.785	1.085
rs1858216	2	39459400	upstream_gene_variant	2727	CDKL4	0.277487	4.50045	T	C:0.957447 T:0.0425532	C:1 T:0	C:1 T:0	A:0.113333 G:0.886667	C:0.815 T:0.185	0.202
rs1858216	2	39459400	upstream_gene_variant	2727	CDKL4	0.277487	4.50045	T	C:0.957447 T:0.0425532	C:1 T:0	C:1 T:0	A:0.113333 G:0.886667	C:0.815 T:0.185	0.202
rs1858216	2	39459400	upstream_gene_variant	2671	CDKL4	0.277487	4.50045	T	C:0.957447 T:0.0425532	C:1 T:0	C:1 T:0	A:0.113333 G:0.886667	C:0.815 T:0.185	0.202
rs6707666	2	39459570	upstream_gene_variant	2897	CDKL4	0.277487	4.50045	C	C:0.901042 G:0.0989583	C:0.958333 G:0.0416667	C:1 G:0	C:0.966667 T:0.0333333	C:0.755 G:0.245	1.354
rs6707666	2	39459570	upstream_gene_variant	2897	CDKL4	0.277487	4.50045	C	C:0.901042 G:0.0989583	C:0.958333 G:0.0416667	C:1 G:0	C:0.966667 T:0.0333333	C:0.755 G:0.245	1.354
rs6707666	2	39459570	upstream_gene_variant	2841	CDKL4	0.277487	4.50045	C	C:0.901042 G:0.0989583	C:0.958333 G:0.0416667	C:1 G:0	C:0.966667 T:0.0333333	C:0.755 G:0.245	1.354
rs2373527	2	39460420	upstream_gene_variant	3747	CDKL4	0.277487	4.50045	A	T:0.207447 A:0.792553	T:0.152778 A:0.847222	T:0.08 A:0.92	C:0.966667 T:0.0333333	T:0.26 A:0.74	1.882
rs2373527	2	39460420	upstream_gene_variant	3747	CDKL4	0.277487	4.50045	A	T:0.207447 A:0.792553	T:0.152778 A:0.847222	T:0.08 A:0.92	A:0.166667 G:0.833333	T:0.26 A:0.74	1.882
rs2373527	2	39460420	upstream_gene_variant	3691	CDKL4	0.277487	4.50045	A	T:0.207447 A:0.792553	T:0.152778 A:0.847222	T:0.08 A:0.92	A:0.166667 G:0.833333	T:0.26 A:0.74	1.882
rs2373527	2	39460420	regulatory_region_variant	-	-	0.277487	4.50045	A	T:0.207447 A:0.792553	T:0.152778 A:0.847222	T:0.08 A:0.92	A:0.166667 G:0.833333	T:0.26 A:0.74	1.882
rs2373527	2	39460420	upstream_gene_variant	3747	CDKL4	0.277487	4.50045	A	T:0.207447 A:0.792553	T:0.152778 A:0.847222	T:0.08 A:0.92	A:0.166667 G:0.833333	T:0.26 A:0.74	1.787
rs2373527	2	39460420	upstream_gene_variant	3747	CDKL4	0.277487	4.50045	A	T:0.207447 A:0.792553	T:0.152778 A:0.847222	T:0.08 A:0.92	A:0.166667 G:0.833333	T:0.26 A:0.74	1.787
rs2373527	2	39460420	upstream_gene_variant	3691	CDKL4	0.277487	4.50045	A	T:0.207447 A:0.792553	T:0.152778 A:0.847222	T:0.08 A:0.92	A:0.166667 G:0.833333	T:0.26 A:0.74	1.787
rs2373527	2	39460420	regulatory_region_variant	-	-	0.277487	4.50045	A	T:0.207447 A:0.792553	T:0.152778 A:0.847222	T:0.08 A:0.92	T:0.98 C:0.02	T:0.26 A:0.74	1.787
rs11124665	2	39463446	intergenic_variant	-	-	0.277487	4.50045	G	G:0.368421 A:0.631579	G:0.319444 A:0.680556	G:0.13 A:0.87	T:0.98 C:0.02	G:0.735 A:0.265	4.364
rs4488638	2	39473548	downstream_gene_variant	2859	MAP4K3	0.277487	4.50045	T	T:0.359375 C:0.640625	T:0.291667 C:0.708333	T:0.12 C:0.88	T:0.98 C:0.02	T:0.7 C:0.3	0.941
rs4488638	2	39473548	downstream_gene_variant	2876	MAP4K3	0.277487	4.50045	T	T:0.359375 C:0.640625	T:0.291667 C:0.708333	T:0.12 C:0.88	T:0.98 C:0.02	T:0.7 C:0.3	0.941
rs4488638	2	39473548	downstream_gene_variant	2871	MAP4K3	0.277487	4.50045	T	T:0.359375 C:0.640625	T:0.291667 C:0.708333	T:0.12 C:0.88	T:0.98 C:0.02	T:0.7 C:0.3	0.941
rs4488638	2	39473548	downstream_gene_variant	3686	MAP4K3	0.277487	4.50045	T	T:0.359375 C:0.640625	T:0.291667 C:0.708333	T:0.12 C:0.88	T:0.98 C:0.02	T:0.7 C:0.3	0.941
rs4488638	2	39473548	downstream_gene_variant	2859	MAP4K3	0.277487	4.50045	T	T:0.359375 C:0.640625	T:0.291667 C:0.708333	T:0.12 C:0.88	A:0.986667 G:0.0133333	T:0.7 C:0.3	0.843
rs4488638	2	39473548	downstream_gene_variant	2876	MAP4K3	0.277487	4.50045	T	T:0.359375 C:0.640625	T:0.291667 C:0.708333	T:0.12 C:0.88	A:0.986667 G:0.0133333	T:0.7 C:0.3	0.843
rs4488638	2	39473548	downstream_gene_variant	2871	MAP4K3	0.277487	4.50045	T	T:0.359375 C:0.640625	T:0.291667 C:0.708333	T:0.12 C:0.88	A:0.986667 G:0.0133333	T:0.7 C:0.3	0.843
rs4488638	2	39473548	downstream_gene_variant	3686	MAP4K3	0.277487	4.50045	T	T:0.359375 C:0.640625	T:0.291667 C:0.708333	T:0.12 C:0.88	A:0.986667 G:0.0133333	T:0.7 C:0.3	0.843
rs7608958	2	39486546	intron_variant	-	MAP4K3	0.277487	4.50045	A	A:0.359375 C:0.640625	A:0.291667 C:0.708333	A:0.12 C:0.88	A:0.986667 G:0.0133333	A:0.71 C:0.29	5.714
rs7608958	2	39486546	intron_variant	-	MAP4K3	0.277487	4.50045	A	A:0.359375 C:0.640625	A:0.291667 C:0.708333	A:0.12 C:0.88	C:0.993333 G:0.00666667	A:0.71 C:0.29	5.714
rs7608958	2	39486546	intron_variant	-	MAP4K3	0.277487	4.50045	A	A:0.359375 C:0.640625	A:0.291667 C:0.708333	A:0.12 C:0.88	C:0.993333 G:0.00666667	A:0.71 C:0.29	5.714
rs7608958	2	39486546	downstream_gene_variant	1286	MAP4K3	0.277487	4.50045	A	A:0.359375 C:0.640625	A:0.291667 C:0.708333	A:0.12 C:0.88	C:0.993333 G:0.00666667	A:0.71 C:0.29	5.714
rs7608958	2	39486546	intron_variant,non_coding_transcript_variant	-	MAP4K3	0.277487	4.50045	A	A:0.359375 C:0.640625	A:0.291667 C:0.708333	A:0.12 C:0.88	C:0.993333 G:0.00666667	A:0.71 C:0.29	5.714
rs7608958	2	39486546	intron_variant	-	MAP4K3	0.277487	4.50045	A	A:0.359375 C:0.640625	A:0.291667 C:0.708333	A:0.12 C:0.88	C:0.993333 G:0.00666667	A:0.71 C:0.29	5.714
rs7608958	2	39486546	intron_variant	-	MAP4K3	0.277487	4.50045	A	A:0.359375 C:0.640625	A:0.291667 C:0.708333	A:0.12 C:0.88	C:0.993333 G:0.00666667	A:0.71 C:0.29	5.479
rs7608958	2	39486546	intron_variant	-	MAP4K3	0.277487	4.50045	A	A:0.359375 C:0.640625	A:0.291667 C:0.708333	A:0.12 C:0.88	C:0.993333 G:0.00666667	A:0.71 C:0.29	5.479
rs7608958	2	39486546	intron_variant	-	MAP4K3	0.277487	4.50045	A	A:0.359375 C:0.640625	A:0.291667 C:0.708333	A:0.12 C:0.88	C:0.993333 G:0.00666667	A:0.71 C:0.29	5.479
rs7608958	2	39486546	downstream_gene_variant	1286	MAP4K3	0.277487	4.50045	A	A:0.359375 C:0.640625	A:0.291667 C:0.708333	A:0.12 C:0.88	C:0.993333 G:0.00666667	A:0.71 C:0.29	5.479
rs7608958	2	39486546	intron_variant,non_coding_transcript_variant	-	MAP4K3	0.277487	4.50045	A	A:0.359375 C:0.640625	A:0.291667 C:0.708333	A:0.12 C:0.88	C:0.993333 G:0.00666667	A:0.71 C:0.29	5.479
rs7608958	2	39486546	intron_variant	-	MAP4K3	0.277487	4.50045	A	A:0.359375 C:0.640625	A:0.291667 C:0.708333	A:0.12 C:0.88	C:0.993333 G:0.00666667	A:0.71 C:0.29	5.479
rs7608958	2	39486546	intron_variant	-	MAP4K3	0.277487	4.50045	A	A:0.359375 C:0.640625	A:0.291667 C:0.708333	A:0.12 C:0.88	C:0.993333 G:0.00666667	A:0.71 C:0.29	5.371
rs7608958	2	39486546	intron_variant	-	MAP4K3	0.277487	4.50045	A	A:0.359375 C:0.640625	A:0.291667 C:0.708333	A:0.12 C:0.88	T:0.173333 C:0.826667	A:0.71 C:0.29	5.371
rs7608958	2	39486546	intron_variant	-	MAP4K3	0.277487	4.50045	A	A:0.359375 C:0.640625	A:0.291667 C:0.708333	A:0.12 C:0.88	T:0.173333 C:0.826667	A:0.71 C:0.29	5.371
rs7608958	2	39486546	downstream_gene_variant	1286	MAP4K3	0.277487	4.50045	A	A:0.359375 C:0.640625	A:0.291667 C:0.708333	A:0.12 C:0.88	T:0.173333 C:0.826667	A:0.71 C:0.29	5.371
rs7608958	2	39486546	intron_variant,non_coding_transcript_variant	-	MAP4K3	0.277487	4.50045	A	A:0.359375 C:0.640625	A:0.291667 C:0.708333	A:0.12 C:0.88	T:0.173333 C:0.826667	A:0.71 C:0.29	5.371
rs7608958	2	39486546	intron_variant	-	MAP4K3	0.277487	4.50045	A	A:0.359375 C:0.640625	A:0.291667 C:0.708333	A:0.12 C:0.88	T:0.173333 C:0.826667	A:0.71 C:0.29	5.371
rs10865148	2	39488832	intron_variant	-	MAP4K3	0.277487	4.50045	T	T:0.354167 G:0.645833	T:0.291667 G:0.708333	T:0.14 G:0.86	T:0.173333 C:0.826667	T:0.73 G:0.27	4.273
rs10865148	2	39488832	intron_variant	-	MAP4K3	0.277487	4.50045	T	T:0.354167 G:0.645833	T:0.291667 G:0.708333	T:0.14 G:0.86	T:0.173333 C:0.826667	T:0.73 G:0.27	4.273
rs10865148	2	39488832	intron_variant	-	MAP4K3	0.277487	4.50045	T	T:0.354167 G:0.645833	T:0.291667 G:0.708333	T:0.14 G:0.86	T:0.173333 C:0.826667	T:0.73 G:0.27	4.273
rs10865148	2	39488832	intron_variant,non_coding_transcript_variant	-	MAP4K3	0.277487	4.50045	T	T:0.354167 G:0.645833	T:0.291667 G:0.708333	T:0.14 G:0.86	T:0.173333 C:0.826667	T:0.73 G:0.27	4.273
rs10865148	2	39488832	upstream_gene_variant	574	MAP4K3	0.277487	4.50045	T	T:0.354167 G:0.645833	T:0.291667 G:0.708333	T:0.14 G:0.86	T:0.173333 C:0.826667	T:0.73 G:0.27	4.273
rs10865148	2	39488832	intron_variant	-	MAP4K3	0.277487	4.50045	T	T:0.354167 G:0.645833	T:0.291667 G:0.708333	T:0.14 G:0.86	T:0.113333 C:0.886667	T:0.73 G:0.27	4.273
rs10865148	2	39488832	intron_variant	-	MAP4K3	0.277487	4.50045	T	T:0.354167 G:0.645833	T:0.291667 G:0.708333	T:0.14 G:0.86	T:0.113333 C:0.886667	T:0.73 G:0.27	4.137
rs10865148	2	39488832	intron_variant	-	MAP4K3	0.277487	4.50045	T	T:0.354167 G:0.645833	T:0.291667 G:0.708333	T:0.14 G:0.86	T:0.113333 C:0.886667	T:0.73 G:0.27	4.137
rs10865148	2	39488832	intron_variant	-	MAP4K3	0.277487	4.50045	T	T:0.354167 G:0.645833	T:0.291667 G:0.708333	T:0.14 G:0.86	T:0.113333 C:0.886667	T:0.73 G:0.27	4.137
rs10865148	2	39488832	intron_variant,non_coding_transcript_variant	-	MAP4K3	0.277487	4.50045	T	T:0.354167 G:0.645833	T:0.291667 G:0.708333	T:0.14 G:0.86	T:0.113333 C:0.886667	T:0.73 G:0.27	4.137
rs10865148	2	39488832	upstream_gene_variant	574	MAP4K3	0.277487	4.50045	T	T:0.354167 G:0.645833	T:0.291667 G:0.708333	T:0.14 G:0.86	T:0.113333 C:0.886667	T:0.73 G:0.27	4.137
rs10865148	2	39488832	intron_variant	-	MAP4K3	0.277487	4.50045	T	T:0.354167 G:0.645833	T:0.291667 G:0.708333	T:0.14 G:0.86	A:0.986667 G:0.0133333	T:0.73 G:0.27	4.137
rs3770670	2	39493285	intron_variant	-	MAP4K3	0.277487	4.50045	C	A:0.145833 C:0.854167	A:0.152778 C:0.847222	A:0.08 C:0.92	A:0.986667 G:0.0133333	A:0.185 C:0.815	4.342
rs3770670	2	39493285	intron_variant	-	MAP4K3	0.277487	4.50045	C	A:0.145833 C:0.854167	A:0.152778 C:0.847222	A:0.08 C:0.92	A:0.986667 G:0.0133333	A:0.185 C:0.815	4.342
rs3770670	2	39493285	intron_variant	-	MAP4K3	0.277487	4.50045	C	A:0.145833 C:0.854167	A:0.152778 C:0.847222	A:0.08 C:0.92	A:0.986667 G:0.0133333	A:0.185 C:0.815	4.342
rs3770670	2	39493285	intron_variant,non_coding_transcript_variant	-	MAP4K3	0.277487	4.50045	C	A:0.145833 C:0.854167	A:0.152778 C:0.847222	A:0.08 C:0.92	A:0.986667 G:0.0133333	A:0.185 C:0.815	4.342
rs3770670	2	39493285	intron_variant	-	MAP4K3	0.277487	4.50045	C	A:0.145833 C:0.854167	A:0.152778 C:0.847222	A:0.08 C:0.92	A:0.986667 G:0.0133333	A:0.185 C:0.815	4.342
rs3770670	2	39493285	regulatory_region_variant	-	-	0.277487	4.50045	C	A:0.145833 C:0.854167	A:0.152778 C:0.847222	A:0.08 C:0.92	A:0.986667 G:0.0133333	A:0.185 C:0.815	4.342
rs3770670	2	39493285	intron_variant	-	MAP4K3	0.277487	4.50045	C	A:0.145833 C:0.854167	A:0.152778 C:0.847222	A:0.08 C:0.92	A:0.986667 T:0.0133333	A:0.185 C:0.815	4.083
rs3770670	2	39493285	intron_variant	-	MAP4K3	0.277487	4.50045	C	A:0.145833 C:0.854167	A:0.152778 C:0.847222	A:0.08 C:0.92	A:0.986667 T:0.0133333	A:0.185 C:0.815	4.083
rs3770670	2	39493285	intron_variant	-	MAP4K3	0.277487	4.50045	C	A:0.145833 C:0.854167	A:0.152778 C:0.847222	A:0.08 C:0.92	A:0.986667 T:0.0133333	A:0.185 C:0.815	4.083
rs3770670	2	39493285	intron_variant,non_coding_transcript_variant	-	MAP4K3	0.277487	4.50045	C	A:0.145833 C:0.854167	A:0.152778 C:0.847222	A:0.08 C:0.92	A:0.986667 T:0.0133333	A:0.185 C:0.815	4.083
rs3770670	2	39493285	intron_variant	-	MAP4K3	0.277487	4.50045	C	A:0.145833 C:0.854167	A:0.152778 C:0.847222	A:0.08 C:0.92	A:0.986667 T:0.0133333	A:0.185 C:0.815	4.083
rs3770670	2	39493285	regulatory_region_variant	-	-	0.277487	4.50045	C	A:0.145833 C:0.854167	A:0.152778 C:0.847222	A:0.08 C:0.92	A:0.986667 T:0.0133333	A:0.185 C:0.815	4.083
rs3770670	2	39493285	intron_variant	-	MAP4K3	0.277487	4.50045	C	A:0.145833 C:0.854167	A:0.152778 C:0.847222	A:0.08 C:0.92	A:0.986667 T:0.0133333	A:0.185 C:0.815	3.966
rs3770670	2	39493285	intron_variant	-	MAP4K3	0.277487	4.50045	C	A:0.145833 C:0.854167	A:0.152778 C:0.847222	A:0.08 C:0.92	G:0.986667 A:0.0133333	A:0.185 C:0.815	3.966
rs3770670	2	39493285	intron_variant	-	MAP4K3	0.277487	4.50045	C	A:0.145833 C:0.854167	A:0.152778 C:0.847222	A:0.08 C:0.92	G:0.986667 A:0.0133333	A:0.185 C:0.815	3.966
rs3770670	2	39493285	intron_variant,non_coding_transcript_variant	-	MAP4K3	0.277487	4.50045	C	A:0.145833 C:0.854167	A:0.152778 C:0.847222	A:0.08 C:0.92	G:0.986667 A:0.0133333	A:0.185 C:0.815	3.966
rs3770670	2	39493285	intron_variant	-	MAP4K3	0.277487	4.50045	C	A:0.145833 C:0.854167	A:0.152778 C:0.847222	A:0.08 C:0.92	G:0.986667 A:0.0133333	A:0.185 C:0.815	3.966
rs3770670	2	39493285	regulatory_region_variant	-	-	0.277487	4.50045	C	A:0.145833 C:0.854167	A:0.152778 C:0.847222	A:0.08 C:0.92	G:0.986667 A:0.0133333	A:0.185 C:0.815	3.966
rs17505544	2	39493321	intron_variant	-	MAP4K3	0.277487	4.50045	T	T:0.776596 C:0.223404	T:0.777778 C:0.222222	T:0.65 C:0.35	G:0.986667 A:0.0133333	T:0.98 C:0.02	4.829
rs17505544	2	39493321	intron_variant	-	MAP4K3	0.277487	4.50045	T	T:0.776596 C:0.223404	T:0.777778 C:0.222222	T:0.65 C:0.35	G:0.986667 A:0.0133333	T:0.98 C:0.02	4.829
rs17505544	2	39493321	intron_variant	-	MAP4K3	0.277487	4.50045	T	T:0.776596 C:0.223404	T:0.777778 C:0.222222	T:0.65 C:0.35	G:0.986667 A:0.0133333	T:0.98 C:0.02	4.829
rs17505544	2	39493321	intron_variant,non_coding_transcript_variant	-	MAP4K3	0.277487	4.50045	T	T:0.776596 C:0.223404	T:0.777778 C:0.222222	T:0.65 C:0.35	G:0.986667 A:0.0133333	T:0.98 C:0.02	4.829
rs17505544	2	39493321	intron_variant	-	MAP4K3	0.277487	4.50045	T	T:0.776596 C:0.223404	T:0.777778 C:0.222222	T:0.65 C:0.35	G:0.986667 A:0.0133333	T:0.98 C:0.02	4.829
rs17505544	2	39493321	regulatory_region_variant	-	-	0.277487	4.50045	T	T:0.776596 C:0.223404	T:0.777778 C:0.222222	T:0.65 C:0.35	G:0.986667 A:0.0133333	T:0.98 C:0.02	4.829
rs2302749	2	39494197	intron_variant	-	MAP4K3	0.277487	4.50045	C	C:0.359375 T:0.640625	C:0.305556 T:0.694444	C:0.12 T:0.88	G:0.986667 A:0.0133333	C:0.735 T:0.265	0.272
rs2302749	2	39494197	intron_variant	-	MAP4K3	0.277487	4.50045	C	C:0.359375 T:0.640625	C:0.305556 T:0.694444	C:0.12 T:0.88	C:0.986667 T:0.0133333	C:0.735 T:0.265	0.272
rs2302749	2	39494197	intron_variant	-	MAP4K3	0.277487	4.50045	C	C:0.359375 T:0.640625	C:0.305556 T:0.694444	C:0.12 T:0.88	C:0.986667 T:0.0133333	C:0.735 T:0.265	0.272
rs2302749	2	39494197	intron_variant,non_coding_transcript_variant	-	MAP4K3	0.277487	4.50045	C	C:0.359375 T:0.640625	C:0.305556 T:0.694444	C:0.12 T:0.88	C:0.986667 T:0.0133333	C:0.735 T:0.265	0.272
rs2302749	2	39494197	downstream_gene_variant	4855	MAP4K3	0.277487	4.50045	C	C:0.359375 T:0.640625	C:0.305556 T:0.694444	C:0.12 T:0.88	C:0.986667 T:0.0133333	C:0.735 T:0.265	0.272
rs2302749	2	39494197	intron_variant	-	MAP4K3	0.277487	4.50045	C	C:0.359375 T:0.640625	C:0.305556 T:0.694444	C:0.12 T:0.88	C:0.986667 T:0.0133333	C:0.735 T:0.265	0.272
rs10865149	2	39494469	intron_variant	-	MAP4K3	0.277487	4.50045	G	C:0.151042 G:0.848958	C:0.152778 G:0.847222	C:0.08 G:0.92	G:0.986667 A:0.0133333	C:0.185 G:0.815	2.502
rs10865149	2	39494469	intron_variant	-	MAP4K3	0.277487	4.50045	G	C:0.151042 G:0.848958	C:0.152778 G:0.847222	C:0.08 G:0.92	G:0.986667 A:0.0133333	C:0.185 G:0.815	2.502
rs10865149	2	39494469	intron_variant	-	MAP4K3	0.277487	4.50045	G	C:0.151042 G:0.848958	C:0.152778 G:0.847222	C:0.08 G:0.92	G:0 C:1	C:0.185 G:0.815	2.502
rs10865149	2	39494469	non_coding_transcript_exon_variant	-	MAP4K3	0.277487	4.50045	G	C:0.151042 G:0.848958	C:0.152778 G:0.847222	C:0.08 G:0.92	G:0 C:1	C:0.185 G:0.815	2.502
rs10865149	2	39494469	downstream_gene_variant	4583	MAP4K3	0.277487	4.50045	G	C:0.151042 G:0.848958	C:0.152778 G:0.847222	C:0.08 G:0.92	A:0.186667 G:0.813333	C:0.185 G:0.815	2.502
rs10865149	2	39494469	intron_variant	-	MAP4K3	0.277487	4.50045	G	C:0.151042 G:0.848958	C:0.152778 G:0.847222	C:0.08 G:0.92	A:0.186667 G:0.813333	C:0.185 G:0.815	2.502
rs6725849	2	39500377	intron_variant	-	MAP4K3	0.277487	4.50045	T	T:0.885417 C:0.114583	T:0.944444 C:0.0555556	T:1 C:0	A:0.186667 G:0.813333	T:0.71 C:0.29	7.302
rs6725849	2	39500377	intron_variant	-	MAP4K3	0.277487	4.50045	T	T:0.885417 C:0.114583	T:0.944444 C:0.0555556	T:1 C:0	A:0.186667 G:0.813333	T:0.71 C:0.29	7.302
rs6725849	2	39500377	intron_variant	-	MAP4K3	0.277487	4.50045	T	T:0.885417 C:0.114583	T:0.944444 C:0.0555556	T:1 C:0	A:0.186667 G:0.813333	T:0.71 C:0.29	7.302
rs6725849	2	39500377	intron_variant,non_coding_transcript_variant	-	MAP4K3	0.277487	4.50045	T	T:0.885417 C:0.114583	T:0.944444 C:0.0555556	T:1 C:0	A:0.186667 G:0.813333	T:0.71 C:0.29	7.302
rs6725849	2	39500377	intron_variant	-	MAP4K3	0.277487	4.50045	T	T:0.885417 C:0.114583	T:0.944444 C:0.0555556	T:1 C:0	A:0.186667 G:0.813333	T:0.71 C:0.29	7.302
rs7600014	2	39503691	intron_variant	-	MAP4K3	0.277487	4.50045	G	A:0.15625 G:0.84375	A:0.166667 G:0.833333	A:0.08 G:0.92	A:0.186667 G:0.813333	A:0.195 G:0.805	5.666
rs7600014	2	39503691	intron_variant	-	MAP4K3	0.277487	4.50045	G	A:0.15625 G:0.84375	A:0.166667 G:0.833333	A:0.08 G:0.92	A:0.186667 G:0.813333	A:0.195 G:0.805	5.666
rs7600014	2	39503691	intron_variant	-	MAP4K3	0.277487	4.50045	G	A:0.15625 G:0.84375	A:0.166667 G:0.833333	A:0.08 G:0.92	G:0 A:1	A:0.195 G:0.805	5.666
rs7600014	2	39503691	intron_variant,non_coding_transcript_variant	-	MAP4K3	0.277487	4.50045	G	A:0.15625 G:0.84375	A:0.166667 G:0.833333	A:0.08 G:0.92	G:0 A:1	A:0.195 G:0.805	5.666
rs7600014	2	39503691	intron_variant	-	MAP4K3	0.277487	4.50045	G	A:0.15625 G:0.84375	A:0.166667 G:0.833333	A:0.08 G:0.92	G:0 A:1	A:0.195 G:0.805	5.666
rs17023573	2	39508830	intron_variant	-	MAP4K3	0.277487	4.50045	C	C:0.911458 T:0.0885417	C:0.986111 T:0.0138889	C:0.99 T:0.01	G:0 A:1	C:0.775 T:0.225	0.72
rs17023573	2	39508830	intron_variant	-	MAP4K3	0.277487	4.50045	C	C:0.911458 T:0.0885417	C:0.986111 T:0.0138889	C:0.99 T:0.01	G:0 A:1	C:0.775 T:0.225	0.72
rs17023573	2	39508830	intron_variant	-	MAP4K3	0.277487	4.50045	C	C:0.911458 T:0.0885417	C:0.986111 T:0.0138889	C:0.99 T:0.01	G:0 A:1	C:0.775 T:0.225	0.72
rs17023573	2	39508830	upstream_gene_variant	3270	MAP4K3	0.277487	4.50045	C	C:0.911458 T:0.0885417	C:0.986111 T:0.0138889	C:0.99 T:0.01	T:0.186667 C:0.813333	C:0.775 T:0.225	0.72
rs17023573	2	39508830	downstream_gene_variant	1968	SNORA67	0.277487	4.50045	C	C:0.911458 T:0.0885417	C:0.986111 T:0.0138889	C:0.99 T:0.01	T:0.186667 C:0.813333	C:0.775 T:0.225	0.72
rs17023573	2	39508830	intron_variant	-	MAP4K3	0.277487	4.50045	C	C:0.911458 T:0.0885417	C:0.986111 T:0.0138889	C:0.99 T:0.01	T:0.186667 C:0.813333	C:0.775 T:0.225	0.72
rs7601700	2	39512935	intron_variant	-	MAP4K3	0.277487	4.50045	C	T:0.145833 C:0.854167	T:0.152778 C:0.847222	T:0.08 C:0.92	T:0.186667 C:0.813333	T:0.185 C:0.815	0.684
rs7601700	2	39512935	intron_variant	-	MAP4K3	0.277487	4.50045	C	T:0.145833 C:0.854167	T:0.152778 C:0.847222	T:0.08 C:0.92	T:0.186667 C:0.813333	T:0.185 C:0.815	0.684
rs7601700	2	39512935	intron_variant	-	MAP4K3	0.277487	4.50045	C	T:0.145833 C:0.854167	T:0.152778 C:0.847222	T:0.08 C:0.92	T:0.186667 C:0.813333	T:0.185 C:0.815	0.684
rs7601700	2	39512935	downstream_gene_variant	4536	MAP4K3	0.277487	4.50045	C	T:0.145833 C:0.854167	T:0.152778 C:0.847222	T:0.08 C:0.92	T:0.186667 C:0.813333	T:0.185 C:0.815	0.684
rs7601700	2	39512935	downstream_gene_variant	4534	MAP4K3	0.277487	4.50045	C	T:0.145833 C:0.854167	T:0.152778 C:0.847222	T:0.08 C:0.92	T:0.186667 C:0.813333	T:0.185 C:0.815	0.684
rs7601700	2	39512935	downstream_gene_variant	2421	MAP4K3	0.277487	4.50045	C	T:0.145833 C:0.854167	T:0.152778 C:0.847222	T:0.08 C:0.92	T:0.186667 C:0.813333	T:0.185 C:0.815	0.684
rs7601700	2	39512935	upstream_gene_variant	2003	SNORA67	0.277487	4.50045	C	T:0.145833 C:0.854167	T:0.152778 C:0.847222	T:0.08 C:0.92	C:0.186667 A:0.813333	T:0.185 C:0.815	0.684
rs7601700	2	39512935	intron_variant	-	MAP4K3	0.277487	4.50045	C	T:0.145833 C:0.854167	T:0.152778 C:0.847222	T:0.08 C:0.92	C:0.186667 A:0.813333	T:0.185 C:0.815	0.684
rs7601700	2	39512935	intron_variant	-	MAP4K3	0.277487	4.50045	C	T:0.145833 C:0.854167	T:0.152778 C:0.847222	T:0.08 C:0.92	C:0.186667 A:0.813333	T:0.185 C:0.815	0.614
rs7601700	2	39512935	intron_variant	-	MAP4K3	0.277487	4.50045	C	T:0.145833 C:0.854167	T:0.152778 C:0.847222	T:0.08 C:0.92	C:0.186667 A:0.813333	T:0.185 C:0.815	0.614
rs7601700	2	39512935	intron_variant	-	MAP4K3	0.277487	4.50045	C	T:0.145833 C:0.854167	T:0.152778 C:0.847222	T:0.08 C:0.92	C:0.186667 A:0.813333	T:0.185 C:0.815	0.614
rs7601700	2	39512935	downstream_gene_variant	4536	MAP4K3	0.277487	4.50045	C	T:0.145833 C:0.854167	T:0.152778 C:0.847222	T:0.08 C:0.92	C:0.186667 A:0.813333	T:0.185 C:0.815	0.614
rs7601700	2	39512935	downstream_gene_variant	4534	MAP4K3	0.277487	4.50045	C	T:0.145833 C:0.854167	T:0.152778 C:0.847222	T:0.08 C:0.92	T:0.18 A:0.82	T:0.185 C:0.815	0.614
rs7601700	2	39512935	downstream_gene_variant	2421	MAP4K3	0.277487	4.50045	C	T:0.145833 C:0.854167	T:0.152778 C:0.847222	T:0.08 C:0.92	T:0.18 A:0.82	T:0.185 C:0.815	0.614
rs7601700	2	39512935	upstream_gene_variant	2003	SNORA67	0.277487	4.50045	C	T:0.145833 C:0.854167	T:0.152778 C:0.847222	T:0.08 C:0.92	T:0.18 A:0.82	T:0.185 C:0.815	0.614
rs7601700	2	39512935	intron_variant	-	MAP4K3	0.277487	4.50045	C	T:0.145833 C:0.854167	T:0.152778 C:0.847222	T:0.08 C:0.92	A:0.153333 G:0.846667	T:0.185 C:0.815	0.614
rs7601700	2	39512935	intron_variant	-	MAP4K3	0.277487	4.50045	C	T:0.145833 C:0.854167	T:0.152778 C:0.847222	T:0.08 C:0.92	A:0.153333 G:0.846667	T:0.185 C:0.815	0.581
rs7601700	2	39512935	intron_variant	-	MAP4K3	0.277487	4.50045	C	T:0.145833 C:0.854167	T:0.152778 C:0.847222	T:0.08 C:0.92	A:0.153333 G:0.846667	T:0.185 C:0.815	0.581
rs7601700	2	39512935	intron_variant	-	MAP4K3	0.277487	4.50045	C	T:0.145833 C:0.854167	T:0.152778 C:0.847222	T:0.08 C:0.92	A:0.153333 G:0.846667	T:0.185 C:0.815	0.581
rs7601700	2	39512935	downstream_gene_variant	4536	MAP4K3	0.277487	4.50045	C	T:0.145833 C:0.854167	T:0.152778 C:0.847222	T:0.08 C:0.92	A:0.153333 G:0.846667	T:0.185 C:0.815	0.581
rs7601700	2	39512935	downstream_gene_variant	4534	MAP4K3	0.277487	4.50045	C	T:0.145833 C:0.854167	T:0.152778 C:0.847222	T:0.08 C:0.92	A:0.153333 G:0.846667	T:0.185 C:0.815	0.581
rs7601700	2	39512935	downstream_gene_variant	2421	MAP4K3	0.277487	4.50045	C	T:0.145833 C:0.854167	T:0.152778 C:0.847222	T:0.08 C:0.92	A:0.153333 G:0.846667	T:0.185 C:0.815	0.581
rs7601700	2	39512935	upstream_gene_variant	2003	SNORA67	0.277487	4.50045	C	T:0.145833 C:0.854167	T:0.152778 C:0.847222	T:0.08 C:0.92	A:0.153333 G:0.846667	T:0.185 C:0.815	0.581
rs7601700	2	39512935	intron_variant	-	MAP4K3	0.277487	4.50045	C	T:0.145833 C:0.854167	T:0.152778 C:0.847222	T:0.08 C:0.92	A:0.153333 G:0.846667	T:0.185 C:0.815	0.581
rs10865150	2	39529876	intron_variant	-	MAP4K3	0.277487	4.50045	G	A:0.151042 G:0.848958	A:0.152778 G:0.847222	A:0.08 G:0.92	G:0.153333 A:0.846667	A:0.19 G:0.81	2.11
rs10865150	2	39529876	intron_variant	-	MAP4K3	0.277487	4.50045	G	A:0.151042 G:0.848958	A:0.152778 G:0.847222	A:0.08 G:0.92	G:0.153333 A:0.846667	A:0.19 G:0.81	2.11
rs10865150	2	39529876	intron_variant,NMD_transcript_variant	-	MAP4K3	0.277487	4.50045	G	A:0.151042 G:0.848958	A:0.152778 G:0.847222	A:0.08 G:0.92	G:0.153333 A:0.846667	A:0.19 G:0.81	2.11
rs10865150	2	39529876	intron_variant	-	MAP4K3	0.277487	4.50045	G	A:0.151042 G:0.848958	A:0.152778 G:0.847222	A:0.08 G:0.92	G:0.153333 A:0.846667	A:0.19 G:0.81	2.11
rs10865150	2	39529876	upstream_gene_variant	2890	MAP4K3	0.277487	4.50045	G	A:0.151042 G:0.848958	A:0.152778 G:0.847222	A:0.08 G:0.92	G:0.153333 A:0.846667	A:0.19 G:0.81	2.11
rs10865150	2	39529876	intron_variant,non_coding_transcript_variant	-	MAP4K3	0.277487	4.50045	G	A:0.151042 G:0.848958	A:0.152778 G:0.847222	A:0.08 G:0.92	G:0.153333 A:0.846667	A:0.19 G:0.81	2.11
rs10865150	2	39529876	intron_variant	-	MAP4K3	0.277487	4.50045	G	A:0.151042 G:0.848958	A:0.152778 G:0.847222	A:0.08 G:0.92	G:0.153333 A:0.846667	A:0.19 G:0.81	2.11
rs10865150	2	39529876	intron_variant	-	MAP4K3	0.277487	4.50045	G	A:0.151042 G:0.848958	A:0.152778 G:0.847222	A:0.08 G:0.92	G:0.153333 A:0.846667	A:0.19 G:0.81	1.916
rs10865150	2	39529876	intron_variant	-	MAP4K3	0.277487	4.50045	G	A:0.151042 G:0.848958	A:0.152778 G:0.847222	A:0.08 G:0.92	G:0.153333 A:0.846667	A:0.19 G:0.81	1.916
rs10865150	2	39529876	intron_variant,NMD_transcript_variant	-	MAP4K3	0.277487	4.50045	G	A:0.151042 G:0.848958	A:0.152778 G:0.847222	A:0.08 G:0.92	C:0.986667 T:0.0133333	A:0.19 G:0.81	1.916
rs10865150	2	39529876	intron_variant	-	MAP4K3	0.277487	4.50045	G	A:0.151042 G:0.848958	A:0.152778 G:0.847222	A:0.08 G:0.92	C:0.986667 T:0.0133333	A:0.19 G:0.81	1.916
rs10865150	2	39529876	upstream_gene_variant	2890	MAP4K3	0.277487	4.50045	G	A:0.151042 G:0.848958	A:0.152778 G:0.847222	A:0.08 G:0.92	C:0.986667 T:0.0133333	A:0.19 G:0.81	1.916
rs10865150	2	39529876	intron_variant,non_coding_transcript_variant	-	MAP4K3	0.277487	4.50045	G	A:0.151042 G:0.848958	A:0.152778 G:0.847222	A:0.08 G:0.92	C:0.993333 G:0.00666667	A:0.19 G:0.81	1.916
rs10865150	2	39529876	intron_variant	-	MAP4K3	0.277487	4.50045	G	A:0.151042 G:0.848958	A:0.152778 G:0.847222	A:0.08 G:0.92	C:0.993333 G:0.00666667	A:0.19 G:0.81	1.916
rs10865150	2	39529876	intron_variant	-	MAP4K3	0.277487	4.50045	G	A:0.151042 G:0.848958	A:0.152778 G:0.847222	A:0.08 G:0.92	C:0.993333 G:0.00666667	A:0.19 G:0.81	1.833
rs10865150	2	39529876	intron_variant	-	MAP4K3	0.277487	4.50045	G	A:0.151042 G:0.848958	A:0.152778 G:0.847222	A:0.08 G:0.92	T:0.16 A:0.84	A:0.19 G:0.81	1.833
rs10865150	2	39529876	intron_variant,NMD_transcript_variant	-	MAP4K3	0.277487	4.50045	G	A:0.151042 G:0.848958	A:0.152778 G:0.847222	A:0.08 G:0.92	T:0.16 A:0.84	A:0.19 G:0.81	1.833
rs10865150	2	39529876	intron_variant	-	MAP4K3	0.277487	4.50045	G	A:0.151042 G:0.848958	A:0.152778 G:0.847222	A:0.08 G:0.92	T:0.16 A:0.84	A:0.19 G:0.81	1.833
rs10865150	2	39529876	upstream_gene_variant	2890	MAP4K3	0.277487	4.50045	G	A:0.151042 G:0.848958	A:0.152778 G:0.847222	A:0.08 G:0.92	T:0.16 A:0.84	A:0.19 G:0.81	1.833
rs10865150	2	39529876	intron_variant,non_coding_transcript_variant	-	MAP4K3	0.277487	4.50045	G	A:0.151042 G:0.848958	A:0.152778 G:0.847222	A:0.08 G:0.92	T:0.16 A:0.84	A:0.19 G:0.81	1.833
rs10865150	2	39529876	intron_variant	-	MAP4K3	0.277487	4.50045	G	A:0.151042 G:0.848958	A:0.152778 G:0.847222	A:0.08 G:0.92	T:0.16 A:0.84	A:0.19 G:0.81	1.833
rs7595469	2	39532081	intron_variant	-	MAP4K3	0.277487	4.50045	A	A:0.385417 T:0.614583	A:0.333333 T:0.666667	A:0.12 T:0.88	T:0.16 A:0.84	A:0.74 T:0.26	3.793
rs7595469	2	39532081	intron_variant	-	MAP4K3	0.277487	4.50045	A	A:0.385417 T:0.614583	A:0.333333 T:0.666667	A:0.12 T:0.88	T:0.16 A:0.84	A:0.74 T:0.26	3.793
rs7595469	2	39532081	intron_variant,NMD_transcript_variant	-	MAP4K3	0.277487	4.50045	A	A:0.385417 T:0.614583	A:0.333333 T:0.666667	A:0.12 T:0.88	G:0.253333 A:0.746667	A:0.74 T:0.26	3.793
rs7595469	2	39532081	intron_variant	-	MAP4K3	0.277487	4.50045	A	A:0.385417 T:0.614583	A:0.333333 T:0.666667	A:0.12 T:0.88	T:0.193333 C:0.806667	A:0.74 T:0.26	3.793
rs7595469	2	39532081	intron_variant,non_coding_transcript_variant	-	MAP4K3	0.277487	4.50045	A	A:0.385417 T:0.614583	A:0.333333 T:0.666667	A:0.12 T:0.88	T:0.193333 C:0.806667	A:0.74 T:0.26	3.793
rs7595469	2	39532081	intron_variant	-	MAP4K3	0.277487	4.50045	A	A:0.385417 T:0.614583	A:0.333333 T:0.666667	A:0.12 T:0.88	T:0.193333 C:0.806667	A:0.74 T:0.26	3.793
rs7595469	2	39532081	intron_variant	-	MAP4K3	0.277487	4.50045	A	A:0.385417 T:0.614583	A:0.333333 T:0.666667	A:0.12 T:0.88	T:0.193333 C:0.806667	A:0.74 T:0.26	3.532
rs7595469	2	39532081	intron_variant	-	MAP4K3	0.277487	4.50045	A	A:0.385417 T:0.614583	A:0.333333 T:0.666667	A:0.12 T:0.88	T:0.193333 C:0.806667	A:0.74 T:0.26	3.532
rs7595469	2	39532081	intron_variant,NMD_transcript_variant	-	MAP4K3	0.277487	4.50045	A	A:0.385417 T:0.614583	A:0.333333 T:0.666667	A:0.12 T:0.88	T:0.193333 C:0.806667	A:0.74 T:0.26	3.532
rs7595469	2	39532081	intron_variant	-	MAP4K3	0.277487	4.50045	A	A:0.385417 T:0.614583	A:0.333333 T:0.666667	A:0.12 T:0.88	T:0.193333 C:0.806667	A:0.74 T:0.26	3.532
rs7595469	2	39532081	intron_variant,non_coding_transcript_variant	-	MAP4K3	0.277487	4.50045	A	A:0.385417 T:0.614583	A:0.333333 T:0.666667	A:0.12 T:0.88	T:0.193333 C:0.806667	A:0.74 T:0.26	3.532
rs7595469	2	39532081	intron_variant	-	MAP4K3	0.277487	4.50045	A	A:0.385417 T:0.614583	A:0.333333 T:0.666667	A:0.12 T:0.88	A:0.186667 C:0.813333	A:0.74 T:0.26	3.532
rs7595469	2	39532081	intron_variant	-	MAP4K3	0.277487	4.50045	A	A:0.385417 T:0.614583	A:0.333333 T:0.666667	A:0.12 T:0.88	A:0.186667 C:0.813333	A:0.74 T:0.26	3.415
rs7595469	2	39532081	intron_variant	-	MAP4K3	0.277487	4.50045	A	A:0.385417 T:0.614583	A:0.333333 T:0.666667	A:0.12 T:0.88	A:0.186667 C:0.813333	A:0.74 T:0.26	3.415
rs7595469	2	39532081	intron_variant,NMD_transcript_variant	-	MAP4K3	0.277487	4.50045	A	A:0.385417 T:0.614583	A:0.333333 T:0.666667	A:0.12 T:0.88	A:0.186667 C:0.813333	A:0.74 T:0.26	3.415
rs7595469	2	39532081	intron_variant	-	MAP4K3	0.277487	4.50045	A	A:0.385417 T:0.614583	A:0.333333 T:0.666667	A:0.12 T:0.88	A:0.186667 C:0.813333	A:0.74 T:0.26	3.415
rs7595469	2	39532081	intron_variant,non_coding_transcript_variant	-	MAP4K3	0.277487	4.50045	A	A:0.385417 T:0.614583	A:0.333333 T:0.666667	A:0.12 T:0.88	A:0.186667 C:0.813333	A:0.74 T:0.26	3.415
rs7595469	2	39532081	intron_variant	-	MAP4K3	0.277487	4.50045	A	A:0.385417 T:0.614583	A:0.333333 T:0.666667	A:0.12 T:0.88	A:0.186667 C:0.813333	A:0.74 T:0.26	3.415
rs11688352	2	39541014	intron_variant	-	MAP4K3	0.277487	4.50045	G	G:0.651042 C:0.348958	G:0.638889 C:0.361111	G:0.51 C:0.49	A:0.186667 C:0.813333	G:0.875 C:0.125	7.044
rs11688352	2	39541014	intron_variant	-	MAP4K3	0.277487	4.50045	G	G:0.651042 C:0.348958	G:0.638889 C:0.361111	G:0.51 C:0.49	A:0.186667 C:0.813333	G:0.875 C:0.125	7.044
rs11688352	2	39541014	intron_variant,NMD_transcript_variant	-	MAP4K3	0.277487	4.50045	G	G:0.651042 C:0.348958	G:0.638889 C:0.361111	G:0.51 C:0.49	A:0.186667 C:0.813333	G:0.875 C:0.125	7.044
rs11688352	2	39541014	intron_variant	-	MAP4K3	0.277487	4.50045	G	G:0.651042 C:0.348958	G:0.638889 C:0.361111	G:0.51 C:0.49	A:0.186667 C:0.813333	G:0.875 C:0.125	7.044
rs11688352	2	39541014	intron_variant,non_coding_transcript_variant	-	MAP4K3	0.277487	4.50045	G	G:0.651042 C:0.348958	G:0.638889 C:0.361111	G:0.51 C:0.49	A:0.186667 C:0.813333	G:0.875 C:0.125	7.044
rs11688352	2	39541014	intron_variant	-	MAP4K3	0.277487	4.50045	G	G:0.651042 C:0.348958	G:0.638889 C:0.361111	G:0.51 C:0.49	A:0.186667 C:0.813333	G:0.875 C:0.125	7.044
rs11688352	2	39541014	regulatory_region_variant	-	-	0.277487	4.50045	G	G:0.651042 C:0.348958	G:0.638889 C:0.361111	G:0.51 C:0.49	A:0.186667 C:0.813333	G:0.875 C:0.125	7.044
rs11688352	2	39541014	intron_variant	-	MAP4K3	0.277487	4.50045	G	G:0.651042 C:0.348958	G:0.638889 C:0.361111	G:0.51 C:0.49	A:0.186667 C:0.813333	G:0.875 C:0.125	6.234
rs11688352	2	39541014	intron_variant	-	MAP4K3	0.277487	4.50045	G	G:0.651042 C:0.348958	G:0.638889 C:0.361111	G:0.51 C:0.49	A:0.186667 C:0.813333	G:0.875 C:0.125	6.234
rs11688352	2	39541014	intron_variant,NMD_transcript_variant	-	MAP4K3	0.277487	4.50045	G	G:0.651042 C:0.348958	G:0.638889 C:0.361111	G:0.51 C:0.49	A:0.186667 C:0.813333	G:0.875 C:0.125	6.234
rs11688352	2	39541014	intron_variant	-	MAP4K3	0.277487	4.50045	G	G:0.651042 C:0.348958	G:0.638889 C:0.361111	G:0.51 C:0.49	A:0.186667 C:0.813333	G:0.875 C:0.125	6.234
rs11688352	2	39541014	intron_variant,non_coding_transcript_variant	-	MAP4K3	0.277487	4.50045	G	G:0.651042 C:0.348958	G:0.638889 C:0.361111	G:0.51 C:0.49	T:0.186667 G:0.813333	G:0.875 C:0.125	6.234
rs11688352	2	39541014	intron_variant	-	MAP4K3	0.277487	4.50045	G	G:0.651042 C:0.348958	G:0.638889 C:0.361111	G:0.51 C:0.49	T:0.186667 G:0.813333	G:0.875 C:0.125	6.234
rs11688352	2	39541014	regulatory_region_variant	-	-	0.277487	4.50045	G	G:0.651042 C:0.348958	G:0.638889 C:0.361111	G:0.51 C:0.49	T:0.186667 G:0.813333	G:0.875 C:0.125	6.234
rs2024514	2	39554376	intron_variant	-	MAP4K3	0.277487	4.50045	A	A:0.333333 G:0.666667	A:0.305556 G:0.694444	A:0.12 G:0.88	#REF!	A:0.66 G:0.34	9.444
rs2024514	2	39554376	intron_variant	-	MAP4K3	0.277487	4.50045	A	A:0.333333 G:0.666667	A:0.305556 G:0.694444	A:0.12 G:0.88	#REF!	A:0.66 G:0.34	9.444
rs2024514	2	39554376	upstream_gene_variant	1302	MAP4K3	0.277487	4.50045	A	A:0.333333 G:0.666667	A:0.305556 G:0.694444	A:0.12 G:0.88	#REF!	A:0.66 G:0.34	9.444
rs2024514	2	39554376	intron_variant,NMD_transcript_variant	-	MAP4K3	0.277487	4.50045	A	A:0.333333 G:0.666667	A:0.305556 G:0.694444	A:0.12 G:0.88	#REF!	A:0.66 G:0.34	9.444
rs2024514	2	39554376	intron_variant	-	MAP4K3	0.277487	4.50045	A	A:0.333333 G:0.666667	A:0.305556 G:0.694444	A:0.12 G:0.88	#REF!	A:0.66 G:0.34	9.444
rs2024514	2	39554376	upstream_gene_variant	1302	MAP4K3	0.277487	4.50045	A	A:0.333333 G:0.666667	A:0.305556 G:0.694444	A:0.12 G:0.88	#REF!	A:0.66 G:0.34	9.444
rs2024514	2	39554376	upstream_gene_variant	3431	RP11-449G16.1	0.277487	4.50045	A	A:0.333333 G:0.666667	A:0.305556 G:0.694444	A:0.12 G:0.88	#REF!	A:0.66 G:0.34	9.444
rs2024514	2	39554376	intron_variant	-	MAP4K3	0.277487	4.50045	A	A:0.333333 G:0.666667	A:0.305556 G:0.694444	A:0.12 G:0.88	#REF!	A:0.66 G:0.34	9.297
rs2024514	2	39554376	intron_variant	-	MAP4K3	0.277487	4.50045	A	A:0.333333 G:0.666667	A:0.305556 G:0.694444	A:0.12 G:0.88	#REF!	A:0.66 G:0.34	9.297
rs2024514	2	39554376	upstream_gene_variant	1302	MAP4K3	0.277487	4.50045	A	A:0.333333 G:0.666667	A:0.305556 G:0.694444	A:0.12 G:0.88	#REF!	A:0.66 G:0.34	9.297
rs2024514	2	39554376	intron_variant,NMD_transcript_variant	-	MAP4K3	0.277487	4.50045	A	A:0.333333 G:0.666667	A:0.305556 G:0.694444	A:0.12 G:0.88	#REF!	A:0.66 G:0.34	9.297
rs2024514	2	39554376	intron_variant	-	MAP4K3	0.277487	4.50045	A	A:0.333333 G:0.666667	A:0.305556 G:0.694444	A:0.12 G:0.88	#REF!	A:0.66 G:0.34	9.297
rs2024514	2	39554376	upstream_gene_variant	1302	MAP4K3	0.277487	4.50045	A	A:0.333333 G:0.666667	A:0.305556 G:0.694444	A:0.12 G:0.88	#REF!	A:0.66 G:0.34	9.297
rs2024514	2	39554376	upstream_gene_variant	3431	RP11-449G16.1	0.277487	4.50045	A	A:0.333333 G:0.666667	A:0.305556 G:0.694444	A:0.12 G:0.88	#REF!	A:0.66 G:0.34	9.297
rs2024514	2	39554376	intron_variant	-	MAP4K3	0.277487	4.50045	A	A:0.333333 G:0.666667	A:0.305556 G:0.694444	A:0.12 G:0.88	A:0.1 C:0.9	A:0.66 G:0.34	9.23
rs2024514	2	39554376	intron_variant	-	MAP4K3	0.277487	4.50045	A	A:0.333333 G:0.666667	A:0.305556 G:0.694444	A:0.12 G:0.88	A:0.1 C:0.9	A:0.66 G:0.34	9.23
rs2024514	2	39554376	upstream_gene_variant	1302	MAP4K3	0.277487	4.50045	A	A:0.333333 G:0.666667	A:0.305556 G:0.694444	A:0.12 G:0.88	A:0.1 C:0.9	A:0.66 G:0.34	9.23
rs2024514	2	39554376	intron_variant,NMD_transcript_variant	-	MAP4K3	0.277487	4.50045	A	A:0.333333 G:0.666667	A:0.305556 G:0.694444	A:0.12 G:0.88	A:0.1 C:0.9	A:0.66 G:0.34	9.23
rs2024514	2	39554376	intron_variant	-	MAP4K3	0.277487	4.50045	A	A:0.333333 G:0.666667	A:0.305556 G:0.694444	A:0.12 G:0.88	A:0.1 C:0.9	A:0.66 G:0.34	9.23
rs2024514	2	39554376	upstream_gene_variant	1302	MAP4K3	0.277487	4.50045	A	A:0.333333 G:0.666667	A:0.305556 G:0.694444	A:0.12 G:0.88	A:0.1 C:0.9	A:0.66 G:0.34	9.23
rs2024514	2	39554376	upstream_gene_variant	3431	RP11-449G16.1	0.277487	4.50045	A	A:0.333333 G:0.666667	A:0.305556 G:0.694444	A:0.12 G:0.88	A:0.1 C:0.9	A:0.66 G:0.34	9.23
rs9309036	2	39555944	intron_variant	-	MAP4K3	0.277487	4.50045	G	G:0.364583 A:0.635417	G:0.314286 A:0.685714	G:0.12 A:0.88	A:0.1 C:0.9	G:0.74 A:0.26	4.512
rs9309036	2	39555944	intron_variant	-	MAP4K3	0.277487	4.50045	G	G:0.364583 A:0.635417	G:0.314286 A:0.685714	G:0.12 A:0.88	A:0.1 C:0.9	G:0.74 A:0.26	4.512
rs9309036	2	39555944	upstream_gene_variant	2870	MAP4K3	0.277487	4.50045	G	G:0.364583 A:0.635417	G:0.314286 A:0.685714	G:0.12 A:0.88	A:0.1 C:0.9	G:0.74 A:0.26	4.512
rs9309036	2	39555944	intron_variant,NMD_transcript_variant	-	MAP4K3	0.277487	4.50045	G	G:0.364583 A:0.635417	G:0.314286 A:0.685714	G:0.12 A:0.88	A:0.1 C:0.9	G:0.74 A:0.26	4.512
rs9309036	2	39555944	intron_variant	-	MAP4K3	0.277487	4.50045	G	G:0.364583 A:0.635417	G:0.314286 A:0.685714	G:0.12 A:0.88	A:0.1 C:0.9	G:0.74 A:0.26	4.512
rs9309036	2	39555944	upstream_gene_variant	2870	MAP4K3	0.277487	4.50045	G	G:0.364583 A:0.635417	G:0.314286 A:0.685714	G:0.12 A:0.88	A:0.1 C:0.9	G:0.74 A:0.26	4.512
rs9309036	2	39555944	upstream_gene_variant	4999	RP11-449G16.1	0.277487	4.50045	G	G:0.364583 A:0.635417	G:0.314286 A:0.685714	G:0.12 A:0.88	T:0.753333 C:0.246667	G:0.74 A:0.26	4.512
rs4630750	2	39565572	intron_variant	-	MAP4K3	0.277487	4.50045	T	T:0.333333 C:0.666667	T:0.208333 C:0.791667	T:0.09 C:0.91	T:0.753333 C:0.246667	T:0.635 C:0.365	7.974
rs4630750	2	39565572	intron_variant	-	MAP4K3	0.277487	4.50045	T	T:0.333333 C:0.666667	T:0.208333 C:0.791667	T:0.09 C:0.91	T:0.753333 C:0.246667	T:0.635 C:0.365	7.974
rs4630750	2	39565572	intron_variant,NMD_transcript_variant	-	MAP4K3	0.277487	4.50045	T	T:0.333333 C:0.666667	T:0.208333 C:0.791667	T:0.09 C:0.91	T:0.753333 C:0.246667	T:0.635 C:0.365	7.974
rs4630750	2	39565572	intron_variant	-	MAP4K3	0.277487	4.50045	T	T:0.333333 C:0.666667	T:0.208333 C:0.791667	T:0.09 C:0.91	T:0.753333 C:0.246667	T:0.635 C:0.365	7.974
rs4630750	2	39565572	intron_variant,NMD_transcript_variant	-	MAP4K3	0.277487	4.50045	T	T:0.333333 C:0.666667	T:0.208333 C:0.791667	T:0.09 C:0.91	T:0.753333 C:0.246667	T:0.635 C:0.365	7.974
rs4630750	2	39565572	intron_variant	-	MAP4K3	0.277487	4.50045	T	T:0.333333 C:0.666667	T:0.208333 C:0.791667	T:0.09 C:0.91	C:0.193333 T:0.806667	T:0.635 C:0.365	7.784
rs4630750	2	39565572	intron_variant	-	MAP4K3	0.277487	4.50045	T	T:0.333333 C:0.666667	T:0.208333 C:0.791667	T:0.09 C:0.91	C:0.193333 T:0.806667	T:0.635 C:0.365	7.784
rs4630750	2	39565572	intron_variant,NMD_transcript_variant	-	MAP4K3	0.277487	4.50045	T	T:0.333333 C:0.666667	T:0.208333 C:0.791667	T:0.09 C:0.91	C:0.193333 T:0.806667	T:0.635 C:0.365	7.784
rs4630750	2	39565572	intron_variant	-	MAP4K3	0.277487	4.50045	T	T:0.333333 C:0.666667	T:0.208333 C:0.791667	T:0.09 C:0.91	C:0.193333 T:0.806667	T:0.635 C:0.365	7.784
rs4630750	2	39565572	intron_variant,NMD_transcript_variant	-	MAP4K3	0.277487	4.50045	T	T:0.333333 C:0.666667	T:0.208333 C:0.791667	T:0.09 C:0.91	C:0.193333 T:0.806667	T:0.635 C:0.365	7.784
rs4630750	2	39565572	intron_variant	-	MAP4K3	0.277487	4.50045	T	T:0.333333 C:0.666667	T:0.208333 C:0.791667	T:0.09 C:0.91	C:0.193333 T:0.806667	T:0.635 C:0.365	7.687
rs4630750	2	39565572	intron_variant	-	MAP4K3	0.277487	4.50045	T	T:0.333333 C:0.666667	T:0.208333 C:0.791667	T:0.09 C:0.91	C:0.106667 G:0.893333	T:0.635 C:0.365	7.687
rs4630750	2	39565572	intron_variant,NMD_transcript_variant	-	MAP4K3	0.277487	4.50045	T	T:0.333333 C:0.666667	T:0.208333 C:0.791667	T:0.09 C:0.91	C:0.106667 G:0.893333	T:0.635 C:0.365	7.687
rs4630750	2	39565572	intron_variant	-	MAP4K3	0.277487	4.50045	T	T:0.333333 C:0.666667	T:0.208333 C:0.791667	T:0.09 C:0.91	C:0.106667 G:0.893333	T:0.635 C:0.365	7.687
rs4630750	2	39565572	intron_variant,NMD_transcript_variant	-	MAP4K3	0.277487	4.50045	T	T:0.333333 C:0.666667	T:0.208333 C:0.791667	T:0.09 C:0.91	C:0.106667 G:0.893333	T:0.635 C:0.365	7.687
rs1211996	2	39565835	intron_variant	-	MAP4K3	0.277487	4.50045	A	A:0.896739 C:0.103261	A:0.916667 C:0.0833333	A:0.92 C:0.08	C:0.106667 G:0.893333	A:0.985 C:0.015	5.649
rs1211996	2	39565835	intron_variant	-	MAP4K3	0.277487	4.50045	A	A:0.896739 C:0.103261	A:0.916667 C:0.0833333	A:0.92 C:0.08	C:0.106667 G:0.893333	A:0.985 C:0.015	5.649
rs1211996	2	39565835	intron_variant,NMD_transcript_variant	-	MAP4K3	0.277487	4.50045	A	A:0.896739 C:0.103261	A:0.916667 C:0.0833333	A:0.92 C:0.08	T:0.986667 C:0.0133333	A:0.985 C:0.015	5.649
rs1211996	2	39565835	intron_variant	-	MAP4K3	0.277487	4.50045	A	A:0.896739 C:0.103261	A:0.916667 C:0.0833333	A:0.92 C:0.08	T:0.986667 C:0.0133333	A:0.985 C:0.015	5.649
rs1211996	2	39565835	intron_variant,NMD_transcript_variant	-	MAP4K3	0.277487	4.50045	A	A:0.896739 C:0.103261	A:0.916667 C:0.0833333	A:0.92 C:0.08	T:0.986667 C:0.0133333	A:0.985 C:0.015	5.649
rs2058863	2	39580377	intron_variant	-	MAP4K3	0.277487	4.50045	G	G:0.380208 A:0.619792	G:0.305556 A:0.694444	G:0.12 A:0.88	T:0.986667 C:0.0133333	G:0.745 A:0.255	3.793
rs2058863	2	39580377	intron_variant	-	MAP4K3	0.277487	4.50045	G	G:0.380208 A:0.619792	G:0.305556 A:0.694444	G:0.12 A:0.88	T:0.986667 C:0.0133333	G:0.745 A:0.255	3.793
rs2058863	2	39580377	intron_variant,NMD_transcript_variant	-	MAP4K3	0.277487	4.50045	G	G:0.380208 A:0.619792	G:0.305556 A:0.694444	G:0.12 A:0.88	A:0.1 G:0.9	G:0.745 A:0.255	3.793
rs2058863	2	39580377	intron_variant	-	MAP4K3	0.277487	4.50045	G	G:0.380208 A:0.619792	G:0.305556 A:0.694444	G:0.12 A:0.88	A:0.1 G:0.9	G:0.745 A:0.255	3.793
rs2058863	2	39580377	intron_variant,NMD_transcript_variant	-	MAP4K3	0.277487	4.50045	G	G:0.380208 A:0.619792	G:0.305556 A:0.694444	G:0.12 A:0.88	A:0.1 G:0.9	G:0.745 A:0.255	3.793
rs2058863	2	39580377	downstream_gene_variant	2929	MAP4K3	0.277487	4.50045	G	G:0.380208 A:0.619792	G:0.305556 A:0.694444	G:0.12 A:0.88	A:0.1 G:0.9	G:0.745 A:0.255	3.793
rs2058863	2	39580377	intron_variant	-	MAP4K3	0.277487	4.50045	G	G:0.380208 A:0.619792	G:0.305556 A:0.694444	G:0.12 A:0.88	A:0.1 G:0.9	G:0.745 A:0.255	2.809
rs2058863	2	39580377	intron_variant	-	MAP4K3	0.277487	4.50045	G	G:0.380208 A:0.619792	G:0.305556 A:0.694444	G:0.12 A:0.88	C:0.986667 T:0.0133333	G:0.745 A:0.255	2.809
rs2058863	2	39580377	intron_variant,NMD_transcript_variant	-	MAP4K3	0.277487	4.50045	G	G:0.380208 A:0.619792	G:0.305556 A:0.694444	G:0.12 A:0.88	C:0.986667 T:0.0133333	G:0.745 A:0.255	2.809
rs2058863	2	39580377	intron_variant	-	MAP4K3	0.277487	4.50045	G	G:0.380208 A:0.619792	G:0.305556 A:0.694444	G:0.12 A:0.88	C:0.986667 T:0.0133333	G:0.745 A:0.255	2.809
rs2058863	2	39580377	intron_variant,NMD_transcript_variant	-	MAP4K3	0.277487	4.50045	G	G:0.380208 A:0.619792	G:0.305556 A:0.694444	G:0.12 A:0.88	C:0.986667 T:0.0133333	G:0.745 A:0.255	2.809
rs2058863	2	39580377	downstream_gene_variant	2929	MAP4K3	0.277487	4.50045	G	G:0.380208 A:0.619792	G:0.305556 A:0.694444	G:0.12 A:0.88	C:0.986667 T:0.0133333	G:0.745 A:0.255	2.809
rs2005892	2	39586264	intron_variant	-	MAP4K3	0.277487	4.50045	T	C:0.143617 T:0.856383	C:0.142857 T:0.857143	C:0.08 T:0.92	C:0.986667 T:0.0133333	C:0.19 T:0.81	0.26
rs2005892	2	39586264	intron_variant	-	MAP4K3	0.277487	4.50045	T	C:0.143617 T:0.856383	C:0.142857 T:0.857143	C:0.08 T:0.92	T:0.1 C:0.9	C:0.19 T:0.81	0.26
rs2005892	2	39586264	intron_variant,NMD_transcript_variant	-	MAP4K3	0.277487	4.50045	T	C:0.143617 T:0.856383	C:0.142857 T:0.857143	C:0.08 T:0.92	T:0.1 C:0.9	C:0.19 T:0.81	0.26
rs2005892	2	39586264	intron_variant	-	MAP4K3	0.277487	4.50045	T	C:0.143617 T:0.856383	C:0.142857 T:0.857143	C:0.08 T:0.92	T:0.1 C:0.9	C:0.19 T:0.81	0.26
rs2005892	2	39586264	intron_variant,NMD_transcript_variant	-	MAP4K3	0.277487	4.50045	T	C:0.143617 T:0.856383	C:0.142857 T:0.857143	C:0.08 T:0.92	T:0.1 C:0.9	C:0.19 T:0.81	0.26
rs2005892	2	39586264	intron_variant	-	MAP4K3	0.277487	4.50045	T	C:0.143617 T:0.856383	C:0.142857 T:0.857143	C:0.08 T:0.92	T:0.1 C:0.9	C:0.19 T:0.81	0.26
rs2005892	2	39586264	intron_variant	-	MAP4K3	0.277487	4.50045	T	C:0.143617 T:0.856383	C:0.142857 T:0.857143	C:0.08 T:0.92	T:0.1 C:0.9	C:0.19 T:0.81	0.185
rs2005892	2	39586264	intron_variant	-	MAP4K3	0.277487	4.50045	T	C:0.143617 T:0.856383	C:0.142857 T:0.857143	C:0.08 T:0.92	T:0.1 C:0.9	C:0.19 T:0.81	0.185
rs2005892	2	39586264	intron_variant,NMD_transcript_variant	-	MAP4K3	0.277487	4.50045	T	C:0.143617 T:0.856383	C:0.142857 T:0.857143	C:0.08 T:0.92	T:0.1 C:0.9	C:0.19 T:0.81	0.185
rs2005892	2	39586264	intron_variant	-	MAP4K3	0.277487	4.50045	T	C:0.143617 T:0.856383	C:0.142857 T:0.857143	C:0.08 T:0.92	T:0.1 C:0.9	C:0.19 T:0.81	0.185
rs2005892	2	39586264	intron_variant,NMD_transcript_variant	-	MAP4K3	0.277487	4.50045	T	C:0.143617 T:0.856383	C:0.142857 T:0.857143	C:0.08 T:0.92	T:0.1 C:0.9	C:0.19 T:0.81	0.185
rs2005892	2	39586264	intron_variant	-	MAP4K3	0.277487	4.50045	T	C:0.143617 T:0.856383	C:0.142857 T:0.857143	C:0.08 T:0.92	T:0.1 C:0.9	C:0.19 T:0.81	0.185
rs2005892	2	39586264	intron_variant	-	MAP4K3	0.277487	4.50045	T	C:0.143617 T:0.856383	C:0.142857 T:0.857143	C:0.08 T:0.92	T:0.1 C:0.9	C:0.19 T:0.81	0.163
rs2005892	2	39586264	intron_variant	-	MAP4K3	0.277487	4.50045	T	C:0.143617 T:0.856383	C:0.142857 T:0.857143	C:0.08 T:0.92	T:0.1 C:0.9	C:0.19 T:0.81	0.163
rs2005892	2	39586264	intron_variant,NMD_transcript_variant	-	MAP4K3	0.277487	4.50045	T	C:0.143617 T:0.856383	C:0.142857 T:0.857143	C:0.08 T:0.92	T:0.1 C:0.9	C:0.19 T:0.81	0.163
rs2005892	2	39586264	intron_variant	-	MAP4K3	0.277487	4.50045	T	C:0.143617 T:0.856383	C:0.142857 T:0.857143	C:0.08 T:0.92	T:0.1 C:0.9	C:0.19 T:0.81	0.163
rs2005892	2	39586264	intron_variant,NMD_transcript_variant	-	MAP4K3	0.277487	4.50045	T	C:0.143617 T:0.856383	C:0.142857 T:0.857143	C:0.08 T:0.92	T:0.1 C:0.9	C:0.19 T:0.81	0.163
rs2005892	2	39586264	intron_variant	-	MAP4K3	0.277487	4.50045	T	C:0.143617 T:0.856383	C:0.142857 T:0.857143	C:0.08 T:0.92	T:0.1 C:0.9	C:0.19 T:0.81	0.163
rs6544221	2	39600722	intron_variant	-	MAP4K3	0.277487	4.50045	T	C:0.268421 T:0.731579	C:0.263889 T:0.736111	C:0.11 T:0.89	T:0.1 C:0.9	C:0.465 T:0.535	2.359
rs6544221	2	39600722	intron_variant	-	MAP4K3	0.277487	4.50045	T	C:0.268421 T:0.731579	C:0.263889 T:0.736111	C:0.11 T:0.89	T:0.1 C:0.9	C:0.465 T:0.535	2.359
rs6544221	2	39600722	intron_variant,NMD_transcript_variant	-	MAP4K3	0.277487	4.50045	T	C:0.268421 T:0.731579	C:0.263889 T:0.736111	C:0.11 T:0.89	T:0.1 C:0.9	C:0.465 T:0.535	2.359
rs6544221	2	39600722	intron_variant	-	MAP4K3	0.277487	4.50045	T	C:0.268421 T:0.731579	C:0.263889 T:0.736111	C:0.11 T:0.89	T:0.1 C:0.9	C:0.465 T:0.535	2.359
rs6544221	2	39600722	intron_variant,NMD_transcript_variant	-	MAP4K3	0.277487	4.50045	T	C:0.268421 T:0.731579	C:0.263889 T:0.736111	C:0.11 T:0.89	T:0.1 C:0.9	C:0.465 T:0.535	2.359
rs6544221	2	39600722	intron_variant	-	MAP4K3	0.277487	4.50045	T	C:0.268421 T:0.731579	C:0.263889 T:0.736111	C:0.11 T:0.89	T:0.1 C:0.9	C:0.465 T:0.535	2.359
rs6544221	2	39600722	regulatory_region_variant	-	-	0.277487	4.50045	T	C:0.268421 T:0.731579	C:0.263889 T:0.736111	C:0.11 T:0.89	T:0.1 C:0.9	C:0.465 T:0.535	2.359
rs6721049	2	39608782	intron_variant	-	MAP4K3	0.277487	4.50045	G	G:0.161458 C:0.838542	G:0.152778 C:0.847222	G:0 C:1	A:0.106667 G:0.893333	G:0.545 C:0.455	4.005
rs6721049	2	39608782	intron_variant	-	MAP4K3	0.277487	4.50045	G	G:0.161458 C:0.838542	G:0.152778 C:0.847222	G:0 C:1	A:0.106667 G:0.893333	G:0.545 C:0.455	4.005
rs6721049	2	39608782	intron_variant,NMD_transcript_variant	-	MAP4K3	0.277487	4.50045	G	G:0.161458 C:0.838542	G:0.152778 C:0.847222	G:0 C:1	A:0.106667 G:0.893333	G:0.545 C:0.455	4.005
rs6721049	2	39608782	upstream_gene_variant	1832	MAP4K3	0.277487	4.50045	G	G:0.161458 C:0.838542	G:0.152778 C:0.847222	G:0 C:1	A:0.106667 G:0.893333	G:0.545 C:0.455	4.005
rs6721049	2	39608782	intron_variant,NMD_transcript_variant	-	MAP4K3	0.277487	4.50045	G	G:0.161458 C:0.838542	G:0.152778 C:0.847222	G:0 C:1	A:0.106667 G:0.893333	G:0.545 C:0.455	4.005
rs6721049	2	39608782	intron_variant	-	MAP4K3	0.277487	4.50045	G	G:0.161458 C:0.838542	G:0.152778 C:0.847222	G:0 C:1	A:0.106667 G:0.893333	G:0.545 C:0.455	4.005
rs6721049	2	39608782	regulatory_region_variant	-	-	0.277487	4.50045	G	G:0.161458 C:0.838542	G:0.152778 C:0.847222	G:0 C:1	A:0.106667 G:0.893333	G:0.545 C:0.455	4.005
rs6544223	2	39609538	intron_variant	-	MAP4K3	0.277487	4.50045	A	C:0.0416667 A:0.958333	C:0.0694444 A:0.930556	C:0 A:1	A:0.106667 G:0.893333	C:0.175 A:0.825	0.013
rs6544223	2	39609538	intron_variant	-	MAP4K3	0.277487	4.50045	A	C:0.0416667 A:0.958333	C:0.0694444 A:0.930556	C:0 A:1	A:0.106667 G:0.893333	C:0.175 A:0.825	0.013
rs6544223	2	39609538	intron_variant,NMD_transcript_variant	-	MAP4K3	0.277487	4.50045	A	C:0.0416667 A:0.958333	C:0.0694444 A:0.930556	C:0 A:1	A:0.106667 G:0.893333	C:0.175 A:0.825	0.013
rs6544223	2	39609538	upstream_gene_variant	2588	MAP4K3	0.277487	4.50045	A	C:0.0416667 A:0.958333	C:0.0694444 A:0.930556	C:0 A:1	A:0.106667 G:0.893333	C:0.175 A:0.825	0.013
rs6544223	2	39609538	intron_variant,NMD_transcript_variant	-	MAP4K3	0.277487	4.50045	A	C:0.0416667 A:0.958333	C:0.0694444 A:0.930556	C:0 A:1	A:0.106667 G:0.893333	C:0.175 A:0.825	0.013
rs6544223	2	39609538	intron_variant	-	MAP4K3	0.277487	4.50045	A	C:0.0416667 A:0.958333	C:0.0694444 A:0.930556	C:0 A:1	A:0.106667 G:0.893333	C:0.175 A:0.825	0.013
rs6544223	2	39609538	regulatory_region_variant	-	-	0.277487	4.50045	A	C:0.0416667 A:0.958333	C:0.0694444 A:0.930556	C:0 A:1	A:0.106667 G:0.893333	C:0.175 A:0.825	0.013
rs6544223	2	39609538	intron_variant	-	MAP4K3	0.277487	4.50045	A	C:0.0416667 A:0.958333	C:0.0694444 A:0.930556	C:0 A:1	A:0.106667 G:0.893333	C:0.175 A:0.825	0.012
rs6544223	2	39609538	intron_variant	-	MAP4K3	0.277487	4.50045	A	C:0.0416667 A:0.958333	C:0.0694444 A:0.930556	C:0 A:1	A:0.106667 G:0.893333	C:0.175 A:0.825	0.012
rs6544223	2	39609538	intron_variant,NMD_transcript_variant	-	MAP4K3	0.277487	4.50045	A	C:0.0416667 A:0.958333	C:0.0694444 A:0.930556	C:0 A:1	A:0.106667 G:0.893333	C:0.175 A:0.825	0.012
rs6544223	2	39609538	upstream_gene_variant	2588	MAP4K3	0.277487	4.50045	A	C:0.0416667 A:0.958333	C:0.0694444 A:0.930556	C:0 A:1	A:0.106667 G:0.893333	C:0.175 A:0.825	0.012
rs6544223	2	39609538	intron_variant,NMD_transcript_variant	-	MAP4K3	0.277487	4.50045	A	C:0.0416667 A:0.958333	C:0.0694444 A:0.930556	C:0 A:1	A:0.106667 G:0.893333	C:0.175 A:0.825	0.012
rs6544223	2	39609538	intron_variant	-	MAP4K3	0.277487	4.50045	A	C:0.0416667 A:0.958333	C:0.0694444 A:0.930556	C:0 A:1	A:0.106667 G:0.893333	C:0.175 A:0.825	0.012
rs6544223	2	39609538	regulatory_region_variant	-	-	0.277487	4.50045	A	C:0.0416667 A:0.958333	C:0.0694444 A:0.930556	C:0 A:1	A:0.106667 G:0.893333	C:0.175 A:0.825	0.012
rs7582160	2	39611354	intron_variant	-	MAP4K3	0.277487	4.50045	T	C:0.0416667 T:0.958333	C:0.0694444 T:0.930556	C:0 T:1	A:0.253333 T:0.746667	C:0.17 T:0.83	1.201
rs7582160	2	39611354	intron_variant	-	MAP4K3	0.277487	4.50045	T	C:0.0416667 T:0.958333	C:0.0694444 T:0.930556	C:0 T:1	A:0.253333 T:0.746667	C:0.17 T:0.83	1.201
rs7582160	2	39611354	intron_variant,NMD_transcript_variant	-	MAP4K3	0.277487	4.50045	T	C:0.0416667 T:0.958333	C:0.0694444 T:0.930556	C:0 T:1	A:0.253333 T:0.746667	C:0.17 T:0.83	1.201
rs7582160	2	39611354	upstream_gene_variant	4404	MAP4K3	0.277487	4.50045	T	C:0.0416667 T:0.958333	C:0.0694444 T:0.930556	C:0 T:1	A:0.253333 T:0.746667	C:0.17 T:0.83	1.201
rs7582160	2	39611354	intron_variant,NMD_transcript_variant	-	MAP4K3	0.277487	4.50045	T	C:0.0416667 T:0.958333	C:0.0694444 T:0.930556	C:0 T:1	A:0.253333 T:0.746667	C:0.17 T:0.83	1.201
rs7582160	2	39611354	intron_variant	-	MAP4K3	0.277487	4.50045	T	C:0.0416667 T:0.958333	C:0.0694444 T:0.930556	C:0 T:1	A:0.253333 T:0.746667	C:0.17 T:0.83	1.201
rs7582160	2	39611354	intron_variant	-	MAP4K3	0.277487	4.50045	T	C:0.0416667 T:0.958333	C:0.0694444 T:0.930556	C:0 T:1	A:0.253333 T:0.746667	C:0.17 T:0.83	0.868
rs7582160	2	39611354	intron_variant	-	MAP4K3	0.277487	4.50045	T	C:0.0416667 T:0.958333	C:0.0694444 T:0.930556	C:0 T:1	A:0.253333 T:0.746667	C:0.17 T:0.83	0.868
rs7582160	2	39611354	intron_variant,NMD_transcript_variant	-	MAP4K3	0.277487	4.50045	T	C:0.0416667 T:0.958333	C:0.0694444 T:0.930556	C:0 T:1	A:0.253333 T:0.746667	C:0.17 T:0.83	0.868
rs7582160	2	39611354	upstream_gene_variant	4404	MAP4K3	0.277487	4.50045	T	C:0.0416667 T:0.958333	C:0.0694444 T:0.930556	C:0 T:1	A:0.253333 T:0.746667	C:0.17 T:0.83	0.868
rs7582160	2	39611354	intron_variant,NMD_transcript_variant	-	MAP4K3	0.277487	4.50045	T	C:0.0416667 T:0.958333	C:0.0694444 T:0.930556	C:0 T:1	A:0.253333 T:0.746667	C:0.17 T:0.83	0.868
rs7582160	2	39611354	intron_variant	-	MAP4K3	0.277487	4.50045	T	C:0.0416667 T:0.958333	C:0.0694444 T:0.930556	C:0 T:1	A:0.253333 T:0.746667	C:0.17 T:0.83	0.868
rs7582160	2	39611354	intron_variant	-	MAP4K3	0.277487	4.50045	T	C:0.0416667 T:0.958333	C:0.0694444 T:0.930556	C:0 T:1	A:0.253333 T:0.746667	C:0.17 T:0.83	0.808
rs7582160	2	39611354	intron_variant	-	MAP4K3	0.277487	4.50045	T	C:0.0416667 T:0.958333	C:0.0694444 T:0.930556	C:0 T:1	A:0.253333 T:0.746667	C:0.17 T:0.83	0.808
rs7582160	2	39611354	intron_variant,NMD_transcript_variant	-	MAP4K3	0.277487	4.50045	T	C:0.0416667 T:0.958333	C:0.0694444 T:0.930556	C:0 T:1	A:0.253333 T:0.746667	C:0.17 T:0.83	0.808
rs7582160	2	39611354	upstream_gene_variant	4404	MAP4K3	0.277487	4.50045	T	C:0.0416667 T:0.958333	C:0.0694444 T:0.930556	C:0 T:1	A:0.253333 T:0.746667	C:0.17 T:0.83	0.808
rs7582160	2	39611354	intron_variant,NMD_transcript_variant	-	MAP4K3	0.277487	4.50045	T	C:0.0416667 T:0.958333	C:0.0694444 T:0.930556	C:0 T:1	A:0.253333 T:0.746667	C:0.17 T:0.83	0.808
rs7582160	2	39611354	intron_variant	-	MAP4K3	0.277487	4.50045	T	C:0.0416667 T:0.958333	C:0.0694444 T:0.930556	C:0 T:1	A:0.253333 T:0.746667	C:0.17 T:0.83	0.808
rs6712274	2	39627455	intron_variant	-	MAP4K3	0.277487	4.50045	A	T:0.145833 A:0.854167	T:0.166667 A:0.833333	T:0.08 A:0.92	G:0.566667 C:0.433333	T:0.215 A:0.785	1.116
rs6712274	2	39627455	intron_variant	-	MAP4K3	0.277487	4.50045	A	T:0.145833 A:0.854167	T:0.166667 A:0.833333	T:0.08 A:0.92	G:0.566667 C:0.433333	T:0.215 A:0.785	1.116
rs6712274	2	39627455	intron_variant,NMD_transcript_variant	-	MAP4K3	0.277487	4.50045	A	T:0.145833 A:0.854167	T:0.166667 A:0.833333	T:0.08 A:0.92	G:0.566667 C:0.433333	T:0.215 A:0.785	1.116
rs6712274	2	39627455	intron_variant,NMD_transcript_variant	-	MAP4K3	0.277487	4.50045	A	T:0.145833 A:0.854167	T:0.166667 A:0.833333	T:0.08 A:0.92	G:0.566667 C:0.433333	T:0.215 A:0.785	1.116
rs6712274	2	39627455	intron_variant	-	MAP4K3	0.277487	4.50045	A	T:0.145833 A:0.854167	T:0.166667 A:0.833333	T:0.08 A:0.92	G:0.566667 C:0.433333	T:0.215 A:0.785	1.116
rs6712274	2	39627455	intron_variant	-	MAP4K3	0.277487	4.50045	A	T:0.145833 A:0.854167	T:0.166667 A:0.833333	T:0.08 A:0.92	G:0.566667 C:0.433333	T:0.215 A:0.785	0.999
rs6712274	2	39627455	intron_variant	-	MAP4K3	0.277487	4.50045	A	T:0.145833 A:0.854167	T:0.166667 A:0.833333	T:0.08 A:0.92	G:0.566667 C:0.433333	T:0.215 A:0.785	0.999
rs6712274	2	39627455	intron_variant,NMD_transcript_variant	-	MAP4K3	0.277487	4.50045	A	T:0.145833 A:0.854167	T:0.166667 A:0.833333	T:0.08 A:0.92	G:0.566667 C:0.433333	T:0.215 A:0.785	0.999
rs6712274	2	39627455	intron_variant,NMD_transcript_variant	-	MAP4K3	0.277487	4.50045	A	T:0.145833 A:0.854167	T:0.166667 A:0.833333	T:0.08 A:0.92	G:0.566667 C:0.433333	T:0.215 A:0.785	0.999
rs6712274	2	39627455	intron_variant	-	MAP4K3	0.277487	4.50045	A	T:0.145833 A:0.854167	T:0.166667 A:0.833333	T:0.08 A:0.92	G:0.566667 C:0.433333	T:0.215 A:0.785	0.999
rs6712274	2	39627455	intron_variant	-	MAP4K3	0.277487	4.50045	A	T:0.145833 A:0.854167	T:0.166667 A:0.833333	T:0.08 A:0.92	G:0.566667 C:0.433333	T:0.215 A:0.785	0.946
rs6712274	2	39627455	intron_variant	-	MAP4K3	0.277487	4.50045	A	T:0.145833 A:0.854167	T:0.166667 A:0.833333	T:0.08 A:0.92	G:0.566667 C:0.433333	T:0.215 A:0.785	0.946
rs6712274	2	39627455	intron_variant,NMD_transcript_variant	-	MAP4K3	0.277487	4.50045	A	T:0.145833 A:0.854167	T:0.166667 A:0.833333	T:0.08 A:0.92	G:0.566667 C:0.433333	T:0.215 A:0.785	0.946
rs6712274	2	39627455	intron_variant,NMD_transcript_variant	-	MAP4K3	0.277487	4.50045	A	T:0.145833 A:0.854167	T:0.166667 A:0.833333	T:0.08 A:0.92	G:0.566667 C:0.433333	T:0.215 A:0.785	0.946
rs6712274	2	39627455	intron_variant	-	MAP4K3	0.277487	4.50045	A	T:0.145833 A:0.854167	T:0.166667 A:0.833333	T:0.08 A:0.92	A:0.193333 G:0.806667	T:0.215 A:0.785	0.946
rs6720537	2	39668754	upstream_gene_variant	4301	MAP4K3	0.277487	4.50045	C	C:0.244792 G:0.755208	C:0.194444 G:0.805556	C:0.02 G:0.98	A:0.193333 G:0.806667	C:0.745 G:0.255	0.008
rs6720537	2	39668754	upstream_gene_variant	4312	MAP4K3	0.277487	4.50045	C	C:0.244792 G:0.755208	C:0.194444 G:0.805556	C:0.02 G:0.98	A:0.193333 G:0.806667	C:0.745 G:0.255	0.008
rs6720537	2	39668754	intron_variant,non_coding_transcript_variant	-	AC007246.3	0.277487	4.50045	C	C:0.244792 G:0.755208	C:0.194444 G:0.805556	C:0.02 G:0.98	A:0.193333 G:0.806667	C:0.745 G:0.255	0.008
rs6720537	2	39668754	intron_variant,non_coding_transcript_variant	-	AC007246.3	0.277487	4.50045	C	C:0.244792 G:0.755208	C:0.194444 G:0.805556	C:0.02 G:0.98	A:0.193333 G:0.806667	C:0.745 G:0.255	0.008
rs6720537	2	39668754	upstream_gene_variant	4466	MAP4K3	0.277487	4.50045	C	C:0.244792 G:0.755208	C:0.194444 G:0.805556	C:0.02 G:0.98	A:0.193333 G:0.806667	C:0.745 G:0.255	0.008
rs6720537	2	39668754	upstream_gene_variant	4385	MAP4K3	0.277487	4.50045	C	C:0.244792 G:0.755208	C:0.194444 G:0.805556	C:0.02 G:0.98	A:0.193333 G:0.806667	C:0.745 G:0.255	0.008
rs6720537	2	39668754	intron_variant,non_coding_transcript_variant	-	AC007246.3	0.277487	4.50045	C	C:0.244792 G:0.755208	C:0.194444 G:0.805556	C:0.02 G:0.98	A:0.193333 G:0.806667	C:0.745 G:0.255	0.008
rs6720537	2	39668754	intron_variant,non_coding_transcript_variant	-	AC007246.3	0.277487	4.50045	C	C:0.244792 G:0.755208	C:0.194444 G:0.805556	C:0.02 G:0.98	A:0.193333 G:0.806667	C:0.745 G:0.255	0.008
rs6720537	2	39668754	intron_variant,non_coding_transcript_variant	-	AC007246.3	0.277487	4.50045	C	C:0.244792 G:0.755208	C:0.194444 G:0.805556	C:0.02 G:0.98	A:0.193333 G:0.806667	C:0.745 G:0.255	0.008
rs6720537	2	39668754	upstream_gene_variant	4548	MAP4K3	0.277487	4.50045	C	C:0.244792 G:0.755208	C:0.194444 G:0.805556	C:0.02 G:0.98	A:0.193333 G:0.806667	C:0.745 G:0.255	0.008
rs6720537	2	39668754	upstream_gene_variant	4301	MAP4K3	0.277487	4.50045	C	C:0.244792 G:0.755208	C:0.194444 G:0.805556	C:0.02 G:0.98	A:0.193333 G:0.806667	C:0.745 G:0.255	0.006
rs6720537	2	39668754	upstream_gene_variant	4312	MAP4K3	0.277487	4.50045	C	C:0.244792 G:0.755208	C:0.194444 G:0.805556	C:0.02 G:0.98	A:0.193333 G:0.806667	C:0.745 G:0.255	0.006
rs6720537	2	39668754	intron_variant,non_coding_transcript_variant	-	AC007246.3	0.277487	4.50045	C	C:0.244792 G:0.755208	C:0.194444 G:0.805556	C:0.02 G:0.98	A:0.193333 G:0.806667	C:0.745 G:0.255	0.006
rs6720537	2	39668754	intron_variant,non_coding_transcript_variant	-	AC007246.3	0.277487	4.50045	C	C:0.244792 G:0.755208	C:0.194444 G:0.805556	C:0.02 G:0.98	A:0.193333 G:0.806667	C:0.745 G:0.255	0.006
rs6720537	2	39668754	upstream_gene_variant	4466	MAP4K3	0.277487	4.50045	C	C:0.244792 G:0.755208	C:0.194444 G:0.805556	C:0.02 G:0.98	A:0.193333 G:0.806667	C:0.745 G:0.255	0.006
rs6720537	2	39668754	upstream_gene_variant	4385	MAP4K3	0.277487	4.50045	C	C:0.244792 G:0.755208	C:0.194444 G:0.805556	C:0.02 G:0.98	A:0.193333 G:0.806667	C:0.745 G:0.255	0.006
rs6720537	2	39668754	intron_variant,non_coding_transcript_variant	-	AC007246.3	0.277487	4.50045	C	C:0.244792 G:0.755208	C:0.194444 G:0.805556	C:0.02 G:0.98	A:0.193333 G:0.806667	C:0.745 G:0.255	0.006
rs6720537	2	39668754	intron_variant,non_coding_transcript_variant	-	AC007246.3	0.277487	4.50045	C	C:0.244792 G:0.755208	C:0.194444 G:0.805556	C:0.02 G:0.98	A:0.193333 G:0.806667	C:0.745 G:0.255	0.006
rs6720537	2	39668754	intron_variant,non_coding_transcript_variant	-	AC007246.3	0.277487	4.50045	C	C:0.244792 G:0.755208	C:0.194444 G:0.805556	C:0.02 G:0.98	A:0.193333 G:0.806667	C:0.745 G:0.255	0.006
rs6720537	2	39668754	upstream_gene_variant	4548	MAP4K3	0.277487	4.50045	C	C:0.244792 G:0.755208	C:0.194444 G:0.805556	C:0.02 G:0.98	A:0.193333 G:0.806667	C:0.745 G:0.255	0.006
rs6720537	2	39668754	upstream_gene_variant	4301	MAP4K3	0.277487	4.50045	C	C:0.244792 G:0.755208	C:0.194444 G:0.805556	C:0.02 G:0.98	G:0.2 A:0.8	C:0.745 G:0.255	0.005
rs6720537	2	39668754	upstream_gene_variant	4312	MAP4K3	0.277487	4.50045	C	C:0.244792 G:0.755208	C:0.194444 G:0.805556	C:0.02 G:0.98	G:0.2 A:0.8	C:0.745 G:0.255	0.005
rs6720537	2	39668754	intron_variant,non_coding_transcript_variant	-	AC007246.3	0.277487	4.50045	C	C:0.244792 G:0.755208	C:0.194444 G:0.805556	C:0.02 G:0.98	G:0.2 A:0.8	C:0.745 G:0.255	0.005
rs6720537	2	39668754	intron_variant,non_coding_transcript_variant	-	AC007246.3	0.277487	4.50045	C	C:0.244792 G:0.755208	C:0.194444 G:0.805556	C:0.02 G:0.98	G:0.2 A:0.8	C:0.745 G:0.255	0.005
rs6720537	2	39668754	upstream_gene_variant	4466	MAP4K3	0.277487	4.50045	C	C:0.244792 G:0.755208	C:0.194444 G:0.805556	C:0.02 G:0.98	G:0.2 A:0.8	C:0.745 G:0.255	0.005
rs6720537	2	39668754	upstream_gene_variant	4385	MAP4K3	0.277487	4.50045	C	C:0.244792 G:0.755208	C:0.194444 G:0.805556	C:0.02 G:0.98	G:0.2 A:0.8	C:0.745 G:0.255	0.005
rs6720537	2	39668754	intron_variant,non_coding_transcript_variant	-	AC007246.3	0.277487	4.50045	C	C:0.244792 G:0.755208	C:0.194444 G:0.805556	C:0.02 G:0.98	G:0.2 A:0.8	C:0.745 G:0.255	0.005
rs6720537	2	39668754	intron_variant,non_coding_transcript_variant	-	AC007246.3	0.277487	4.50045	C	C:0.244792 G:0.755208	C:0.194444 G:0.805556	C:0.02 G:0.98	T:0.12 C:0.88	C:0.745 G:0.255	0.005
rs6720537	2	39668754	intron_variant,non_coding_transcript_variant	-	AC007246.3	0.277487	4.50045	C	C:0.244792 G:0.755208	C:0.194444 G:0.805556	C:0.02 G:0.98	T:0.12 C:0.88	C:0.745 G:0.255	0.005
rs6720537	2	39668754	upstream_gene_variant	4548	MAP4K3	0.277487	4.50045	C	C:0.244792 G:0.755208	C:0.194444 G:0.805556	C:0.02 G:0.98	T:0.12 C:0.88	C:0.745 G:0.255	0.005
rs11695072	2	39680559	upstream_gene_variant	421	AC007246.3	0.277487	4.50045	C	C:0.763158 G:0.236842	C:0.708333 G:0.291667	C:0.57 G:0.43	T:0.12 C:0.88	C:0.96 G:0.04	2.652
rs11695072	2	39680559	intron_variant,non_coding_transcript_variant	-	AC007246.3	0.277487	4.50045	C	C:0.763158 G:0.236842	C:0.708333 G:0.291667	C:0.57 G:0.43	T:0.12 C:0.88	C:0.96 G:0.04	2.652
rs11695072	2	39680559	intron_variant,non_coding_transcript_variant	-	AC007246.3	0.277487	4.50045	C	C:0.763158 G:0.236842	C:0.708333 G:0.291667	C:0.57 G:0.43	T:0.12 C:0.88	C:0.96 G:0.04	2.652
rs11695072	2	39680559	intron_variant,non_coding_transcript_variant	-	AC007246.3	0.277487	4.50045	C	C:0.763158 G:0.236842	C:0.708333 G:0.291667	C:0.57 G:0.43	T:0.12 C:0.88	C:0.96 G:0.04	2.652
rs11695072	2	39680559	intron_variant,non_coding_transcript_variant	-	AC007246.3	0.277487	4.50045	C	C:0.763158 G:0.236842	C:0.708333 G:0.291667	C:0.57 G:0.43	T:0.12 C:0.88	C:0.96 G:0.04	2.652
rs11695072	2	39680559	upstream_gene_variant	504	AC007246.3	0.277487	4.50045	C	C:0.763158 G:0.236842	C:0.708333 G:0.291667	C:0.57 G:0.43	T:0.12 C:0.88	C:0.96 G:0.04	2.652
rs11695072	2	39680559	intron_variant,non_coding_transcript_variant	-	AC007246.3	0.277487	4.50045	C	C:0.763158 G:0.236842	C:0.708333 G:0.291667	C:0.57 G:0.43	T:0.12 C:0.88	C:0.96 G:0.04	2.652
rs11695072	2	39680559	upstream_gene_variant	421	AC007246.3	0.277487	4.50045	C	C:0.763158 G:0.236842	C:0.708333 G:0.291667	C:0.57 G:0.43	T:0.12 C:0.88	C:0.96 G:0.04	2.495
rs11695072	2	39680559	intron_variant,non_coding_transcript_variant	-	AC007246.3	0.277487	4.50045	C	C:0.763158 G:0.236842	C:0.708333 G:0.291667	C:0.57 G:0.43	T:0.12 C:0.88	C:0.96 G:0.04	2.495
rs11695072	2	39680559	intron_variant,non_coding_transcript_variant	-	AC007246.3	0.277487	4.50045	C	C:0.763158 G:0.236842	C:0.708333 G:0.291667	C:0.57 G:0.43	T:0.12 C:0.88	C:0.96 G:0.04	2.495
rs11695072	2	39680559	intron_variant,non_coding_transcript_variant	-	AC007246.3	0.277487	4.50045	C	C:0.763158 G:0.236842	C:0.708333 G:0.291667	C:0.57 G:0.43	T:0.12 C:0.88	C:0.96 G:0.04	2.495
rs11695072	2	39680559	intron_variant,non_coding_transcript_variant	-	AC007246.3	0.277487	4.50045	C	C:0.763158 G:0.236842	C:0.708333 G:0.291667	C:0.57 G:0.43	T:0.12 C:0.88	C:0.96 G:0.04	2.495
rs11695072	2	39680559	upstream_gene_variant	504	AC007246.3	0.277487	4.50045	C	C:0.763158 G:0.236842	C:0.708333 G:0.291667	C:0.57 G:0.43	A:0.9 C:0.1	C:0.96 G:0.04	2.495
rs11695072	2	39680559	intron_variant,non_coding_transcript_variant	-	AC007246.3	0.277487	4.50045	C	C:0.763158 G:0.236842	C:0.708333 G:0.291667	C:0.57 G:0.43	A:0.9 C:0.1	C:0.96 G:0.04	2.495
rs4670276	2	39698907	intron_variant,non_coding_transcript_variant	-	AC007246.3	0.277487	4.50045	G	T:0.15625 G:0.84375	T:0.125 G:0.875	T:0 G:1	A:0.9 C:0.1	T:0.565 G:0.435	1.499
rs4670276	2	39698907	intron_variant,non_coding_transcript_variant	-	AC007246.3	0.277487	4.50045	G	T:0.15625 G:0.84375	T:0.125 G:0.875	T:0 G:1	A:0.9 C:0.1	T:0.565 G:0.435	1.499
rs4670276	2	39698907	intron_variant,non_coding_transcript_variant	-	AC007246.3	0.277487	4.50045	G	T:0.15625 G:0.84375	T:0.125 G:0.875	T:0 G:1	A:0.9 C:0.1	T:0.565 G:0.435	1.499
rs4670276	2	39698907	intron_variant,non_coding_transcript_variant	-	AC007246.3	0.277487	4.50045	G	T:0.15625 G:0.84375	T:0.125 G:0.875	T:0 G:1	G:0.193333 A:0.806667	T:0.565 G:0.435	1.499
rs4670276	2	39698907	intron_variant,non_coding_transcript_variant	-	AC007246.3	0.277487	4.50045	G	T:0.15625 G:0.84375	T:0.125 G:0.875	T:0 G:1	G:0.193333 A:0.806667	T:0.565 G:0.435	1.499
rs4670276	2	39698907	intron_variant,non_coding_transcript_variant	-	AC007246.3	0.277487	4.50045	G	T:0.15625 G:0.84375	T:0.125 G:0.875	T:0 G:1	G:0.193333 A:0.806667	T:0.565 G:0.435	1.499
rs4670276	2	39698907	regulatory_region_variant	-	-	0.277487	4.50045	G	T:0.15625 G:0.84375	T:0.125 G:0.875	T:0 G:1	G:0.193333 A:0.806667	T:0.565 G:0.435	1.499
rs4670276	2	39698907	intron_variant,non_coding_transcript_variant	-	AC007246.3	0.277487	4.50045	G	T:0.15625 G:0.84375	T:0.125 G:0.875	T:0 G:1	G:0.193333 A:0.806667	T:0.565 G:0.435	1.421
rs4670276	2	39698907	intron_variant,non_coding_transcript_variant	-	AC007246.3	0.277487	4.50045	G	T:0.15625 G:0.84375	T:0.125 G:0.875	T:0 G:1	G:0.193333 A:0.806667	T:0.565 G:0.435	1.421
rs4670276	2	39698907	intron_variant,non_coding_transcript_variant	-	AC007246.3	0.277487	4.50045	G	T:0.15625 G:0.84375	T:0.125 G:0.875	T:0 G:1	G:0.193333 A:0.806667	T:0.565 G:0.435	1.421
rs4670276	2	39698907	intron_variant,non_coding_transcript_variant	-	AC007246.3	0.277487	4.50045	G	T:0.15625 G:0.84375	T:0.125 G:0.875	T:0 G:1	G:0.193333 A:0.806667	T:0.565 G:0.435	1.421
rs4670276	2	39698907	intron_variant,non_coding_transcript_variant	-	AC007246.3	0.277487	4.50045	G	T:0.15625 G:0.84375	T:0.125 G:0.875	T:0 G:1	G:0.193333 A:0.806667	T:0.565 G:0.435	1.421
rs4670276	2	39698907	intron_variant,non_coding_transcript_variant	-	AC007246.3	0.277487	4.50045	G	T:0.15625 G:0.84375	T:0.125 G:0.875	T:0 G:1	G:0.193333 A:0.806667	T:0.565 G:0.435	1.421
rs4670276	2	39698907	regulatory_region_variant	-	-	0.277487	4.50045	G	T:0.15625 G:0.84375	T:0.125 G:0.875	T:0 G:1	G:0.193333 A:0.806667	T:0.565 G:0.435	1.421
rs17531732	2	39699170	intron_variant,non_coding_transcript_variant	-	AC007246.3	0.277487	4.50045	G	G:0.868421 C:0.131579	G:0.833333 C:0.166667	G:0.93 C:0.07	G:0.193333 A:0.806667	G:0.905 C:0.095	5.92
rs17531732	2	39699170	intron_variant,non_coding_transcript_variant	-	AC007246.3	0.277487	4.50045	G	G:0.868421 C:0.131579	G:0.833333 C:0.166667	G:0.93 C:0.07	C:0.0866667 T:0.913333	G:0.905 C:0.095	5.92
rs17531732	2	39699170	intron_variant,non_coding_transcript_variant	-	AC007246.3	0.277487	4.50045	G	G:0.868421 C:0.131579	G:0.833333 C:0.166667	G:0.93 C:0.07	C:0.0866667 T:0.913333	G:0.905 C:0.095	5.92
rs17531732	2	39699170	intron_variant,non_coding_transcript_variant	-	AC007246.3	0.277487	4.50045	G	G:0.868421 C:0.131579	G:0.833333 C:0.166667	G:0.93 C:0.07	C:0.0866667 T:0.913333	G:0.905 C:0.095	5.92
rs17531732	2	39699170	intron_variant,non_coding_transcript_variant	-	AC007246.3	0.277487	4.50045	G	G:0.868421 C:0.131579	G:0.833333 C:0.166667	G:0.93 C:0.07	C:0.0866667 T:0.913333	G:0.905 C:0.095	5.92
rs17531732	2	39699170	intron_variant,non_coding_transcript_variant	-	AC007246.3	0.277487	4.50045	G	G:0.868421 C:0.131579	G:0.833333 C:0.166667	G:0.93 C:0.07	C:0.0866667 T:0.913333	G:0.905 C:0.095	5.92
rs17531732	2	39699170	regulatory_region_variant	-	-	0.277487	4.50045	G	G:0.868421 C:0.131579	G:0.833333 C:0.166667	G:0.93 C:0.07	C:0.0866667 T:0.913333	G:0.905 C:0.095	5.92
rs17531732	2	39699170	intron_variant,non_coding_transcript_variant	-	AC007246.3	0.277487	4.50045	G	G:0.868421 C:0.131579	G:0.833333 C:0.166667	G:0.93 C:0.07	C:0.0866667 T:0.913333	G:0.905 C:0.095	4.991
rs17531732	2	39699170	intron_variant,non_coding_transcript_variant	-	AC007246.3	0.277487	4.50045	G	G:0.868421 C:0.131579	G:0.833333 C:0.166667	G:0.93 C:0.07	C:0.0866667 T:0.913333	G:0.905 C:0.095	4.991
rs17531732	2	39699170	intron_variant,non_coding_transcript_variant	-	AC007246.3	0.277487	4.50045	G	G:0.868421 C:0.131579	G:0.833333 C:0.166667	G:0.93 C:0.07	C:0.0866667 T:0.913333	G:0.905 C:0.095	4.991
rs17531732	2	39699170	intron_variant,non_coding_transcript_variant	-	AC007246.3	0.277487	4.50045	G	G:0.868421 C:0.131579	G:0.833333 C:0.166667	G:0.93 C:0.07	C:0.0866667 T:0.913333	G:0.905 C:0.095	4.991
rs17531732	2	39699170	intron_variant,non_coding_transcript_variant	-	AC007246.3	0.277487	4.50045	G	G:0.868421 C:0.131579	G:0.833333 C:0.166667	G:0.93 C:0.07	C:0.0866667 T:0.913333	G:0.905 C:0.095	4.991
rs17531732	2	39699170	intron_variant,non_coding_transcript_variant	-	AC007246.3	0.277487	4.50045	G	G:0.868421 C:0.131579	G:0.833333 C:0.166667	G:0.93 C:0.07	C:0.0866667 T:0.913333	G:0.905 C:0.095	4.991
rs17531732	2	39699170	regulatory_region_variant	-	-	0.277487	4.50045	G	G:0.868421 C:0.131579	G:0.833333 C:0.166667	G:0.93 C:0.07	C:0.0866667 T:0.913333	G:0.905 C:0.095	4.991
rs6544231	2	39711217	intron_variant,non_coding_transcript_variant	-	AC007246.3	0.277487	4.50045	G	A:0.0885417 G:0.911458	A:0.111111 G:0.888889	A:0 G:1	C:0.0866667 T:0.913333	A:0.31 G:0.69	3.539
rs6544231	2	39711217	intron_variant,non_coding_transcript_variant	-	AC007246.3	0.277487	4.50045	G	A:0.0885417 G:0.911458	A:0.111111 G:0.888889	A:0 G:1	C:0.0866667 T:0.913333	A:0.31 G:0.69	3.539
rs6544231	2	39711217	intron_variant,non_coding_transcript_variant	-	AC007246.3	0.277487	4.50045	G	A:0.0885417 G:0.911458	A:0.111111 G:0.888889	A:0 G:1	C:0.0866667 T:0.913333	A:0.31 G:0.69	3.539
rs6544231	2	39711217	intron_variant,non_coding_transcript_variant	-	AC007246.3	0.277487	4.50045	G	A:0.0885417 G:0.911458	A:0.111111 G:0.888889	A:0 G:1	C:0.0866667 T:0.913333	A:0.31 G:0.69	3.539
rs6544231	2	39711217	intron_variant,non_coding_transcript_variant	-	AC007246.3	0.277487	4.50045	G	A:0.0885417 G:0.911458	A:0.111111 G:0.888889	A:0 G:1	C:0.0866667 T:0.913333	A:0.31 G:0.69	3.539
rs6544231	2	39711217	intron_variant,non_coding_transcript_variant	-	AC007246.3	0.277487	4.50045	G	A:0.0885417 G:0.911458	A:0.111111 G:0.888889	A:0 G:1	C:0.173333 T:0.826667	A:0.31 G:0.69	3.281
rs6544231	2	39711217	intron_variant,non_coding_transcript_variant	-	AC007246.3	0.277487	4.50045	G	A:0.0885417 G:0.911458	A:0.111111 G:0.888889	A:0 G:1	C:0.173333 T:0.826667	A:0.31 G:0.69	3.281
rs6544231	2	39711217	intron_variant,non_coding_transcript_variant	-	AC007246.3	0.277487	4.50045	G	A:0.0885417 G:0.911458	A:0.111111 G:0.888889	A:0 G:1	C:0.173333 T:0.826667	A:0.31 G:0.69	3.281
rs6544231	2	39711217	intron_variant,non_coding_transcript_variant	-	AC007246.3	0.277487	4.50045	G	A:0.0885417 G:0.911458	A:0.111111 G:0.888889	A:0 G:1	C:0.173333 T:0.826667	A:0.31 G:0.69	3.281
rs6544231	2	39711217	intron_variant,non_coding_transcript_variant	-	AC007246.3	0.277487	4.50045	G	A:0.0885417 G:0.911458	A:0.111111 G:0.888889	A:0 G:1	C:0.173333 T:0.826667	A:0.31 G:0.69	3.281
rs6544231	2	39711217	intron_variant,non_coding_transcript_variant	-	AC007246.3	0.277487	4.50045	G	A:0.0885417 G:0.911458	A:0.111111 G:0.888889	A:0 G:1	C:0.173333 T:0.826667	A:0.31 G:0.69	3.165
rs6544231	2	39711217	intron_variant,non_coding_transcript_variant	-	AC007246.3	0.277487	4.50045	G	A:0.0885417 G:0.911458	A:0.111111 G:0.888889	A:0 G:1	C:0.173333 T:0.826667	A:0.31 G:0.69	3.165
rs6544231	2	39711217	intron_variant,non_coding_transcript_variant	-	AC007246.3	0.277487	4.50045	G	A:0.0885417 G:0.911458	A:0.111111 G:0.888889	A:0 G:1	G:0.0133333 C:0.986667	A:0.31 G:0.69	3.165
rs6544231	2	39711217	intron_variant,non_coding_transcript_variant	-	AC007246.3	0.277487	4.50045	G	A:0.0885417 G:0.911458	A:0.111111 G:0.888889	A:0 G:1	G:0.0133333 C:0.986667	A:0.31 G:0.69	3.165
rs6544231	2	39711217	intron_variant,non_coding_transcript_variant	-	AC007246.3	0.277487	4.50045	G	A:0.0885417 G:0.911458	A:0.111111 G:0.888889	A:0 G:1	G:0.0133333 C:0.986667	A:0.31 G:0.69	3.165
rs17023874	2	39734023	intron_variant,non_coding_transcript_variant	-	AC007246.3	0.277487	4.50045	C	C:0.916667 T:0.0833333	C:0.972222 T:0.0277778	C:0.934 T:0.066	G:0.0133333 C:0.986667	C:0.995 T:0.005	3.976
rs17023874	2	39734023	intron_variant,non_coding_transcript_variant	-	AC007246.3	0.277487	4.50045	C	C:0.916667 T:0.0833333	C:0.972222 T:0.0277778	C:0.934 T:0.066	G:0.0133333 C:0.986667	C:0.995 T:0.005	3.976
rs17023874	2	39734023	intron_variant,non_coding_transcript_variant	-	AC007246.3	0.277487	4.50045	C	C:0.916667 T:0.0833333	C:0.972222 T:0.0277778	C:0.934 T:0.066	G:0.0133333 C:0.986667	C:0.995 T:0.005	3.976
rs17023874	2	39734023	intron_variant,non_coding_transcript_variant	-	AC007246.3	0.277487	4.50045	C	C:0.916667 T:0.0833333	C:0.972222 T:0.0277778	C:0.934 T:0.066	G:0.0133333 C:0.986667	C:0.995 T:0.005	3.976
rs17023874	2	39734023	intron_variant,non_coding_transcript_variant	-	AC007246.3	0.277487	4.50045	C	C:0.916667 T:0.0833333	C:0.972222 T:0.0277778	C:0.934 T:0.066	C:0 A:1	C:0.995 T:0.005	3.976
rs17023874	2	39734023	intron_variant,non_coding_transcript_variant	-	AC007246.3	0.277487	4.50045	C	C:0.916667 T:0.0833333	C:0.972222 T:0.0277778	C:0.934 T:0.066	C:0 A:1	C:0.995 T:0.005	3.324
rs17023874	2	39734023	intron_variant,non_coding_transcript_variant	-	AC007246.3	0.277487	4.50045	C	C:0.916667 T:0.0833333	C:0.972222 T:0.0277778	C:0.934 T:0.066	C:0 A:1	C:0.995 T:0.005	3.324
rs17023874	2	39734023	intron_variant,non_coding_transcript_variant	-	AC007246.3	0.277487	4.50045	C	C:0.916667 T:0.0833333	C:0.972222 T:0.0277778	C:0.934 T:0.066	C:0 A:1	C:0.995 T:0.005	3.324
rs17023874	2	39734023	intron_variant,non_coding_transcript_variant	-	AC007246.3	0.277487	4.50045	C	C:0.916667 T:0.0833333	C:0.972222 T:0.0277778	C:0.934 T:0.066	C:0 A:1	C:0.995 T:0.005	3.324
rs17023874	2	39734023	intron_variant,non_coding_transcript_variant	-	AC007246.3	0.277487	4.50045	C	C:0.916667 T:0.0833333	C:0.972222 T:0.0277778	C:0.934 T:0.066	C:0 A:1	C:0.995 T:0.005	3.324
rs17023876	2	39734411	intron_variant,non_coding_transcript_variant	-	AC007246.3	0.277487	4.50045	G	G:0.942708 T:0.0572917	G:0.944444 T:0.0555556	G:1 T:0	C:0 A:1	G:0.71 T:0.29	2.807
rs17023876	2	39734411	intron_variant,non_coding_transcript_variant	-	AC007246.3	0.277487	4.50045	G	G:0.942708 T:0.0572917	G:0.944444 T:0.0555556	G:1 T:0	C:0 A:1	G:0.71 T:0.29	2.807
rs17023876	2	39734411	intron_variant,non_coding_transcript_variant	-	AC007246.3	0.277487	4.50045	G	G:0.942708 T:0.0572917	G:0.944444 T:0.0555556	G:1 T:0	C:0 A:1	G:0.71 T:0.29	2.807
rs17023876	2	39734411	intron_variant,non_coding_transcript_variant	-	AC007246.3	0.277487	4.50045	G	G:0.942708 T:0.0572917	G:0.944444 T:0.0555556	G:1 T:0	C:0 A:1	G:0.71 T:0.29	2.807
rs17023876	2	39734411	intron_variant,non_coding_transcript_variant	-	AC007246.3	0.277487	4.50045	G	G:0.942708 T:0.0572917	G:0.944444 T:0.0555556	G:1 T:0	C:0 A:1	G:0.71 T:0.29	2.807
rs13420425	2	39735813	intron_variant,non_coding_transcript_variant	-	AC007246.3	0.277487	4.50045	A	A:0.791667 G:0.208333	A:0.777778 G:0.222222	A:0.91 G:0.09	C:0 A:1	A:0.78 G:0.22	5.364
rs13420425	2	39735813	intron_variant,non_coding_transcript_variant	-	AC007246.3	0.277487	4.50045	A	A:0.791667 G:0.208333	A:0.777778 G:0.222222	A:0.91 G:0.09	C:0 A:1	A:0.78 G:0.22	5.364
rs13420425	2	39735813	intron_variant,non_coding_transcript_variant	-	AC007246.3	0.277487	4.50045	A	A:0.791667 G:0.208333	A:0.777778 G:0.222222	A:0.91 G:0.09	C:0 A:1	A:0.78 G:0.22	5.364
rs13420425	2	39735813	intron_variant,non_coding_transcript_variant	-	AC007246.3	0.277487	4.50045	A	A:0.791667 G:0.208333	A:0.777778 G:0.222222	A:0.91 G:0.09	C:0 T:1	A:0.78 G:0.22	5.364
rs13420425	2	39735813	intron_variant,non_coding_transcript_variant	-	AC007246.3	0.277487	4.50045	A	A:0.791667 G:0.208333	A:0.777778 G:0.222222	A:0.91 G:0.09	C:0 T:1	A:0.78 G:0.22	5.364
rs7585512	2	39735899	intron_variant,non_coding_transcript_variant	-	AC007246.3	0.277487	4.50045	A	A:0.636842 T:0.363158	A:0.652778 T:0.347222	A:0.56 T:0.44	C:0 T:1	A:0.465 T:0.535	5.336
rs7585512	2	39735899	intron_variant,non_coding_transcript_variant	-	AC007246.3	0.277487	4.50045	A	A:0.636842 T:0.363158	A:0.652778 T:0.347222	A:0.56 T:0.44	C:0 T:1	A:0.465 T:0.535	5.336
rs7585512	2	39735899	intron_variant,non_coding_transcript_variant	-	AC007246.3	0.277487	4.50045	A	A:0.636842 T:0.363158	A:0.652778 T:0.347222	A:0.56 T:0.44	C:0 T:1	A:0.465 T:0.535	5.336
rs7585512	2	39735899	intron_variant,non_coding_transcript_variant	-	AC007246.3	0.277487	4.50045	A	A:0.636842 T:0.363158	A:0.652778 T:0.347222	A:0.56 T:0.44	C:0 T:1	A:0.465 T:0.535	5.336
rs7585512	2	39735899	intron_variant,non_coding_transcript_variant	-	AC007246.3	0.277487	4.50045	A	A:0.636842 T:0.363158	A:0.652778 T:0.347222	A:0.56 T:0.44	C:0 T:1	A:0.465 T:0.535	5.336
rs7585512	2	39735899	intron_variant,non_coding_transcript_variant	-	AC007246.3	0.277487	4.50045	A	A:0.636842 T:0.363158	A:0.652778 T:0.347222	A:0.56 T:0.44	C:0 T:1	A:0.465 T:0.535	5.094
rs7585512	2	39735899	intron_variant,non_coding_transcript_variant	-	AC007246.3	0.277487	4.50045	A	A:0.636842 T:0.363158	A:0.652778 T:0.347222	A:0.56 T:0.44	C:0 T:1	A:0.465 T:0.535	5.094
rs7585512	2	39735899	intron_variant,non_coding_transcript_variant	-	AC007246.3	0.277487	4.50045	A	A:0.636842 T:0.363158	A:0.652778 T:0.347222	A:0.56 T:0.44	C:0 T:1	A:0.465 T:0.535	5.094
rs7585512	2	39735899	intron_variant,non_coding_transcript_variant	-	AC007246.3	0.277487	4.50045	A	A:0.636842 T:0.363158	A:0.652778 T:0.347222	A:0.56 T:0.44	C:0 T:1	A:0.465 T:0.535	5.094
rs7585512	2	39735899	intron_variant,non_coding_transcript_variant	-	AC007246.3	0.277487	4.50045	A	A:0.636842 T:0.363158	A:0.652778 T:0.347222	A:0.56 T:0.44	C:0 T:1	A:0.465 T:0.535	5.094
rs17532603	2	39740102	intron_variant,non_coding_transcript_variant	-	AC007246.3	0.277487	4.50045	G	G:0.65625 A:0.34375	G:0.680556 A:0.319444	G:0.57 A:0.43	C:0 T:1	G:0.92 A:0.08	2.612
rs17532603	2	39740102	upstream_gene_variant	3905	AC007246.3	0.277487	4.50045	G	G:0.65625 A:0.34375	G:0.680556 A:0.319444	G:0.57 A:0.43	C:0 T:1	G:0.92 A:0.08	2.612
rs17532603	2	39740102	intron_variant,non_coding_transcript_variant	-	AC007246.3	0.277487	4.50045	G	G:0.65625 A:0.34375	G:0.680556 A:0.319444	G:0.57 A:0.43	C:0 T:1	G:0.92 A:0.08	2.612
rs17532603	2	39740102	upstream_gene_variant	1185	AC007246.3	0.277487	4.50045	G	G:0.65625 A:0.34375	G:0.680556 A:0.319444	G:0.57 A:0.43	C:0 T:1	G:0.92 A:0.08	2.612
rs17532603	2	39740102	intron_variant,non_coding_transcript_variant	-	AC007246.3	0.277487	4.50045	G	G:0.65625 A:0.34375	G:0.680556 A:0.319444	G:0.57 A:0.43	C:0 T:1	G:0.92 A:0.08	2.612
rs17532603	2	39740102	intron_variant,non_coding_transcript_variant	-	AC007246.3	0.277487	4.50045	G	G:0.65625 A:0.34375	G:0.680556 A:0.319444	G:0.57 A:0.43	C:0 T:1	G:0.92 A:0.08	2.612
rs17532603	2	39740102	intron_variant,non_coding_transcript_variant	-	AC007246.3	0.277487	4.50045	G	G:0.65625 A:0.34375	G:0.680556 A:0.319444	G:0.57 A:0.43	T:0.0810811 A:0.918919	G:0.92 A:0.08	2.612
[truncated: 1,106 more rows]
