# Supplementary material for: Identifying signatures of positive selection in human populations from North Africa
Source: Sci Rep. 2023 May 20;13:8166. doi: 10.1038/s41598-023-35312-3 (PMC10199912; doi:10.1038/s41598-023-35312-3)
Supplement: Supplementary file 7 — Supplementary Information 7. [file 41598_2023_35312_MOESM7_ESM.xlsx]

## Sheet: S8. Unique to NA
Table S8. List of candidate genes for positive selection exclusively identified in North African (NA) populations. The tests in which each candidate gene was detected are indicated.
Abbreviations: NAvsCEU_FX, top 1% of Fst and XP-EHH comparing North African vs European populations; NAvsWEA_FX, top 1% of Fst and XP-EHH comparing North African vs West and East African populations; NAW_iHS, top 0.1% of iHS of Western North Africa; NAE_iHS, top 0.1% of iHS of Eastern North Africa; NA_Ohana, LLRT > 15 identified by Ohana in the infered North African ancestry component; NAW_CEULAD…
Note: In case of having more than a genotyped SNP available per gene, we only indicate one position. This position should serve as a reference to identify candidate genes within a common region.
CHROM	POS	Gene	Test	Southern Europeans	References
1	22649994	RP11-415K20.1	NAvsCEU_FX
1	38271495	C1orf122	NAvsCEU_FX
1	42346389	HIVEP3	NAW_ihs|NAE_ihs
1	45175925	C1orf228	NAW_ihs
1	49220637	BEND5	NAW_ihs
1	49220637	AGBL4	NAW_ihs	TSI, CAR, CLZ, RSI	Cocca et al. 2020
1	54505756	TMEM59	NA_ohana
1	54557263	TCEANC2	NA_ohana
1	54557263	RP4-758J24.4	NA_ohana
1	67134281	SGIP1	NAW_ihs
1	67134281	AL139147.1	NAW_ihs
1	78006124	AK5	NAvsCEU_FX
1	78349214	NEXN	NAvsCEU_FX
1	86933793	CLCA1	NAW_ihs
1	88779625	CTA-21C21.1	NAE_ihs
1	95348909	SLC44A3	NAW_ihs
1	112476023	KCND3	NAW_ihs
1	116991956	RP4-655J12.4	NAvsWEA_FX
1	116994690	Y_RNA	NAvsWEA_FX
1	152847892	SMCP	NAvsWEA_FX
1	157066950	ETV3L	NAE_ihs
1	161686825	FCRLA	NAE_ihs
1	161686825	FCRLB	NAE_ihs
1	166302712	RP11-479J7.2	NAvsWEA_FX
1	166858941	RP4-782G3.1	NAvsCEU_FX
1	166889364	ILDR2	NAvsCEU_FX
1	167615078	RCSD1	NAvsCEU_FX
1	188844768	RP11-316I3.2	NAW_ihs|NAvsWEA_FX
1	188870450	LINC01035	NAE_ihs|NAvsWEA_FX
1	189781033	RP11-398M15.1	NAE_ihs
1	197310777	CRB1	NAE_ihs	ILG	Cocca et al. 2020
1	201915055	TIMM17A	NAvsCEU_FX
1	210536278	HHAT	NAE_ihs	SAU, ERT, ILG, RSI	Cocca et al. 2020
1	217750248	GPATCH2	NAvsCEU_FX
1	224730491	CNIH3	NAW_ihs
1	225527726	DNAH14	NAE_ihs	CAR, CLZ	Cocca et al. 2020
1	227586844	CTD-2090I13.1	NAE_ihs
1	232599944	SIPA1L2	NAW_ihs
1	244698817	C1orf101	NAE_ihs	VBI	Cocca et al. 2020
1	246024919	SMYD3	NAW_ihs|NAE_ihs	SAU, CAR, VBI	Cocca et al. 2020
2	1862435	MYT1L	NAE_ihs	RSI, CAR	Cocca et al. 2020
2	13677244	AC092635.1	NAW_ihs
2	21813495	AC067959.1	NAE_ihs
2	38171014	RMDN2	NAW_CEULAD
2	38174927	RMDN2-AS1	NAW_CEULAD
2	38289400	CYP1B1	NAW_CEULAD
2	38302794	CYP1B1-AS1	NAW_CEULAD|NAE_ihs
2	38358664	AC009229.6	NAW_CEULAD
2	38371476	RNU6-951P	NAW_CEULAD
2	38415628	RP11-314C9.2	NAW_CEULAD
2	38431610	AC009229.5	NAW_CEULAD
2	38459930	RPL7P12	NAW_CEULAD
2	38508783	GAPDHP25	NAW_CEULAD
2	38517515	ATL2	NAW_CEULAD
2	38657595	AC093822.1	NAW_CEULAD
2	38759877	RP11-541E12.1	NAW_CEULAD
2	38797374	HNRNPLL	NAW_CEULAD
2	38893660	GALM	NAW_CEULAD
2	38893660	AC074366.3	NAW_CEULAD
2	38990460	GEMIN6	NAW_CEULAD
2	38990460	TTC39DP	NAW_CEULAD
2	38992584	AC018693.5	NAW_CEULAD
2	39021635	DHX57	NAW_CEULAD
2	39041464	ASS1P2	NAW_CEULAD
2	39084757	AC018693.6	NAW_CEULAD
2	39100760	MORN2	NAW_CEULAD
2	39126398	ARHGEF33	NAW_CEULAD
2	39204040	SOS1	NAW_CEULAD|NAE_ihs
2	39225915	SOS1-IT1	NAW_CEULAD
2	39325132	HSPE1P13	NAW_CEULAD
2	39401658	CDKL4	NAW_CEULAD
2	39473548	MAP4K3	NAW_CEULAD
2	39554376	RP11-449G16.1	NAW_CEULAD
2	39668754	AC007246.3	NAW_CEULAD
2	39914681	TMEM178A	NAW_CEULAD
2	39966594	THUMPD2	NAW_CEULAD
2	40021197	SLC8A1-AS1	NAW_CEULAD
2	40151882	AC007253.1	NAW_CEULAD
2	40486939	AC007377.1	NAW_CEULAD
2	48732944	PPP1R21	NAvsCEU_FX
2	48750410	STON1	NAvsCEU_FX
2	50921918	AC009234.2	NAE_ihs
2	52974459	AC010967.2	NAW_ihs|NAE_ihs
2	55058720	EML6	NAE_ihs
2	60672255	BCL11A	NAvsCEU_FX
2	66081606	AC074391.1	NAE_ihs
2	72377841	CYP26B1	NAE_ihs
2	72407263	EXOC6B	NAE_ihs	RSI, TSI, ERT, ILG	Cocca et al. 2020
2	74318451	TET3	NAvsWEA_FX
2	74521411	RP11-287D1.3	NAW_ihs
2	74521411	SLC4A5	NAW_ihs|NAvsWEA_FX	TSI	Cocca et al. 2020
2	75829285	AC005034.2	NAE_ihs
2	80392892	AC016716.1	NAE_ihs
2	80392892	CTNNA2	NAE_ihs	TSI, CAR, SMC, SAU, ILG	Cocca et al. 2020
2	85588447	ELMOD3	NAvsCEU_FX
2	101579811	NPAS2	NAE_ihs
2	104500762	AC013727.1	NAE_ihs
2	104500762	RP11-76I14.1	NAE_ihs
2	106004846	FHL2	NAvsCEU_FX
2	113878715	IL1RN	NAvsCEU_FX
2	125612270	CNTNAP5	NAW_ihs	CAR, SMC, ERT	Cocca et al. 2020
2	128551370	RNY4P7	NAvsCEU_FX
2	133952685	NCKAP5	NAvsCEU_FX	CAR, CLZ	Cocca et al. 2020
2	137589080	THSD7B	NAW_ihs	TSI, SAU, ERT, SMC	Cocca et al. 2020
2	158289538	CYTIP	NAvsWEA_FX
2	159586721	AC005042.4	NAW_ihs|NAE_ihs
2	159586721	AC005042.5	NAW_ihs|NAE_ihs
2	162885450	DPP4	NAW_ihs
2	163346563	KCNH7	NAvsWEA_FX	SAU, SMC	Cocca et al. 2020
2	183033763	PDE1A	NAW_ihs	SAU	Cocca et al. 2020
2	197123050	HECW2	NAW_ihs	ILG	Cocca et al. 2020
2	197123050	AC020571.3	NAW_ihs
2	206259137	PARD3B	NAvsWEA_FX	SAU	Cocca et al. 2020
2	207226874	AC017081.1	NAvsCEU_FX
2	218497672	DIRC3	NAW_ihs|NAvsWEA_FX	SAU, TSI	Cocca et al. 2020
2	223161889	PAX3	NAvsCEU_FX
2	238508099	AC104667.3	NAE_ihs
2	238508099	RAB17	NAE_ihs	Sardinians	Gaetano et al. 2014
3	728950	AC090044.1	NAW_ihs|NAE_ihs
3	4750630	ITPR1	NAvsCEU_FX
3	9069918	SRGAP3	NAE_ihs
3	16664547	DAZL	NAvsCEU_FX	TSI	Cocca et al. 2020
3	46500559	LTF	NAE_ihs
3	54623416	CACNA2D3	NAE_ihs	RSI	Cocca et al. 2020
3	71081585	FOXP1	NAW_ihs|NAE_ihs	CAR, SAU, ILG	Cocca et al. 2020
3	111051450	CD96	NAW_ihs	TSI	Cocca et al. 2020
3	111461960	PHLDB2	NAE_ihs	CAR, ERT	Cocca et al. 2020
3	111461960	PLCXD2	NAE_ihs
3	112833698	RP11-572M11.4	NAW_ihs
3	130134563	COL6A5	NAW_ihs|NAE_ihs
3	138841248	BPESC1	NAE_ihs
3	138841248	MRPS22	NAE_ihs
3	155136039	PLCH1	NAW_ihs	ERT	Cocca et al. 2020
3	169029886	MECOM	NAW_ihs	TSI, SAU	Cocca et al. 2020
3	169643757	SAMD7	NAW_ihs
3	184090266	THPO	NAvsCEU_FX
3	184965699	EHHADH	NAE_ihs
3	184965699	EIF2S2P2	NAE_ihs
4	8028937	RP11-338K13.1	NAvsCEU_FX
4	33014124	RP11-141P6.1	NAvsWEA_FX
4	53739856	SCFD2	NAW_ihs	CLZ, SAU	Cocca et al. 2020
4	62878316	LPHN3	NAvsCEU_FX
4	71575239	RUFY3	NAvsWEA_FX	VBI	Cocca et al. 2020
4	71761726	MOB1B	NAvsWEA_FX
4	71874331	DCK	NAvsWEA_FX
4	72059795	SLC4A4	NAW_ihs	CAR, CLZ	Cocca et al. 2020
4	90754955	SNCA	NA_ohana
4	90754955	RP11-67M1.1	NA_ohana
4	101725061	EMCN	NAvsCEU_FX	ERT, ILG, RSI	Cocca et al. 2020
4	104920479	RP11-703G6.1	NA_ohana
4	128688444	SLC25A31	NAvsCEU_FX
4	136714775	RP11-780O17.1	NAE_ihs
4	148810260	ARHGAP10	NAW_ihs|NAE_ihs	CAR	Cocca et al. 2020
4	160666845	RP11-6C14.1	NAW_ihs
4	162545702	FSTL5	NAvsCEU_FX	TSI, SMC, ERT	Cocca et al. 2020
4	183824814	DCTD	NAW_ihs
4	186991137	TLR3	NAvsCEU_FX
5	36655353	SLC1A3	NAvsCEU_FX
5	38164547	CTD-2116N24.1	NAE_ihs
5	38431840	EGFLAM	NAW_ihs	SAU	Cocca et al. 2020
5	38431840	EGFLAM-AS1	NAW_ihs
5	38431840	CTD-2108O9.4	NAW_ihs
5	58430362	PDE4D	NAE_ihs	ILG, CAR, VBI, ERT	Cocca et al. 2020
5	66557911	CTD-2187J20.1	NAvsWEA_FX
5	67166890	RP11-434D9.2	NAvsCEU_FX
5	90609178	RP11-213H15.4	NAW_ihs|NAE_ihs
5	90609178	LUCAT1	NAW_ihs|NAvsWEA_FX
5	115385416	CTD-2287O16.1	NAW_ihs
5	115385416	CTD-2287O16.3	NAW_ihs
5	115385416	ARL14EPL	NAW_ihs
5	115713260	COMMD10	NAE_ihs	VBI	Cocca et al. 2020
5	127840624	FBN2	NAE_ihs
5	128287228	SLC27A6	NAE_ihs	SMC	Cocca et al. 2020
5	142234430	ARHGAP26	NAE_ihs	TSI, CAR, VBI	Cocca et al. 2020
5	142234430	ARHGAP26-AS1	NAE_ihs
5	145450586	SH3RF2	NAvsCEU_FX	SAU	Cocca et al. 2020
5	145459262	PLAC8L1	NAvsCEU_FX
5	145483359	RP11-118M9.3	NAvsCEU_FX
5	145504347	LARS	NAvsCEU_FX
5	155782058	SGCD	NAW_ihs|NAE_ihs
5	160355695	RP11-109J4.1	NAE_ihs
5	164011266	CTC-340A15.2	NAvsCEU_FX
6	1708856	GMDS	NAW_ihs
6	5741436	FARS2	NAE_ihs	VBI	Cocca et al. 2020
6	7195684	RREB1	NAvsCEU_FX
6	24456306	GPLD1	NAW_ihs|NAE_ihs
6	39266636	KCNK17	NAvsCEU_FX
6	44130870	TMEM63B	NAvsCEU_FX
6	44133649	CAPN11	NAvsCEU_FX
6	54168643	TINAG	NAW_ihs|NAE_ihs
6	69676346	BAI3	NAE_ihs	ERT, SAU	Cocca et al. 2020
6	70335292	AL358133.1	NAE_ihs
6	73857068	KCNQ5	NAE_ihs
6	73857068	KCNQ5-AS1	NAE_ihs
6	106631780	ATG5	NAvsCEU_FX
6	107968498	SOBP	NAW_ihs
6	128584882	PTPRK	NAW_ihs|NAvsWEA_FX	CAR	Cocca et al. 2020
6	147846575	SAMD5	NAE_ihs
6	159639530	FNDC1	NAW_ihs
6	160551204	SLC22A1	NAvsCEU_FX
6	167271460	RP11-514O12.4	NAW_ihs
7	17724021	AC006482.1	NAW_ihs
7	33506645	BBS9	NAvsCEU_FX	CAR, CLZ, ILG, RSI	Cocca et al. 2020
7	70152637	AUTS2	NA_ohana	CAR, CLZ, VBI, SAU	Cocca et al. 2020
7	77673804	MAGI2	NAW_ihs|NAE_ihs	ILG, VBI, RSI, ERT	Cocca et al. 2020
7	103072270	SLC26A5	NAvsWEA_FX	TSI	Cocca et al. 2020
7	107704688	LAMB4	NAE_ihs
7	108525044	C7orf66	NAE_ihs
7	123607276	SPAM1	NAE_ihs
7	132136704	PLXNA4	NAW_ihs	TSI	Cocca et al. 2020
7	134945250	STRA8	NAvsCEU_FX
7	138773011	ZC3HAV1	NAE_ihs	ILG	Cocca et al. 2020
7	141146146	TMEM178B	NAW_ihs
7	143054882	FAM131B	NAvsCEU_FX
8	29883905	MAP2K1P1	NAE_ihs
8	29970904	LEPROTL1	NAvsWEA_FX
8	30000346	MBOAT4	NAvsWEA_FX
8	30099822	HSPA8P11	NAW_ihs
8	32777643	RNU6-663P	NAvsCEU_FX
8	56338790	XKR4	NAW_ihs	CLZ	Cocca et al. 2020
8	74350908	STAU2-AS1	NAW_ihs
8	74350908	STAU2	NAW_ihs	CLZ, ILG	Cocca et al. 2020
8	96452852	KB-1047C11.2	NAW_ihs
8	102679909	GRHL2	NAW_ihs
8	102754922	NCALD	NAW_ihs|NAE_ihs	SAU, ILG	Cocca et al. 2020
8	108518686	ANGPT1	NAvsCEU_FX
8	129058660	MIR1207	NAW_ihs
8	129058660	PVT1	NAW_ihs|NAE_ihs	SAU	Cocca et al. 2020
8	139711729	COL22A1	NAE_ihs
9	2127332	SMARCA2	NAW_ihs	TSI	Cocca et al. 2020
9	3517672	RFX3	NA_ohana	CAR	Cocca et al. 2020
9	7839619	TMEM261	NAvsCEU_FX	SAU	Cocca et al. 2020
9	9895583	PTPRD	NAW_ihs|NAvsCEU_FX	All Italian pops (INGI + TSI)	Cocca et al. 2020
9	14771564	FREM1	NAvsCEU_FX
9	16457271	BNC2	NAE_ihs	TSI, ERT, SAU	Cocca et al. 2020
9	28086460	LINGO2	NAvsCEU_FX	TSI, CAR, VBI	Cocca et al. 2020
9	38533004	RP11-392E22.12	NAvsCEU_FX
9	72706347	MAMDC2	NAE_ihs	VBI, SAU	Cocca et al. 2020
9	72706347	MAMDC2-AS1	NAE_ihs
9	73185072	TRPM3	NAW_ihs|NAE_ihs	CAR, VBI, SAU, ILG, RSI	Cocca et al. 2020
9	86926307	SLC28A3	NAE_ihs	CAR	Cocca et al. 2020
9	99508480	ZNF510	NAvsWEA_FX
9	112064976	MTND2P11	NAvsCEU_FX
9	112624412	PALM2-AKAP2	NAE_ihs
9	112624412	PALM2	NAE_ihs|NAvsCEU_FX	SAU	Cocca et al. 2020
9	112624412	AKAP2	NAE_ihs|NAvsCEU_FX	VBI	Cocca et al. 2020
9	126155803	DENND1A	NAE_ihs
9	136723520	VAV2	NAW_ihs	SMC, SAU, RSI	Cocca et al. 2020
9	138795517	RP11-432J22.2	NAvsCEU_FX
10	6348281	RP11-563J2.2	NA_ohana
10	11569824	USP6NL	NAvsCEU_FX	RSI	Cocca et al. 2020
10	12412243	CAMK1D	NAvsCEU_FX
10	13107408	RPL5P25	NAvsCEU_FX
10	22708907	SPAG6	NAW_ihs|NAvsWEA_FX
10	22893246	PIP4K2A	NAE_ihs
10	35990700	RPL7P37	NAW_ihs
10	44867304	CXCL12	NAE_ihs
10	74886598	SNORA11	NAvsWEA_FX
10	85437583	RP11-344L13.2	NAW_ihs|NAE_ihs
10	96468899	CYP2C18	NAvsCEU_FX
10	98120690	TLL2	NAW_ihs
10	98120690	OPALIN	NAW_ihs
10	102955294	RP11-324L3.1	NAvsCEU_FX
10	109618541	RP11-215N21.1	NAE_ihs
10	117682532	ATRNL1	NAE_ihs	SMC	Cocca et al. 2020
10	118225354	PNLIPRP3	NAE_ihs
11	8034175	RP11-236J17.3	NAvsCEU_FX
11	8113974	TUB	NAE_ihs
11	17599727	OTOG	NAW_ihs
11	19423980	NAV2	NAE_ihs	CLZ, ERT, ILG, RSI	Cocca et al. 2020
11	19423980	RNA5SP335	NAE_ihs
11	27233845	RP11-1L12.3	NAE_ihs
11	35558748	PAMR1	NAvsCEU_FX
11	35593491	RP5-945I17.2	NAvsCEU_FX
11	43197287	HNRNPKP3	NAW_ihs	CLZ	Cocca et al. 2020
11	61286692	SYT7	NAvsWEA_FX
11	75456134	RN7SL786P	NAW_ihs
11	83768843	DLG2	NAW_ihs|NAE_ihs	TSI, RSI, CAR, VBI, SMC, ERT	Cocca et al. 2020
11	85390669	CCDC89	NAW_ihs
11	85390669	CREBZF	NAW_ihs
11	88373852	GRM5	NAW_ihs	VBI, ILG	Cocca et al. 2020
11	123025690	CLMP	NAE_ihs	ERT	Cocca et al. 2020
11	126953493	RP11-168K9.2	NA_ohana
11	126997238	CTD-2234N14.2	NAE_ihs
11	128803544	TP53AIP1	NAE_ihs|NAvsCEU_FX
11	129082414	RNU6-874P	NAvsCEU_FX
11	133361057	OPCML	NAW_ihs|NAvsWEA_FX|NAE_ihs	CAR, ERT, ILG, TSI	Cocca et al. 2020
11	133369332	AP005638.1	NAvsWEA_FX
12	22527516	ST8SIA1	NAW_ihs
12	40474147	SLC2A13	NAE_ihs	CAR, ILG	Cocca et al. 2020
12	57979555	KIF5A	NAE_ihs
12	63147570	PPM1H	NAW_ihs
12	63147570	GAPDHP44	NAW_ihs
12	88372363	C12orf50	NAE_ihs	CAR	Cocca et al. 2020
12	92860905	RP11-693J15.5	NAE_ihs
12	92860905	RP11-693J15.4	NAE_ihs
12	95347642	NDUFA12	NAW_ihs|NAE_ihs	RSI	Cocca et al. 2020
12	99300340	ANKS1B	NAvsCEU_FX	ERT, SAU, ILG, CLZ, SMC	Cocca et al. 2020
12	106969216	RP11-144F15.1	NAE_ihs
12	118740675	TAOK3	NAvsCEU_FX	SMC, RSI	Cocca et al. 2020
12	126069934	TMEM132B	NAW_ihs	CAR	Cocca et al. 2020
12	129410250	GLT1D1	NAvsCEU_FX
13	39152986	LINC00366	NAE_ihs
13	41156188	FOXO1	NAE_ihs
13	42704155	DGKH	NAW_ihs	TSI	Cocca et al. 2020
13	77525064	IRG1	NAW_ihs
13	99084513	FARP1	NAW_ihs
13	99084513	FARP1-AS1	NAW_ihs
13	111982291	TEX29	NAvsCEU_FX
14	55304080	GCH1	NAE_ihs	RSI	Cocca et al. 2020
14	58303803	RN7SKP99	NAW_ihs
14	58303803	SLC35F4	NAW_ihs	RSI, SAU	Cocca et al. 2020
14	59943770	L3HYPDH	NAW_ihs
14	59943770	RP11-701B16.2	NAW_ihs
14	62003902	RP11-47I22.1	NAE_ihs
14	63753514	RHOJ	NAW_ihs|NAvsWEA_FX|NAE_ihs
14	63888322	PPP2R5E	NAW_ihs|NAvsWEA_FX|NAE_ihs	SAU	Cocca et al. 2020
14	66460742	CTD-2014B16.3	NAW_ihs|NAE_ihs
14	73891887	NUMB	NAvsCEU_FX	RSI	Cocca et al. 2020
14	74162203	DNAL1	NAvsCEU_FX
14	74209996	ELMSAN1	NAvsCEU_FX
15	23936670	NDN	NAvsCEU_FX
15	53177489	RPSAP55	NAW_ihs
15	61176054	RORA	NAvsCEU_FX
15	63101238	TLN2	NAE_ihs
15	69085757	ANP32A	NAE_ihs
15	72018533	THSD4	NAW_ihs|NAE_ihs	CLZ, SAU, ERT, ILG	Cocca et al. 2020
15	72646732	RP11-106M3.3	NAW_ihs
15	72646732	HEXA	NAW_ihs|NAvsWEA_FX
15	72646732	RP11-106M3.2	NAW_ihs|NAvsWEA_FX
15	78101909	LINGO1	NAE_ihs
15	85091287	UBE2Q2P1	NAvsCEU_FX
15	89404880	ACAN	NAW_ihs
15	98675023	RP11-183E24.2	NAE_ihs
15	98675023	CTD-2544M6.1	NAE_ihs
16	5728904	RP11-420N3.2	NAW_ihs
16	11297168	RP11-396B14.2	NA_ohana
16	11444572	RMI2	NA_ohana
16	11444572	AC009121.1	NA_ohana
16	11444572	RP11-485G7.6	NA_ohana
16	81635447	CMIP	NAE_ihs
16	88781850	RNF166	NAvsCEU_FX
16	89226511	ACSF3	NAE_ihs
16	89226511	LINC00304	NAE_ihs
17	5451162	NLRP1	NAE_ihs	ILG	Cocca et al. 2020
17	11156494	SHISA6	NAW_ihs|NAvsCEU_FX
17	45187429	RP11-156P1.3	NAvsCEU_FX
17	50308053	snoZ178	NAW_ihs
17	55507199	MSI2	NAW_ihs	SAU	Cocca et al. 2020
17	60844132	MARCH10	NAW_ihs
18	5091943	RP11-92G19.2	NA_ohana
18	21592000	RP11-403A21.2	NAW_ihs|NAE_ihs
18	52424718	RAB27B	NAW_ihs|NAE_ihs
18	53701531	CTD-2008L17.2	NAW_ihs
18	61147036	SERPINB5	NAE_ihs
18	71915673	CYB5A	NAE_ihs
19	13604414	CACNA1A	NAW_ihs
19	22734546	RNU6-1179P	NAvsWEA_FX
19	29978723	CTC-525D6.1	NAE_ihs
19	29978723	CTC-525D6.2	NAE_ihs
19	38959680	RYR1	NAW_ihs
19	46870302	PPP5C	NAvsCEU_FX
19	52507538	ZNF615	NAW_ihs
19	52533305	ZNF432	NAE_ihs
19	52533305	ZNF614	NAE_ihs
19	54278967	SEPT7P8	NAW_ihs
19	54278967	AC008753.3	NAW_ihs
20	11276234	RP4-734C18.1	NAW_ihs
20	21077543	LINC00237	NAE_ihs
20	25019099	ACSS1	NAE_ihs
20	54084340	RP5-1010E17.1	NAW_ihs
20	58801643	RP5-1043L13.1	NAW_ihs|NAE_ihs
21	15654501	ABCC13	NAvsCEU_FX
21	27032628	JAM2	NAE_ihs
21	30868064	BACH1-IT3	NAW_ihs
21	36675314	RUNX1	NAE_ihs	VBI, ERT, SAU, ILG, RSI	Cocca et al. 2020
21	39209417	KCNJ6	NAE_ihs	VBI	Cocca et al. 2020
22	25931437	AL008721.1	NAE_ihs
22	26730172	SEZ6L	NAvsCEU_FX
22	32664612	CPSF1P1	NAE_ihs
22	32664612	RP1-90G24.10	NAE_ihs
22	32664612	RP1-90G24.6	NAE_ihs
22	46656805	PKDREJ	NAW_ihs
22	46795141	CELSR1	NAvsWEA_FX

## Sheet: S9. Common between NA and CEU
Table S9. List of candidate genes for selection identified both in North African (NA) and in the European (CEU) population. The tests of positive selection in which they were detected in each population are indicated.
Abbreviations: NAvsCEU_FX, top 1% of Fst and XP-EHH comparing North African vs European populations; NAvsWEA_FX, top 1% of Fst and XP-EHH comparing North African vs West and East African populations; NAW_iHS, top 0.1% of iHS of Western North Africa; NAE_iHS, top 0.1% of iHS of Eastern North Africa; NA_Ohana, LLRT > 15 identified by Ohana in the infered North African ancestry component; NAW_CEULAD…
Note: In case of having more than a genotyped SNP available per gene, we only indicate one position. This position should serve as a reference to identify candidate genes within a common region.
CHROM	POS	Gene	Test indicating selection in NA	Test indicating selection in CEU	Southern Europeans	References
1	35484018	ZMYM6	NAvsWEA_FX	CEUvsWEA_FX
1	35513351	RP11-248I9.2	NAvsWEA_FX	CEUvsWEA_FX
1	35526678	ZMYM1	NAvsWEA_FX	CEUvsWEA_FX
1	35636227	SFPQ	NAvsWEA_FX	CEUvsWEA_FX
1	35908451	KIAA0319L	NAvsWEA_FX	CEUvsWEA_FX
1	36317041	AGO4	NAE_ihs|NAvsWEA_FX	CEUvsWEA_FX
1	36628059	MAP7D1	NAvsWEA_FX	CEUvsWEA_FX
1	52811581	CC2D1B	NAvsWEA_FX	CEUvsWEA_FX
1	56046405	RP11-466L17.1	NAW_ihs	CEU_ihs
1	65350122	JAK1	NAE_ihs|NA_Ohana	CEU_ihs
1	158745653	OR6N2	NAW_ihs	CEU_ihs
2	39508830	SNORA67	NAW_CEULAD	CEU_ihs
2	102765865	IL1R1	NAE_ihs	CEU_ihs
2	121696023	GLI2	NAW_ihs|NAvsWEA_FX|NAE_ihs	CEUvsWEA_FX	ILG, North and South Italians	Cocca et al. 2020, Sazzini et al. 2020
2	134972732	MGAT5	NAW_ihs	CEU_ihs
3	24268893	THRB	NAE_ihs	CEU_ihs
3	26256357	HMGB3P12	NAvsWEA_FX	CEUvsWEA_FX
3	37520532	ITGA9	NAW_ihs	CEU_ihs
3	64335972	PRICKLE2	NAE_ihs	CEU_ihs	VBI	Cocca et al. 2020
3	114353140	ZBTB20	NAW_ihs	CEU_ihs	ILG, SMC	Cocca et al. 2020
3	188675029	TPRG1	NAE_ihs|NAvsWEA_FX	CEUvsWEA_FX	TSI	Cocca et al. 2020
4	41485226	LIMCH1	NAW_ihs|NAE_ihs	CEU_ihs
4	82030410	PRKG2	NAE_ihs	CEU_ihs	VBI	Cocca et al. 2020
5	11655830	CTNND2	NAE_ihs|NAvsWEA_FX	CEUvsWEA_FX	CAR	Cocca et al. 2020
5	21882033	HSPD1P1	NAvsWEA_FX	CEUvsWEA_FX
5	21922417	CDH12	NAvsWEA_FX	CEUvsWEA_FX	TSI, CLZ, RSI, ILG, SMC, VBI	Cocca et al. 2020
5	109659029	TMEM232	NAvsWEA_FX	CEUvsWEA_FX	ILG, TSI, SMC	Cocca et al. 2020
5	112427880	MCC	NAW_ihs|NAvsCEU_FX|NAE_ihs	CEU_ihs	ERT, CAR, VBI, TSI	Cocca et al. 2020
5	145715745	POU4F3	NAW_ihs|NAE_ihs	CEU_ihs
5	145715745	RBM27	NAW_ihs|NAvsCEU_FX|NAE_ihs	CEU_ihs
5	146247960	PPP2R2B	NAW_ihs|NAE_ihs	CEU_ihs	CLZ, RSI	Cocca et al. 2020
6	25468825	LRRC16A	NAvsCEU_FX	CEU_ihs	RSI, CAR, ERT	Cocca et al. 2020
6	30995544	AL663093.2	NAW_ihs|NAE_ihs	CEU_ihs
6	30995783	AL805909.3	NAW_ihs|NAE_ihs	CEU_ihs
6	30997123	BX248321.1	NAW_ihs|NAE_ihs	CEU_ihs
6	31005726	MUC22	NAW_ihs|NAE_ihs	CEU_ihs
6	31014309	XXbac-BPG118E17.9	NAW_ihs|NAE_ihs	CEU_ihs
6	31416920	HCP5	NAE_ihs	CEU_ihs	RSI, TSI	Cocca et al. 2020
6	31576045	BX511262.2	NAW_ihs	CEU_ihs
6	31586094	AIF1	NAW_ihs	CEU_ihs
6	31586094	SNORA38	NAW_ihs	CEU_ihs
6	31586094	PRRC2A	NAW_ihs	CEU_ihs
6	32404377	HLA-DRA	NAW_ihs	CEU_ihs
6	32732890	HLA-DQB2	NAW_ihs|NAE_ihs	CEU_ihs
6	32781524	TAP2	NAW_ihs|NAE_ihs	CEU_ihs
6	32968397	HLA-DOA	NAW_ihs	CEU_ihs
6	84669284	CYB5R4	NAvsWEA_FX	CEUvsWEA_FX
6	84695944	RP4-676J13.2	NAvsWEA_FX	CEUvsWEA_FX
6	84796363	MRAP2	NAW_ihs|NAvsWEA_FX	CEUvsWEA_FX
6	84917510	KIAA1009	NAvsWEA_FX	CEUvsWEA_FX
6	102198569	GRIK2	NAvsWEA_FX	CEUvsWEA_FX	TSI, ERT, ILG	Cocca et al. 2020
6	108025645	SCML4	NAW_ihs	CEU_ihs	SAU	Cocca et al. 2020
6	124609756	NKAIN2	NAE_ihs	CEU_ihs	CLZ, SAU, ILG	Cocca et al. 2020
6	136202834	PDE7B	NAW_ihs|NAvsWEA_FX|NAE_ihs	CEUvsWEA_FX
6	136519524	RP13-143G15.4	NAvsWEA_FX	CEUvsWEA_FX
7	37483175	ELMO1	NAvsCEU_FX	CEU_ihs	ERT, CAR	Cocca et al. 2020
7	137179448	DGKI	NAW_ihs|NAvsWEA_FX	CEUvsWEA_FX	CLZ	Cocca et al. 2020
8	17603857	MTUS1	NAW_ihs	CEU_ihs
8	17603857	RNA5SP256	NAW_ihs	CEU_ihs
9	112042384	EPB41L4B	NAvsCEU_FX	CEU_ihs
9	119776430	ASTN2	NAW_ihs	CEU_ihs	SAU, ILG, RSI	Cocca et al. 2020
10	31486556	ZEB1-AS1	NAvsWEA_FX	CEUvsWEA_FX
10	84614384	NRG3	NAW_ihs|NAE_ihs	CEU_ihs	SAU, ILG, RSI, TSI, CAR, VBI, CLZ	Cocca et al. 2020
10	118171016	SNRPGP6	NAW_ihs|NAvsWEA_FX|NAE_ihs	CEUvsWEA_FX
11	35185056	CD44	NAE_ihs	CEU_ihs
11	78355373	TENM4	NAvsWEA_FX	CEU_ihs	ERT	Cocca et al. 2020
12	88458696	CEP290	NAvsWEA_FX	CEUvsWEA_FX	ERT	Cocca et al. 2020
12	88550107	TMTC3	NAvsWEA_FX	CEUvsWEA_FX
12	88957352	KITLG	NAE_ihs|NAvsWEA_FX	CEUvsWEA_FX
14	61944882	PRKCH	NAW_ihs|NAvsWEA_FX|NAE_ihs	CEUvsWEA_FX	CAR, SAU, VBI, RSI	Cocca et al. 2020
14	62019573	RP11-47I22.4	NAW_ihs|NAE_ihs	CEUvsWEA_FX
14	62019573	RP11-47I22.2	NAW_ihs|NAvsWEA_FX|NAE_ihs	CEUvsWEA_FX
15	48179832	RP11-208K4.1	NAvsWEA_FX	CEUvsWEA_FX
15	48411821	SLC24A5	NAvsWEA_FX	CEUvsWEA_FX
15	48488296	RP11-605F22.2	NAvsWEA_FX	CEUvsWEA_FX
15	48501080	SLC12A1	NAvsWEA_FX	CEUvsWEA_FX
15	69387775	LINC00277	NAvsWEA_FX	CEUvsWEA_FX
15	69663922	PAQR5	NAvsWEA_FX	CEUvsWEA_FX
15	69878949	RP11-279F6.3	NAvsWEA_FX	CEUvsWEA_FX
17	58573865	APPBP2	NAvsWEA_FX	CEUvsWEA_FX
17	59323043	BCAS3	NAE_ihs	CEUvsWEA_FX	VBI	Cocca et al. 2020
18	21592000	TTC39C	NAW_ihs|NAE_ihs	CEU_ihs
18	66724690	CCDC102B	NAvsWEA_FX	CEUvsWEA_FX
20	21681357	PAX1	NAvsWEA_FX	CEUvsWEA_FX
20	22562438	FOXA2	NAW_ihs|NAvsWEA_FX	CEUvsWEA_FX
20	22562438	LINC00261	NAW_ihs|NAvsWEA_FX	CEUvsWEA_FX
20	22576515	RP4-788L20.3	NAvsWEA_FX	CEUvsWEA_FX
21	31043833	GRIK1	NAvsWEA_FX	CEUvsWEA_FX	TSI, CAR	Cocca et al. 2020

## Sheet: S10. Common between NA and WEA
Table S10. List of candidate genes for selection identified both in North African (NA) and in the West and East African (WEA) populations. The tests of positive selection in which they were detected in each population are indicated.
Abbreviations: NAvsCEU_FX, top 1% of Fst and XP-EHH comparing North African vs European populations; NAvsWEA_FX, top 1% of Fst and XP-EHH comparing North African vs West and East African populations; NAW_iHS, top 0.1% of iHS of Western North Africa; NAE_iHS, top 0.1% of iHS of Eastern North Africa; NA_Ohana, LLRT > 15 identified by Ohana in the infered North African ancestry component; NAW_CEULAD…
Note: In case of having more than a genotyped SNP available per gene, we only indicate one position. This position should serve as a reference to identify candidate genes within a common region.
CHROM	POS	Gene	Test indicating selection in NA	Test indicating selection in WEA	Southern Europeans	References
1	177979808	RP4-798P15.3	NAE_ihs	WEA_ihs
2	38648212	AC016995.3	NAW_CEULAD	WEA_ihs
2	40486939	SLC8A1	NAW_CEULAD	WEA_ihs	ILG, TSI, CAR, VBI	Cocca et al. 2020
2	50902931	NRXN1	NAW_ihs|NAE_ihs	WEA_ihs	TSI	Cocca et al. 2020
3	37520532	ITGA9	NAW_ihs	WEA_ihs
4	77868088	SEPT11	NAvsCEU_FX	WEA_ihs
4	78233971	CCNG2	NAvsCEU_FX	WEA_ihs	ERT, SAU	Cocca et al. 2020
5	158579766	RNF145	NAvsCEU_FX	WEAvsCEU_FX
5	169136909	DOCK2	NAE_ihs	WEA_ihs	RSI, CAR, CLZ	Cocca et al. 2020
6	31416920	HCP5	NAE_ihs	WEA_ihs	RSI, TSI	Cocca et al. 2020
6	32781524	TAP2	NAW_ihs|NAE_ihs	WEA_ihs
6	32968397	HLA-DOA	NAW_ihs	WEA_ihs
6	152436158	SYNE1	NAvsCEU_FX	WEA_ihs	TSI, CLZ, SMC, ILG	Cocca et al. 2020
6	167271460	RPS6KA2	NAW_ihs	WEA_ihs	VBI, ILG, RSI	Cocca et al. 2020
8	3586120	CSMD1	NAE_ihs|NAvsCEU_FX	WEA_ihs	All Italian pops (INGI + TSI)	Cocca et al. 2020
8	17713190	RP11-156K13.1	NAvsWEA_FX	WEA_ihs
8	18446212	PSD3	NAvsCEU_FX	WEA_ihs	ERT	Cocca et al. 2020
9	3911976	GLIS3	NAE_ihs	WEA_ihs
9	4778777	RP11-307I14.2	NAvsCEU_FX	WEA_ihs
9	119776430	ASTN2	NAW_ihs	WEA_ihs	SAU, ILG, RSI	Cocca et al. 2020
10	71003612	HKDC1	NAvsCEU_FX	WEA_ihs
10	100373429	HPSE2	NAE_ihs	WEA_ihs	RSI, CLZ, SMC, SAU, ILG	Cocca et al. 2020
11	5511220	OR52D1	NAW_ihs	WEA_ihs
11	5511220	HBE1	NAW_ihs	WEA_ihs	TSI, RSI	Cocca et al. 2020
11	5511220	HBG2	NAW_ihs	WEA_ihs
11	5511220	AC104389.28	NAW_ihs	WEA_ihs
11	59536179	STX3	NAW_ihs|NAE_ihs	WEA_ihs	VBI
11	110917166	RNA5SP350	NAvsCEU_FX	WEA_ihs
12	25188674	LRMP	NAE_ihs	WEA_ihs
13	73990846	LINC00393	NAW_ihs	WEA_ihs	SMC	Cocca et al. 2020
14	63792501	GPHB5	NAvsWEA_FX	WEA_ihs
14	79406904	NRXN3	NAW_ihs	WEA_ihs	TSI, ILG, CAR, VBI, CLZ	Cocca et al. 2020
17	908529	ABR	NAvsCEU_FX	WEAvsCEU_FX
17	79299484	TMEM105	NAvsCEU_FX	WEA_ihs
17	79805134	P4HB	NAvsCEU_FX	WEA_ihs
21	30832471	BACH1	NAW_ihs	WEA_ihs
21	31043833	GRIK1	NAvsWEA_FX	WEA_ihs	TSI, CAR	Cocca et al. 2020

## Sheet: S11. Compilation South Europe
Table S11. List of candidate genes for positive selection compiled from studies in Southern European populations. The tests of positive selection in which they were detected in each population and references are indicated.
Abbreviations: ERT, Erto (NE Italy); ILG, Illegio (NE Italy); RSI, Resia (NE Italy); SAU, Sauris (NE Italy); SMC, San Martino del Carso (NE Italy); CLZ, Clauzetto (NE Italy); CAR, Carlantino (SE Italy); VBI, Val Bordera (NW Italy); and TSI, Toscani.
Order	Gene	Reference	Statistic	Population
1	LINC00662	Gaetano et al. 2014	iHS	Sardinians N= 1077
2	GABRB1	Gaetano et al. 2014	iHS	Sardinians N= 1077
2	MOG	Gaetano et al. 2014	iHS	Sardinians N= 1077, Eur, Mideast, Asia
2	HLA-G	Gaetano et al. 2014	iHS	Sardinians N= 1077, Eur, Mideast, Asia
2	HLA-F	Gaetano et al. 2014	iHS	Sardinians N= 1077, Eur, Mideast, Asia
3	MLPH	Gaetano et al. 2014	iHS	Sardinians N= 1077, Mideast and Eur pops
3	PRLH	Gaetano et al. 2014	iHS	Sardinians N= 1077, Mideast and Eur pops
3	RAB17	Gaetano et al. 2014	iHS	Sardinians N= 1077
4	PGM5	Gaetano et al. 2014	iHS	Sardinians N= 1077
4	TMEM252	Gaetano et al. 2014	iHS	Sardinians N= 1077
5	LOC440518	Gaetano et al. 2014	iHS	Sardinians N= 1077
5	LOC100996349	Gaetano et al. 2014	iHS	Sardinians N= 1077
6	SH3BP5L	Gaetano et al. 2014	iHS	Sardinians N= 1077
7	OR5T2	Gaetano et al. 2014	iHS	Sardinians N= 1077
7	OR5T3	Gaetano et al. 2014	iHS	Sardinians N= 1077
7	OR5T1	Gaetano et al. 2014	iHS	Sardinians N= 1077
7	OR8H1	Gaetano et al. 2014	iHS	Sardinians N= 1077
8	rs10478008	Gaetano et al. 2014	iHS	Sardinians N= 1077
9	rs11936559	Gaetano et al. 2014	iHS	Sardinians N= 1077
1	LOC644357	Piras et al. 2012	Pop diff (FST, div, X2)	Oliastra vs Souther Sardinians
1	AJAP1	Piras et al. 2012	Pop diff (FST, div, X2)	Oliastra vs Souther Sardinians
2	TBX15	Piras et al. 2012	Pop diff (FST, div, X2)	Oliastra vs Souther Sardinians
2	WARS2	Piras et al. 2012	Pop diff (FST, div, X2)	Oliastra vs Souther Sardinians
3	PRRX1	Piras et al. 2012	Pop diff (FST, div, X2)	Oliastra vs Souther Sardinians
3	SCYL1BP1	Piras et al. 2012	Pop diff (FST, div, X2)	Oliastra vs Souther Sardinians
3	LOC730132	Piras et al. 2012	Pop diff (FST, div, X2)	Oliastra vs Souther Sardinians
4	LOC100129274	Piras et al. 2012	Pop diff (FST, div, X2)	Oliastra vs Souther Sardinians
4	LOC100131147	Piras et al. 2012	Pop diff (FST, div, X2)	Oliastra vs Souther Sardinians
5	USP13	Piras et al. 2012	Pop diff (FST, div, X2)	Oliastra vs Souther Sardinians
5	NDUFB5	Piras et al. 2012	Pop diff (FST, div, X2)	Oliastra vs Souther Sardinians
5	PEX5L	Piras et al. 2012	Pop diff (FST, div, X2)	Oliastra vs Souther Sardinians
6	LOC100130968	Piras et al. 2012	Pop diff (FST, div, X2)	Oliastra vs Souther Sardinians
6	DTWD2	Piras et al. 2012	Pop diff (FST, div, X2)	Oliastra vs Souther Sardinians
7	TBX18	Piras et al. 2012	Pop diff (FST, div, X2)	Oliastra vs Souther Sardinians
7	KRT18P30	Piras et al. 2012	Pop diff (FST, div, X2)	Oliastra vs Souther Sardinians
8	ABL1	Piras et al. 2012	Pop diff (FST, div, X2)	Oliastra vs Souther Sardinians
8	QRFP	Piras et al. 2012	Pop diff (FST, div, X2)	Oliastra vs Souther Sardinians
9	OCC-1	Piras et al. 2012	Pop diff (FST, div, X2)	Oliastra vs Souther Sardinians
9	FAM10A3	Piras et al. 2012	Pop diff (FST, div, X2)	Oliastra vs Souther Sardinians
10	hCG_1643176	Piras et al. 2012	Pop diff (FST, div, X2)	Oliastra vs Souther Sardinians
10	KL	Piras et al. 2012	Pop diff (FST, div, X2)	Oliastra vs Souther Sardinians
11	KCNH5	Piras et al. 2012	Pop diff (FST, div, X2)	Oliastra vs Souther Sardinians
11	LOC100129782	Piras et al. 2012	Pop diff (FST, div, X2)	Oliastra vs Souther Sardinians
11	PARP1P2	Piras et al. 2012	Pop diff (FST, div, X2)	Oliastra vs Souther Sardinians
12	ZNF423	Piras et al. 2012	Pop diff (FST, div, X2)	Oliastra vs Souther Sardinians
12	TMEM188	Piras et al. 2012	Pop diff (FST, div, X2)	Oliastra vs Souther Sardinians
13	hCG_1642987	Piras et al. 2012	Pop diff (FST, div, X2)	Oliastra vs Souther Sardinians
13	LOC729217	Piras et al. 2012	Pop diff (FST, div, X2)	Oliastra vs Souther Sardinians
chr15	THBS1	Piras et al. 2012	Pop diff, REHH	Oliastra signal		Receptor Plasmodium falciparum
chr15	C15orf54	Piras et al. 2012	Pop diff, REHH	Oliastra signal		Receptor Plasmodium falciparum
chr15	rs11070188	Piras et al. 2012	Pop diff, REHH	Oliastra signal		Receptor Plasmodium falciparum
chr15	rs7181250	Piras et al. 2012	Pop diff, REHH	Oliastra signal		Receptor Plasmodium falciparum
chr15	rs11070192	Piras et al. 2012	Pop diff, REHH	Oliastra signal		Receptor Plasmodium falciparum
chr1	CR1	Kosoy et al. 2011	fst xp-ehh, CLRT	Sardinians vs Europeans		Plasmodium falciparum
chr1	rs2274567	Kosoy et al. 2011	G allele in Sardinians	Sardinians vs Europeans		Plasmodium falciparum
chr1	rs11118133	Kosoy et al. 2011	T	Sardinians vs Europeans		Plasmodium falciparum
1	RIMS2	Sazzini et al. 2020	nSL, DIND	N_ITA and S_ITA clusters
2	PCLO	Sazzini et al. 2020	nSL, DIND	N_ITA and S_ITA clusters
3	ADCY2	Sazzini et al. 2020	nSL, DIND	N_ITA and S_ITA clusters
3	ADCY3	Sazzini et al. 2020	nSL, DIND	N_ITA and S_ITA clusters
3	ADCY9	Sazzini et al. 2020	nSL, DIND	N_ITA and S_ITA clusters
3	GNAS	Sazzini et al. 2020	nSL, DIND	N_ITA and S_ITA clusters
4	CACNA1C	Sazzini et al. 2020	nSL, DIND	N_ITA and S_ITA clusters
5	CACNA1D	Sazzini et al. 2020	nSL, DIND	N_ITA and S_ITA clusters
6	RIMS2	Sazzini et al. 2020	nSL, DIND	N_ITA and S_ITA gene networks with signals
6	PCLO	Sazzini et al. 2020	nSL, DIND	N_ITA and S_ITA gene networks with signals
7	GALNT10	Sazzini et al. 2020	nSL, DIND	N_ITA and S_ITA gene networks with signals
7	C1GALT1	Sazzini et al. 2020	nSL, DIND	N_ITA and S_ITA gene networks with signals
7	GALNT13	Sazzini et al. 2020	nSL, DIND	N_ITA and S_ITA gene networks with signals
7	GALNTL6	Sazzini et al. 2020	nSL, DIND	N_ITA and S_ITA gene networks with signals
8	ENSG00000259075	Sazzini et al. 2020	nSL, DIND	N_ITA and S_ITA gene networks with signals
9	ADCY2	Sazzini et al. 2020	nSL, DIND	N_ITA and S_ITA gene networks with signals
9	ADCY3	Sazzini et al. 2020	nSL, DIND	N_ITA and S_ITA gene networks with signals
9	ADCY9	Sazzini et al. 2020	nSL, DIND	N_ITA and S_ITA gene networks with signals
9	ADCYAP1R1	Sazzini et al. 2020	nSL, DIND	N_ITA and S_ITA gene networks with signals
9	CACNA1C	Sazzini et al. 2020	nSL, DIND	N_ITA and S_ITA gene networks with signals
9	CACNA1D	Sazzini et al. 2020	nSL, DIND	N_ITA and S_ITA gene networks with signals
9	CACNA1S	Sazzini et al. 2020	nSL, DIND	N_ITA and S_ITA gene networks with signals
9	GLP1R	Sazzini et al. 2020	nSL, DIND	N_ITA and S_ITA gene networks with signals
9	GNAS	Sazzini et al. 2020	nSL, DIND	N_ITA and S_ITA gene networks with signals
9	PRKACA	Sazzini et al. 2020	nSL, DIND	N_ITA and S_ITA gene networks with signals
10	GALNT2	Sazzini et al. 2020	nSL, DIND	N_ITA and S_ITA gene networks with signals
10	GCNT3	Sazzini et al. 2020	nSL, DIND	N_ITA and S_ITA gene networks with signals
10	GALNT10	Sazzini et al. 2020	nSL, DIND	N_ITA and S_ITA gene networks with signals
10	C1GALT1	Sazzini et al. 2020	nSL, DIND	N_ITA and S_ITA gene networks with signals
10	GALNTL1	Sazzini et al. 2020	nSL, DIND	N_ITA and S_ITA gene networks with signals
10	GALNTL6	Sazzini et al. 2020	nSL, DIND	N_ITA and S_ITA gene networks with signals
10	GALNT14	Sazzini et al. 2020	nSL, DIND	N_ITA and S_ITA gene networks with signals
10	GALNT13	Sazzini et al. 2020	nSL, DIND	N_ITA and S_ITA gene networks with signals
10	GALNTL2	Sazzini et al. 2020	nSL, DIND	N_ITA and S_ITA gene networks with signals
10	GALNTL4	Sazzini et al. 2020	nSL, DIND	N_ITA and S_ITA gene networks with signals
11	BMP2	Sazzini et al. 2020	nSL, DIND	N_ITA and S_ITA gene networks with signals
11	FZD2	Sazzini et al. 2020	nSL, DIND	N_ITA and S_ITA gene networks with signals
11	GLI2	Sazzini et al. 2020	nSL, DIND	N_ITA and S_ITA gene networks with signals
11	GLI3	Sazzini et al. 2020	nSL, DIND	N_ITA and S_ITA gene networks with signals
11	PTCH1	Sazzini et al. 2020	nSL, DIND	N_ITA and S_ITA gene networks with signals
11	WNT7A	Sazzini et al. 2020	nSL, DIND	N_ITA and S_ITA gene networks with signals
11	WNT7B	Sazzini et al. 2020	nSL, DIND	N_ITA and S_ITA gene networks with signals
11	WNT8A	Sazzini et al. 2020	nSL, DIND	N_ITA and S_ITA gene networks with signals
11	WNT2B	Sazzini et al. 2020	nSL, DIND	N_ITA and S_ITA gene networks with signals
11	FZD1	Sazzini et al. 2020	nSL, DIND	N_ITA and S_ITA gene networks with signals
11	FZD10	Sazzini et al. 2020	nSL, DIND	N_ITA and S_ITA gene networks with signals
11	WNT4	Sazzini et al. 2020	nSL, DIND	N_ITA and S_ITA gene networks with signals
11	WNT5B	Sazzini et al. 2020	nSL, DIND	N_ITA and S_ITA gene networks with signals
12	GLP-1	Sazzini et al. 2020	nSL, DIND	N_ITA and S_ITA gene networks with signals
13	FoxO	Sazzini et al. 2020	nSL, DIND	N_ITA and S_ITA gene networks with signals
1	FHIT	Cocca et al. 2020	iHS - Main Text	All Italian pops (INGI + TSI), diff markers
2	CSMD1	Cocca et al. 2020	iHS - Main Text	All Italian pops (INGI + TSI), diff markers
3	CNTNAP2	Cocca et al. 2020	iHS - Main Text	All Italian pops (INGI + TSI), diff markers
4	MACROD2	Cocca et al. 2020	iHS - Main Text	All Italian pops (INGI + TSI), diff markers
5	RBFOX1	Cocca et al. 2020	iHS - Main Text	All Italian pops (INGI + TSI), diff markers
6	PTPRD	Cocca et al. 2020	iHS - Main Text	All Italian pops (INGI + TSI), diff markers
1	CCDC15	Cocca et al. 2020	20 SNPs with |iHS|>=2	All Italian pops (INGI + TSI)
2	CNTNAP3	Cocca et al. 2020	20 SNPs with |iHS|>=2	All Italian pops (INGI + TSI)
3	FAM85B	Cocca et al. 2020	20 SNPs with |iHS|>=2	All Italian pops (INGI + TSI)
4	FNDC3A	Cocca et al. 2020	20 SNPs with |iHS|>=2	All Italian pops (INGI + TSI)
5	FOXJ3	Cocca et al. 2020	20 SNPs with |iHS|>=2	All Italian pops (INGI + TSI)
6	FUT8	Cocca et al. 2020	20 SNPs with |iHS|>=2	All Italian pops (INGI + TSI)
7	HIPK3	Cocca et al. 2020	20 SNPs with |iHS|>=2	All Italian pops (INGI + TSI)
8	HLA-DPB1	Cocca et al. 2020	20 SNPs with |iHS|>=2	All Italian pops (INGI + TSI)
9	HTR7	Cocca et al. 2020	20 SNPs with |iHS|>=2	All Italian pops (INGI + TSI)
10	ITCH	Cocca et al. 2020	20 SNPs with |iHS|>=2	All Italian pops (INGI + TSI)
11	KIAA1109	Cocca et al. 2020	20 SNPs with |iHS|>=2	All Italian pops (INGI + TSI)
12	KIAA1328	Cocca et al. 2020	20 SNPs with |iHS|>=2	All Italian pops (INGI + TSI)
13	LINC00662	Cocca et al. 2020	20 SNPs with |iHS|>=2	All Italian pops (INGI + TSI)
14	MELK	Cocca et al. 2020	20 SNPs with |iHS|>=2	All Italian pops (INGI + TSI)
15	MORC3	Cocca et al. 2020	20 SNPs with |iHS|>=2	All Italian pops (INGI + TSI)
16	NCOA3	Cocca et al. 2020	20 SNPs with |iHS|>=2	All Italian pops (INGI + TSI)
17	NSMCE2	Cocca et al. 2020	20 SNPs with |iHS|>=2	All Italian pops (INGI + TSI)
18	PCNX	Cocca et al. 2020	20 SNPs with |iHS|>=2	All Italian pops (INGI + TSI)
19	PEAK1	Cocca et al. 2020	20 SNPs with |iHS|>=2	All Italian pops (INGI + TSI)
20	PHACTR4	Cocca et al. 2020	20 SNPs with |iHS|>=2	All Italian pops (INGI + TSI)
21	PPP1R42	Cocca et al. 2020	20 SNPs with |iHS|>=2	All Italian pops (INGI + TSI)
22	RALGPS2	Cocca et al. 2020	20 SNPs with |iHS|>=2	All Italian pops (INGI + TSI)
23	RBFOX2	Cocca et al. 2020	20 SNPs with |iHS|>=2	All Italian pops (INGI + TSI)
24	RNF13	Cocca et al. 2020	20 SNPs with |iHS|>=2	All Italian pops (INGI + TSI)
25	SMAP1	Cocca et al. 2020	20 SNPs with |iHS|>=2	All Italian pops (INGI + TSI)
26	SPIRE1	Cocca et al. 2020	20 SNPs with |iHS|>=2	All Italian pops (INGI + TSI)
27	STXBP5L	Cocca et al. 2020	20 SNPs with |iHS|>=2	All Italian pops (INGI + TSI)
28	SYCP2	Cocca et al. 2020	20 SNPs with |iHS|>=2	All Italian pops (INGI + TSI)
29	TSSC1	Cocca et al. 2020	20 SNPs with |iHS|>=2	All Italian pops (INGI + TSI)
30	VEZT	Cocca et al. 2020	20 SNPs with |iHS|>=2	All Italian pops (INGI + TSI)
31	VPS13B	Cocca et al. 2020	20 SNPs with |iHS|>=2	All Italian pops (INGI + TSI)
32	CNTNAP2	Cocca et al. 2020	20 SNPs with |iHS|>=2	All Italian pops (INGI + TSI)
33	CSMD1	Cocca et al. 2020	20 SNPs with |iHS|>=2	All Italian pops (INGI + TSI)
34	FHIT	Cocca et al. 2020	20 SNPs with |iHS|>=2	All Italian pops (INGI + TSI)
35	MACROD2	Cocca et al. 2020	20 SNPs with |iHS|>=2	All Italian pops (INGI + TSI)
36	PTPRD	Cocca et al. 2020	20 SNPs with |iHS|>=2	All Italian pops (INGI + TSI)
37	RBFOX1	Cocca et al. 2020	20 SNPs with |iHS|>=2	All Italian pops (INGI + TSI)
1	CEP104	Cocca et al. 2020	20 SNPs with |iHS|>=2	TSI
2	CSMD2	Cocca et al. 2020	20 SNPs with |iHS|>=2	TSI
3	OSCP1	Cocca et al. 2020	20 SNPs with |iHS|>=2	TSI
4	NSUN4	Cocca et al. 2020	20 SNPs with |iHS|>=2	TSI
5	AGBL4	Cocca et al. 2020	20 SNPs with |iHS|>=2	TSI
6	DAB1	Cocca et al. 2020	20 SNPs with |iHS|>=2	TSI
7	FGGY	Cocca et al. 2020	20 SNPs with |iHS|>=2	TSI
8	LPHN2	Cocca et al. 2020	20 SNPs with |iHS|>=2	TSI
9	SYDE2	Cocca et al. 2020	20 SNPs with |iHS|>=2	TSI
10	COL24A1	Cocca et al. 2020	20 SNPs with |iHS|>=2	TSI
11	BCAR3	Cocca et al. 2020	20 SNPs with |iHS|>=2	TSI
12	DPYD	Cocca et al. 2020	20 SNPs with |iHS|>=2	TSI
13	MAN1A2	Cocca et al. 2020	20 SNPs with |iHS|>=2	TSI
14	ATF6	Cocca et al. 2020	20 SNPs with |iHS|>=2	TSI
15	NUF2	Cocca et al. 2020	20 SNPs with |iHS|>=2	TSI
16	DNM3	Cocca et al. 2020	20 SNPs with |iHS|>=2	TSI
17	RABGAP1L	Cocca et al. 2020	20 SNPs with |iHS|>=2	TSI
18	SOAT1	Cocca et al. 2020	20 SNPs with |iHS|>=2	TSI
19	AXDND1	Cocca et al. 2020	20 SNPs with |iHS|>=2	TSI
20	LAMC2	Cocca et al. 2020	20 SNPs with |iHS|>=2	TSI
21	LINC00467	Cocca et al. 2020	20 SNPs with |iHS|>=2	TSI
22	CDC42BPA	Cocca et al. 2020	20 SNPs with |iHS|>=2	TSI
23	EGLN1	Cocca et al. 2020	20 SNPs with |iHS|>=2	TSI
24	PCNXL2	Cocca et al. 2020	20 SNPs with |iHS|>=2	TSI
25	PDIA6	Cocca et al. 2020	20 SNPs with |iHS|>=2	TSI
26	SLC8A1	Cocca et al. 2020	20 SNPs with |iHS|>=2	TSI
27	NRXN1	Cocca et al. 2020	20 SNPs with |iHS|>=2	TSI
28	WDPCP	Cocca et al. 2020	20 SNPs with |iHS|>=2	TSI
29	AFTPH	Cocca et al. 2020	20 SNPs with |iHS|>=2	TSI
30	EXOC6B	Cocca et al. 2020	20 SNPs with |iHS|>=2	TSI
31	SLC4A5	Cocca et al. 2020	20 SNPs with |iHS|>=2	TSI
32	LRRTM4	Cocca et al. 2020	20 SNPs with |iHS|>=2	TSI
33	CTNNA2	Cocca et al. 2020	20 SNPs with |iHS|>=2	TSI
34	MERTK	Cocca et al. 2020	20 SNPs with |iHS|>=2	TSI
35	ACTR3	Cocca et al. 2020	20 SNPs with |iHS|>=2	TSI
36	DPP10	Cocca et al. 2020	20 SNPs with |iHS|>=2	TSI
37	CLASP1	Cocca et al. 2020	20 SNPs with |iHS|>=2	TSI
38	THSD7B	Cocca et al. 2020	20 SNPs with |iHS|>=2	TSI
39	LRP1B	Cocca et al. 2020	20 SNPs with |iHS|>=2	TSI
40	ARHGAP15	Cocca et al. 2020	20 SNPs with |iHS|>=2	TSI
41	SCN2A	Cocca et al. 2020	20 SNPs with |iHS|>=2	TSI
42	CCDC173	Cocca et al. 2020	20 SNPs with |iHS|>=2	TSI
43	ZNF385B	Cocca et al. 2020	20 SNPs with |iHS|>=2	TSI
44	COL5A2	Cocca et al. 2020	20 SNPs with |iHS|>=2	TSI
45	CCNYL1	Cocca et al. 2020	20 SNPs with |iHS|>=2	TSI
46	DIRC3	Cocca et al. 2020	20 SNPs with |iHS|>=2	TSI
47	KCNE4	Cocca et al. 2020	20 SNPs with |iHS|>=2	TSI
48	AP1S3	Cocca et al. 2020	20 SNPs with |iHS|>=2	TSI
49	PID1	Cocca et al. 2020	20 SNPs with |iHS|>=2	TSI
50	LMCD1-AS1	Cocca et al. 2020	20 SNPs with |iHS|>=2	TSI
51	DAZL	Cocca et al. 2020	20 SNPs with |iHS|>=2	TSI
52	ZNF385D	Cocca et al. 2020	20 SNPs with |iHS|>=2	TSI
53	EXOG	Cocca et al. 2020	20 SNPs with |iHS|>=2	TSI
54	DAG1	Cocca et al. 2020	20 SNPs with |iHS|>=2	TSI
55	RBM6	Cocca et al. 2020	20 SNPs with |iHS|>=2	TSI
56	ERC2	Cocca et al. 2020	20 SNPs with |iHS|>=2	TSI
57	DENND6A	Cocca et al. 2020	20 SNPs with |iHS|>=2	TSI
58	FHIT	Cocca et al. 2020	20 SNPs with |iHS|>=2	TSI
59	FAM19A1	Cocca et al. 2020	20 SNPs with |iHS|>=2	TSI
60	ROBO2	Cocca et al. 2020	20 SNPs with |iHS|>=2	TSI
61	ROBO1	Cocca et al. 2020	20 SNPs with |iHS|>=2	TSI
62	ZPLD1	Cocca et al. 2020	20 SNPs with |iHS|>=2	TSI
63	CBLB	Cocca et al. 2020	20 SNPs with |iHS|>=2	TSI
64	CD96	Cocca et al. 2020	20 SNPs with |iHS|>=2	TSI
65	LSAMP	Cocca et al. 2020	20 SNPs with |iHS|>=2	TSI
66	MYLK	Cocca et al. 2020	20 SNPs with |iHS|>=2	TSI
67	RAB7A	Cocca et al. 2020	20 SNPs with |iHS|>=2	TSI
68	PIK3R4	Cocca et al. 2020	20 SNPs with |iHS|>=2	TSI
69	CPNE4	Cocca et al. 2020	20 SNPs with |iHS|>=2	TSI
70	EPHB1	Cocca et al. 2020	20 SNPs with |iHS|>=2	TSI
71	IQCJ-SCHIP1	Cocca et al. 2020	20 SNPs with |iHS|>=2	TSI
72	IL12A-AS1	Cocca et al. 2020	20 SNPs with |iHS|>=2	TSI
73	MECOM	Cocca et al. 2020	20 SNPs with |iHS|>=2	TSI
74	TMEM212	Cocca et al. 2020	20 SNPs with |iHS|>=2	TSI
75	NLGN1	Cocca et al. 2020	20 SNPs with |iHS|>=2	TSI
76	NAALADL2	Cocca et al. 2020	20 SNPs with |iHS|>=2	TSI
77	CCDC39	Cocca et al. 2020	20 SNPs with |iHS|>=2	TSI
78	TPRG1	Cocca et al. 2020	20 SNPs with |iHS|>=2	TSI
79	CCDC50	Cocca et al. 2020	20 SNPs with |iHS|>=2	TSI
80	PAK2	Cocca et al. 2020	20 SNPs with |iHS|>=2	TSI
81	KCNIP4	Cocca et al. 2020	20 SNPs with |iHS|>=2	TSI
82	GPR125	Cocca et al. 2020	20 SNPs with |iHS|>=2	TSI
83	APBB2	Cocca et al. 2020	20 SNPs with |iHS|>=2	TSI
84	COX7B2	Cocca et al. 2020	20 SNPs with |iHS|>=2	TSI
85	ANTXR2	Cocca et al. 2020	20 SNPs with |iHS|>=2	TSI
86	SEC31A	Cocca et al. 2020	20 SNPs with |iHS|>=2	TSI
87	CCSER1	Cocca et al. 2020	20 SNPs with |iHS|>=2	TSI
88	BMPR1B	Cocca et al. 2020	20 SNPs with |iHS|>=2	TSI
89	UBE2D3	Cocca et al. 2020	20 SNPs with |iHS|>=2	TSI
90	NPNT	Cocca et al. 2020	20 SNPs with |iHS|>=2	TSI
91	OSTC	Cocca et al. 2020	20 SNPs with |iHS|>=2	TSI
92	COL25A1	Cocca et al. 2020	20 SNPs with |iHS|>=2	TSI
93	SEC24B-AS1	Cocca et al. 2020	20 SNPs with |iHS|>=2	TSI
94	ENPEP	Cocca et al. 2020	20 SNPs with |iHS|>=2	TSI
95	INPP4B	Cocca et al. 2020	20 SNPs with |iHS|>=2	TSI
96	SH3D19	Cocca et al. 2020	20 SNPs with |iHS|>=2	TSI
97	FAM160A1	Cocca et al. 2020	20 SNPs with |iHS|>=2	TSI
98	RXFP1	Cocca et al. 2020	20 SNPs with |iHS|>=2	TSI
99	FSTL5	Cocca et al. 2020	20 SNPs with |iHS|>=2	TSI
100	LINC01060	Cocca et al. 2020	20 SNPs with |iHS|>=2	TSI
101	CDH12	Cocca et al. 2020	20 SNPs with |iHS|>=2	TSI
102	ZFR	Cocca et al. 2020	20 SNPs with |iHS|>=2	TSI
103	C7	Cocca et al. 2020	20 SNPs with |iHS|>=2	TSI
104	SLCO6A1	Cocca et al. 2020	20 SNPs with |iHS|>=2	TSI
105	FER	Cocca et al. 2020	20 SNPs with |iHS|>=2	TSI
106	PJA2	Cocca et al. 2020	20 SNPs with |iHS|>=2	TSI
107	TMEM232	Cocca et al. 2020	20 SNPs with |iHS|>=2	TSI
108	MCC	Cocca et al. 2020	20 SNPs with |iHS|>=2	TSI
109	ARHGAP26	Cocca et al. 2020	20 SNPs with |iHS|>=2	TSI
110	TCERG1	Cocca et al. 2020	20 SNPs with |iHS|>=2	TSI
111	TENM2	Cocca et al. 2020	20 SNPs with |iHS|>=2	TSI
112	RARS	Cocca et al. 2020	20 SNPs with |iHS|>=2	TSI
113	STK10	Cocca et al. 2020	20 SNPs with |iHS|>=2	TSI
114	CNOT6	Cocca et al. 2020	20 SNPs with |iHS|>=2	TSI
115	EXOC2	Cocca et al. 2020	20 SNPs with |iHS|>=2	TSI
116	CAGE1	Cocca et al. 2020	20 SNPs with |iHS|>=2	TSI
117	BLOC1S5-TXNDC5	Cocca et al. 2020	20 SNPs with |iHS|>=2	TSI
118	OFCC1	Cocca et al. 2020	20 SNPs with |iHS|>=2	TSI
119	CDKAL1	Cocca et al. 2020	20 SNPs with |iHS|>=2	TSI
120	CASC15	Cocca et al. 2020	20 SNPs with |iHS|>=2	TSI
121	HCG18	Cocca et al. 2020	20 SNPs with |iHS|>=2	TSI
122	HCP5	Cocca et al. 2020	20 SNPs with |iHS|>=2	TSI
123	C6orf10	Cocca et al. 2020	20 SNPs with |iHS|>=2	TSI
124	HLA-DRB9	Cocca et al. 2020	20 SNPs with |iHS|>=2	TSI
125	HLA-DRB6	Cocca et al. 2020	20 SNPs with |iHS|>=2	TSI
126	HLA-DRB1	Cocca et al. 2020	20 SNPs with |iHS|>=2	TSI
127	HLA-DQA1	Cocca et al. 2020	20 SNPs with |iHS|>=2	TSI
128	HLA-DQB1	Cocca et al. 2020	20 SNPs with |iHS|>=2	TSI
129	COL21A1	Cocca et al. 2020	20 SNPs with |iHS|>=2	TSI
130	KHDRBS2	Cocca et al. 2020	20 SNPs with |iHS|>=2	TSI
131	EYS	Cocca et al. 2020	20 SNPs with |iHS|>=2	TSI
132	GRIK2	Cocca et al. 2020	20 SNPs with |iHS|>=2	TSI
133	GTF3C6	Cocca et al. 2020	20 SNPs with |iHS|>=2	TSI
134	LAMA2	Cocca et al. 2020	20 SNPs with |iHS|>=2	TSI
135	SYNE1	Cocca et al. 2020	20 SNPs with |iHS|>=2	TSI
136	PARK2	Cocca et al. 2020	20 SNPs with |iHS|>=2	TSI
137	PDE10A	Cocca et al. 2020	20 SNPs with |iHS|>=2	TSI
138	FOXK1	Cocca et al. 2020	20 SNPs with |iHS|>=2	TSI
139	RPA3-AS1	Cocca et al. 2020	20 SNPs with |iHS|>=2	TSI
140	DGKB	Cocca et al. 2020	20 SNPs with |iHS|>=2	TSI
141	AGMO	Cocca et al. 2020	20 SNPs with |iHS|>=2	TSI
142	HDAC9	Cocca et al. 2020	20 SNPs with |iHS|>=2	TSI
143	AVL9	Cocca et al. 2020	20 SNPs with |iHS|>=2	TSI
144	SFRP4	Cocca et al. 2020	20 SNPs with |iHS|>=2	TSI
145	VPS41	Cocca et al. 2020	20 SNPs with |iHS|>=2	TSI
146	POU6F2	Cocca et al. 2020	20 SNPs with |iHS|>=2	TSI
147	HECW1	Cocca et al. 2020	20 SNPs with |iHS|>=2	TSI
148	ABCA13	Cocca et al. 2020	20 SNPs with |iHS|>=2	TSI
149	ZNF680	Cocca et al. 2020	20 SNPs with |iHS|>=2	TSI
150	TYW1	Cocca et al. 2020	20 SNPs with |iHS|>=2	TSI
151	TYW1B	Cocca et al. 2020	20 SNPs with |iHS|>=2	TSI
152	ZNF804B	Cocca et al. 2020	20 SNPs with |iHS|>=2	TSI
153	STEAP2-AS1	Cocca et al. 2020	20 SNPs with |iHS|>=2	TSI
154	CDK14	Cocca et al. 2020	20 SNPs with |iHS|>=2	TSI
155	FBXL13	Cocca et al. 2020	20 SNPs with |iHS|>=2	TSI
156	SLC26A5	Cocca et al. 2020	20 SNPs with |iHS|>=2	TSI
157	FOXP2	Cocca et al. 2020	20 SNPs with |iHS|>=2	TSI
158	CADPS2	Cocca et al. 2020	20 SNPs with |iHS|>=2	TSI
159	GRM8	Cocca et al. 2020	20 SNPs with |iHS|>=2	TSI
160	PLXNA4	Cocca et al. 2020	20 SNPs with |iHS|>=2	TSI
161	TTC26	Cocca et al. 2020	20 SNPs with |iHS|>=2	TSI
162	LUC7L2	Cocca et al. 2020	20 SNPs with |iHS|>=2	TSI
163	CNTNAP2	Cocca et al. 2020	20 SNPs with |iHS|>=2	TSI
164	DPP6	Cocca et al. 2020	20 SNPs with |iHS|>=2	TSI
165	CSMD1	Cocca et al. 2020	20 SNPs with |iHS|>=2	TSI
166	SGCZ	Cocca et al. 2020	20 SNPs with |iHS|>=2	TSI
167	NRG1	Cocca et al. 2020	20 SNPs with |iHS|>=2	TSI
168	ADAM3A	Cocca et al. 2020	20 SNPs with |iHS|>=2	TSI
169	PCMTD1	Cocca et al. 2020	20 SNPs with |iHS|>=2	TSI
170	ASPH	Cocca et al. 2020	20 SNPs with |iHS|>=2	TSI
171	NKAIN3	Cocca et al. 2020	20 SNPs with |iHS|>=2	TSI
172	KCNB2	Cocca et al. 2020	20 SNPs with |iHS|>=2	TSI
173	GDAP1	Cocca et al. 2020	20 SNPs with |iHS|>=2	TSI
174	CNBD1	Cocca et al. 2020	20 SNPs with |iHS|>=2	TSI
175	STK3	Cocca et al. 2020	20 SNPs with |iHS|>=2	TSI
176	COL14A1	Cocca et al. 2020	20 SNPs with |iHS|>=2	TSI
177	WDYHV1	Cocca et al. 2020	20 SNPs with |iHS|>=2	TSI
178	SQLE	Cocca et al. 2020	20 SNPs with |iHS|>=2	TSI
179	DOCK8	Cocca et al. 2020	20 SNPs with |iHS|>=2	TSI
180	KANK1	Cocca et al. 2020	20 SNPs with |iHS|>=2	TSI
181	DMRT1	Cocca et al. 2020	20 SNPs with |iHS|>=2	TSI
182	SMARCA2	Cocca et al. 2020	20 SNPs with |iHS|>=2	TSI
183	KDM4C	Cocca et al. 2020	20 SNPs with |iHS|>=2	TSI
184	PTPRD	Cocca et al. 2020	20 SNPs with |iHS|>=2	TSI
185	BNC2	Cocca et al. 2020	20 SNPs with |iHS|>=2	TSI
186	LINGO2	Cocca et al. 2020	20 SNPs with |iHS|>=2	TSI
187	UBE2R2	Cocca et al. 2020	20 SNPs with |iHS|>=2	TSI
188	GNE	Cocca et al. 2020	20 SNPs with |iHS|>=2	TSI
189	TMC1	Cocca et al. 2020	20 SNPs with |iHS|>=2	TSI
190	SLC44A1	Cocca et al. 2020	20 SNPs with |iHS|>=2	TSI
191	SVEP1	Cocca et al. 2020	20 SNPs with |iHS|>=2	TSI
192	UPF2	Cocca et al. 2020	20 SNPs with |iHS|>=2	TSI
193	FRMD4A	Cocca et al. 2020	20 SNPs with |iHS|>=2	TSI
194	MALRD1	Cocca et al. 2020	20 SNPs with |iHS|>=2	TSI
195	GPR158	Cocca et al. 2020	20 SNPs with |iHS|>=2	TSI
196	MYO3A	Cocca et al. 2020	20 SNPs with |iHS|>=2	TSI
197	SVIL	Cocca et al. 2020	20 SNPs with |iHS|>=2	TSI
198	SGMS1	Cocca et al. 2020	20 SNPs with |iHS|>=2	TSI
199	PCDH15	Cocca et al. 2020	20 SNPs with |iHS|>=2	TSI
200	CTNNA3	Cocca et al. 2020	20 SNPs with |iHS|>=2	TSI
201	DDX50	Cocca et al. 2020	20 SNPs with |iHS|>=2	TSI
202	NUDT13	Cocca et al. 2020	20 SNPs with |iHS|>=2	TSI
203	TTC18	Cocca et al. 2020	20 SNPs with |iHS|>=2	TSI
204	NRG3	Cocca et al. 2020	20 SNPs with |iHS|>=2	TSI
205	GRID1	Cocca et al. 2020	20 SNPs with |iHS|>=2	TSI
206	HELLS	Cocca et al. 2020	20 SNPs with |iHS|>=2	TSI
207	RRP12	Cocca et al. 2020	20 SNPs with |iHS|>=2	TSI
208	VWA2	Cocca et al. 2020	20 SNPs with |iHS|>=2	TSI
209	WDR11	Cocca et al. 2020	20 SNPs with |iHS|>=2	TSI
210	OAT	Cocca et al. 2020	20 SNPs with |iHS|>=2	TSI
211	GLRX3	Cocca et al. 2020	20 SNPs with |iHS|>=2	TSI
212	SPRN	Cocca et al. 2020	20 SNPs with |iHS|>=2	TSI
213	TOLLIP	Cocca et al. 2020	20 SNPs with |iHS|>=2	TSI
214	HBE1	Cocca et al. 2020	20 SNPs with |iHS|>=2	TSI
215	SWAP70	Cocca et al. 2020	20 SNPs with |iHS|>=2	TSI
216	LDHC	Cocca et al. 2020	20 SNPs with |iHS|>=2	TSI
217	NELL1	Cocca et al. 2020	20 SNPs with |iHS|>=2	TSI
218	TCP11L1	Cocca et al. 2020	20 SNPs with |iHS|>=2	TSI
219	CAPRIN1	Cocca et al. 2020	20 SNPs with |iHS|>=2	TSI
220	PDHX	Cocca et al. 2020	20 SNPs with |iHS|>=2	TSI
221	LRRC4C	Cocca et al. 2020	20 SNPs with |iHS|>=2	TSI
222	ACER3	Cocca et al. 2020	20 SNPs with |iHS|>=2	TSI
223	DLG2	Cocca et al. 2020	20 SNPs with |iHS|>=2	TSI
224	TMEM135	Cocca et al. 2020	20 SNPs with |iHS|>=2	TSI
225	CNTN5	Cocca et al. 2020	20 SNPs with |iHS|>=2	TSI
226	ARHGAP42	Cocca et al. 2020	20 SNPs with |iHS|>=2	TSI
227	KIRREL3	Cocca et al. 2020	20 SNPs with |iHS|>=2	TSI
228	OPCML	Cocca et al. 2020	20 SNPs with |iHS|>=2	TSI
229	CACNA1C	Cocca et al. 2020	20 SNPs with |iHS|>=2	TSI
230	STYK1	Cocca et al. 2020	20 SNPs with |iHS|>=2	TSI
231	RERGL	Cocca et al. 2020	20 SNPs with |iHS|>=2	TSI
232	SLCO1B7	Cocca et al. 2020	20 SNPs with |iHS|>=2	TSI
233	SLCO1B1	Cocca et al. 2020	20 SNPs with |iHS|>=2	TSI
234	ITPR2	Cocca et al. 2020	20 SNPs with |iHS|>=2	TSI
235	SLC4A8	Cocca et al. 2020	20 SNPs with |iHS|>=2	TSI
236	MRPL42	Cocca et al. 2020	20 SNPs with |iHS|>=2	TSI
237	KSR2	Cocca et al. 2020	20 SNPs with |iHS|>=2	TSI
238	PHF2P2	Cocca et al. 2020	20 SNPs with |iHS|>=2	TSI
239	ATP8A2	Cocca et al. 2020	20 SNPs with |iHS|>=2	TSI
240	PDX1-AS1	Cocca et al. 2020	20 SNPs with |iHS|>=2	TSI
241	NBEA	Cocca et al. 2020	20 SNPs with |iHS|>=2	TSI
242	DGKH	Cocca et al. 2020	20 SNPs with |iHS|>=2	TSI
243	SUGT1	Cocca et al. 2020	20 SNPs with |iHS|>=2	TSI
244	PCDH9	Cocca et al. 2020	20 SNPs with |iHS|>=2	TSI
245	LINC01049	Cocca et al. 2020	20 SNPs with |iHS|>=2	TSI
246	GPC6	Cocca et al. 2020	20 SNPs with |iHS|>=2	TSI
247	NALCN	Cocca et al. 2020	20 SNPs with |iHS|>=2	TSI
248	MYO16	Cocca et al. 2020	20 SNPs with |iHS|>=2	TSI
249	TUBGCP3	Cocca et al. 2020	20 SNPs with |iHS|>=2	TSI
250	TRIM9	Cocca et al. 2020	20 SNPs with |iHS|>=2	TSI
251	FBXO34	Cocca et al. 2020	20 SNPs with |iHS|>=2	TSI
252	GPHN	Cocca et al. 2020	20 SNPs with |iHS|>=2	TSI
253	LIN52	Cocca et al. 2020	20 SNPs with |iHS|>=2	TSI
254	NRXN3	Cocca et al. 2020	20 SNPs with |iHS|>=2	TSI
255	CEP128	Cocca et al. 2020	20 SNPs with |iHS|>=2	TSI
256	CATSPERB	Cocca et al. 2020	20 SNPs with |iHS|>=2	TSI
257	EVL	Cocca et al. 2020	20 SNPs with |iHS|>=2	TSI
258	GABRB3	Cocca et al. 2020	20 SNPs with |iHS|>=2	TSI
259	ARHGAP11B	Cocca et al. 2020	20 SNPs with |iHS|>=2	TSI
260	TP53BP1	Cocca et al. 2020	20 SNPs with |iHS|>=2	TSI
261	ATP8B4	Cocca et al. 2020	20 SNPs with |iHS|>=2	TSI
262	DYX1C1-CCPG1	Cocca et al. 2020	20 SNPs with |iHS|>=2	TSI
263	FAM63B	Cocca et al. 2020	20 SNPs with |iHS|>=2	TSI
264	MYO1E	Cocca et al. 2020	20 SNPs with |iHS|>=2	TSI
265	MAP2K5	Cocca et al. 2020	20 SNPs with |iHS|>=2	TSI
266	BLM	Cocca et al. 2020	20 SNPs with |iHS|>=2	TSI
267	SV2B	Cocca et al. 2020	20 SNPs with |iHS|>=2	TSI
268	ADAMTS17	Cocca et al. 2020	20 SNPs with |iHS|>=2	TSI
269	WDR90	Cocca et al. 2020	20 SNPs with |iHS|>=2	TSI
270	RBFOX1	Cocca et al. 2020	20 SNPs with |iHS|>=2	TSI
271	GRIN2A	Cocca et al. 2020	20 SNPs with |iHS|>=2	TSI
272	DNAH3	Cocca et al. 2020	20 SNPs with |iHS|>=2	TSI
273	DYNC1LI2	Cocca et al. 2020	20 SNPs with |iHS|>=2	TSI
274	HYDIN	Cocca et al. 2020	20 SNPs with |iHS|>=2	TSI
275	CNTNAP4	Cocca et al. 2020	20 SNPs with |iHS|>=2	TSI
276	WWOX	Cocca et al. 2020	20 SNPs with |iHS|>=2	TSI
277	CDH13	Cocca et al. 2020	20 SNPs with |iHS|>=2	TSI
278	FANCA	Cocca et al. 2020	20 SNPs with |iHS|>=2	TSI
279	ARHGAP44	Cocca et al. 2020	20 SNPs with |iHS|>=2	TSI
280	TVP23C	Cocca et al. 2020	20 SNPs with |iHS|>=2	TSI
281	COPS3	Cocca et al. 2020	20 SNPs with |iHS|>=2	TSI
282	NUFIP2	Cocca et al. 2020	20 SNPs with |iHS|>=2	TSI
283	ATAD5	Cocca et al. 2020	20 SNPs with |iHS|>=2	TSI
284	ASIC2	Cocca et al. 2020	20 SNPs with |iHS|>=2	TSI
285	BRCA1	Cocca et al. 2020	20 SNPs with |iHS|>=2	TSI
286	TTLL6	Cocca et al. 2020	20 SNPs with |iHS|>=2	TSI
287	GDPD1	Cocca et al. 2020	20 SNPs with |iHS|>=2	TSI
288	PRKCA	Cocca et al. 2020	20 SNPs with |iHS|>=2	TSI
289	NPLOC4	Cocca et al. 2020	20 SNPs with |iHS|>=2	TSI
290	DLGAP1	Cocca et al. 2020	20 SNPs with |iHS|>=2	TSI
291	L3MBTL4	Cocca et al. 2020	20 SNPs with |iHS|>=2	TSI
292	PTPRM	Cocca et al. 2020	20 SNPs with |iHS|>=2	TSI
293	PSMG2	Cocca et al. 2020	20 SNPs with |iHS|>=2	TSI
294	DSC3	Cocca et al. 2020	20 SNPs with |iHS|>=2	TSI
295	CCDC178	Cocca et al. 2020	20 SNPs with |iHS|>=2	TSI
296	MAPRE2	Cocca et al. 2020	20 SNPs with |iHS|>=2	TSI
297	LINC00907	Cocca et al. 2020	20 SNPs with |iHS|>=2	TSI
298	DCC	Cocca et al. 2020	20 SNPs with |iHS|>=2	TSI
299	TMX3	Cocca et al. 2020	20 SNPs with |iHS|>=2	TSI
300	ZNF57	Cocca et al. 2020	20 SNPs with |iHS|>=2	TSI
301	CEP89	Cocca et al. 2020	20 SNPs with |iHS|>=2	TSI
302	GPATCH1	Cocca et al. 2020	20 SNPs with |iHS|>=2	TSI
303	SIPA1L3	Cocca et al. 2020	20 SNPs with |iHS|>=2	TSI
304	ZNF404	Cocca et al. 2020	20 SNPs with |iHS|>=2	TSI
305	CRLS1	Cocca et al. 2020	20 SNPs with |iHS|>=2	TSI
306	PLCB4	Cocca et al. 2020	20 SNPs with |iHS|>=2	TSI
307	MACROD2	Cocca et al. 2020	20 SNPs with |iHS|>=2	TSI
308	CHD6	Cocca et al. 2020	20 SNPs with |iHS|>=2	TSI
309	GRIK1	Cocca et al. 2020	20 SNPs with |iHS|>=2	TSI
310	RCAN1	Cocca et al. 2020	20 SNPs with |iHS|>=2	TSI
311	DOPEY2	Cocca et al. 2020	20 SNPs with |iHS|>=2	TSI
312	BRWD1	Cocca et al. 2020	20 SNPs with |iHS|>=2	TSI
313	DSCAM	Cocca et al. 2020	20 SNPs with |iHS|>=2	TSI
314	CECR2	Cocca et al. 2020	20 SNPs with |iHS|>=2	TSI
315	DGCR2	Cocca et al. 2020	20 SNPs with |iHS|>=2	TSI
316	CRKL	Cocca et al. 2020	20 SNPs with |iHS|>=2	TSI
317	SLC5A1	Cocca et al. 2020	20 SNPs with |iHS|>=2	TSI
318	TEX33	Cocca et al. 2020	20 SNPs with |iHS|>=2	TSI
319	MEI1	Cocca et al. 2020	20 SNPs with |iHS|>=2	TSI
320	EFCAB6	Cocca et al. 2020	20 SNPs with |iHS|>=2	TSI
321	TBC1D22A	Cocca et al. 2020	20 SNPs with |iHS|>=2	TSI
1	EIF4G3	Cocca et al. 2020	20 SNPs with |iHS|>=2	CAR
2	MACF1	Cocca et al. 2020	20 SNPs with |iHS|>=2	CAR
3	ATPAF1	Cocca et al. 2020	20 SNPs with |iHS|>=2	CAR
4	AGBL4	Cocca et al. 2020	20 SNPs with |iHS|>=2	CAR
5	ZFYVE9	Cocca et al. 2020	20 SNPs with |iHS|>=2	CAR
6	ZCCHC11	Cocca et al. 2020	20 SNPs with |iHS|>=2	CAR
7	DAB1	Cocca et al. 2020	20 SNPs with |iHS|>=2	CAR
8	HS2ST1	Cocca et al. 2020	20 SNPs with |iHS|>=2	CAR
9	BCAR3	Cocca et al. 2020	20 SNPs with |iHS|>=2	CAR
10	NME7	Cocca et al. 2020	20 SNPs with |iHS|>=2	CAR
11	RC3H1	Cocca et al. 2020	20 SNPs with |iHS|>=2	CAR
12	RABGAP1L	Cocca et al. 2020	20 SNPs with |iHS|>=2	CAR
13	TNR	Cocca et al. 2020	20 SNPs with |iHS|>=2	CAR
14	CFHR3	Cocca et al. 2020	20 SNPs with |iHS|>=2	CAR
15	SMYD2	Cocca et al. 2020	20 SNPs with |iHS|>=2	CAR
16	DNAH14	Cocca et al. 2020	20 SNPs with |iHS|>=2	CAR
17	PCNXL2	Cocca et al. 2020	20 SNPs with |iHS|>=2	CAR
18	RGS7	Cocca et al. 2020	20 SNPs with |iHS|>=2	CAR
19	AKT3	Cocca et al. 2020	20 SNPs with |iHS|>=2	CAR
20	SMYD3	Cocca et al. 2020	20 SNPs with |iHS|>=2	CAR
21	SNTG2	Cocca et al. 2020	20 SNPs with |iHS|>=2	CAR
22	MYT1L	Cocca et al. 2020	20 SNPs with |iHS|>=2	CAR
23	SLC8A1	Cocca et al. 2020	20 SNPs with |iHS|>=2	CAR
24	SRBD1	Cocca et al. 2020	20 SNPs with |iHS|>=2	CAR
25	NRXN1	Cocca et al. 2020	20 SNPs with |iHS|>=2	CAR
26	CCDC88A	Cocca et al. 2020	20 SNPs with |iHS|>=2	CAR
27	RAB11FIP5	Cocca et al. 2020	20 SNPs with |iHS|>=2	CAR
28	LRRTM4	Cocca et al. 2020	20 SNPs with |iHS|>=2	CAR
29	CTNNA2	Cocca et al. 2020	20 SNPs with |iHS|>=2	CAR
30	CNTNAP5	Cocca et al. 2020	20 SNPs with |iHS|>=2	CAR
31	ARHGEF4	Cocca et al. 2020	20 SNPs with |iHS|>=2	CAR
32	NCKAP5	Cocca et al. 2020	20 SNPs with |iHS|>=2	CAR
33	ZRANB3	Cocca et al. 2020	20 SNPs with |iHS|>=2	CAR
34	LRP1B	Cocca et al. 2020	20 SNPs with |iHS|>=2	CAR
35	GALNT13	Cocca et al. 2020	20 SNPs with |iHS|>=2	CAR
36	UPP2	Cocca et al. 2020	20 SNPs with |iHS|>=2	CAR
37	SLC4A10	Cocca et al. 2020	20 SNPs with |iHS|>=2	CAR
38	XIRP2	Cocca et al. 2020	20 SNPs with |iHS|>=2	CAR
39	UBR3	Cocca et al. 2020	20 SNPs with |iHS|>=2	CAR
40	PDK1	Cocca et al. 2020	20 SNPs with |iHS|>=2	CAR
41	MAP2	Cocca et al. 2020	20 SNPs with |iHS|>=2	CAR
42	ERBB4	Cocca et al. 2020	20 SNPs with |iHS|>=2	CAR
43	LRRFIP1	Cocca et al. 2020	20 SNPs with |iHS|>=2	CAR
44	HDAC4	Cocca et al. 2020	20 SNPs with |iHS|>=2	CAR
45	CNTN4	Cocca et al. 2020	20 SNPs with |iHS|>=2	CAR
46	RAD18	Cocca et al. 2020	20 SNPs with |iHS|>=2	CAR
47	DOCK3	Cocca et al. 2020	20 SNPs with |iHS|>=2	CAR
48	ARHGEF3	Cocca et al. 2020	20 SNPs with |iHS|>=2	CAR
49	FHIT	Cocca et al. 2020	20 SNPs with |iHS|>=2	CAR
50	MITF	Cocca et al. 2020	20 SNPs with |iHS|>=2	CAR
51	FOXP1	Cocca et al. 2020	20 SNPs with |iHS|>=2	CAR
52	ROBO2	Cocca et al. 2020	20 SNPs with |iHS|>=2	CAR
53	ZPLD1	Cocca et al. 2020	20 SNPs with |iHS|>=2	CAR
54	PHLDB2	Cocca et al. 2020	20 SNPs with |iHS|>=2	CAR
55	LSAMP	Cocca et al. 2020	20 SNPs with |iHS|>=2	CAR
56	TMEM108	Cocca et al. 2020	20 SNPs with |iHS|>=2	CAR
57	RYK	Cocca et al. 2020	20 SNPs with |iHS|>=2	CAR
58	NAALADL2	Cocca et al. 2020	20 SNPs with |iHS|>=2	CAR
59	VPS8	Cocca et al. 2020	20 SNPs with |iHS|>=2	CAR
60	MAP3K13	Cocca et al. 2020	20 SNPs with |iHS|>=2	CAR
61	TMEM128	Cocca et al. 2020	20 SNPs with |iHS|>=2	CAR
62	STK32B	Cocca et al. 2020	20 SNPs with |iHS|>=2	CAR
63	JAKMIP1	Cocca et al. 2020	20 SNPs with |iHS|>=2	CAR
64	KCNIP4	Cocca et al. 2020	20 SNPs with |iHS|>=2	CAR
65	CSN1S2AP	Cocca et al. 2020	20 SNPs with |iHS|>=2	CAR
66	SLC4A4	Cocca et al. 2020	20 SNPs with |iHS|>=2	CAR
67	FRAS1	Cocca et al. 2020	20 SNPs with |iHS|>=2	CAR
68	C4orf22	Cocca et al. 2020	20 SNPs with |iHS|>=2	CAR
69	HERC3	Cocca et al. 2020	20 SNPs with |iHS|>=2	CAR
70	CCSER1	Cocca et al. 2020	20 SNPs with |iHS|>=2	CAR
71	HADH	Cocca et al. 2020	20 SNPs with |iHS|>=2	CAR
72	COL25A1	Cocca et al. 2020	20 SNPs with |iHS|>=2	CAR
73	INPP4B	Cocca et al. 2020	20 SNPs with |iHS|>=2	CAR
74	ARHGAP10	Cocca et al. 2020	20 SNPs with |iHS|>=2	CAR
75	RXFP1	Cocca et al. 2020	20 SNPs with |iHS|>=2	CAR
76	TMEM192	Cocca et al. 2020	20 SNPs with |iHS|>=2	CAR
77	GALNTL6	Cocca et al. 2020	20 SNPs with |iHS|>=2	CAR
78	SDHA	Cocca et al. 2020	20 SNPs with |iHS|>=2	CAR
79	CTNND2	Cocca et al. 2020	20 SNPs with |iHS|>=2	CAR
80	CT49	Cocca et al. 2020	20 SNPs with |iHS|>=2	CAR
81	DNAH5	Cocca et al. 2020	20 SNPs with |iHS|>=2	CAR
82	PPAP2A	Cocca et al. 2020	20 SNPs with |iHS|>=2	CAR
83	PDE4D	Cocca et al. 2020	20 SNPs with |iHS|>=2	CAR
84	PAPD4	Cocca et al. 2020	20 SNPs with |iHS|>=2	CAR
85	XRCC4	Cocca et al. 2020	20 SNPs with |iHS|>=2	CAR
86	NREP	Cocca et al. 2020	20 SNPs with |iHS|>=2	CAR
87	MCC	Cocca et al. 2020	20 SNPs with |iHS|>=2	CAR
88	YTHDC2	Cocca et al. 2020	20 SNPs with |iHS|>=2	CAR
89	FNIP1	Cocca et al. 2020	20 SNPs with |iHS|>=2	CAR
90	ACSL6	Cocca et al. 2020	20 SNPs with |iHS|>=2	CAR
91	ARHGAP26	Cocca et al. 2020	20 SNPs with |iHS|>=2	CAR
92	TENM2	Cocca et al. 2020	20 SNPs with |iHS|>=2	CAR
93	DOCK2	Cocca et al. 2020	20 SNPs with |iHS|>=2	CAR
94	RANBP17	Cocca et al. 2020	20 SNPs with |iHS|>=2	CAR
95	COL23A1	Cocca et al. 2020	20 SNPs with |iHS|>=2	CAR
96	PSMG4	Cocca et al. 2020	20 SNPs with |iHS|>=2	CAR
97	LRRC16A	Cocca et al. 2020	20 SNPs with |iHS|>=2	CAR
98	HLA-DQA1	Cocca et al. 2020	20 SNPs with |iHS|>=2	CAR
99	RUNX2	Cocca et al. 2020	20 SNPs with |iHS|>=2	CAR
100	EYS	Cocca et al. 2020	20 SNPs with |iHS|>=2	CAR
101	LMBRD1	Cocca et al. 2020	20 SNPs with |iHS|>=2	CAR
102	HTR1E	Cocca et al. 2020	20 SNPs with |iHS|>=2	CAR
103	C6orf165	Cocca et al. 2020	20 SNPs with |iHS|>=2	CAR
104	RNGTT	Cocca et al. 2020	20 SNPs with |iHS|>=2	CAR
105	MMS22L	Cocca et al. 2020	20 SNPs with |iHS|>=2	CAR
106	BVES	Cocca et al. 2020	20 SNPs with |iHS|>=2	CAR
107	RPF2	Cocca et al. 2020	20 SNPs with |iHS|>=2	CAR
108	TBC1D32	Cocca et al. 2020	20 SNPs with |iHS|>=2	CAR
109	C6orf58	Cocca et al. 2020	20 SNPs with |iHS|>=2	CAR
110	PTPRK	Cocca et al. 2020	20 SNPs with |iHS|>=2	CAR
111	LAMA2	Cocca et al. 2020	20 SNPs with |iHS|>=2	CAR
112	SAMD3	Cocca et al. 2020	20 SNPs with |iHS|>=2	CAR
113	MAP7	Cocca et al. 2020	20 SNPs with |iHS|>=2	CAR
114	CCDC170	Cocca et al. 2020	20 SNPs with |iHS|>=2	CAR
115	SDK1	Cocca et al. 2020	20 SNPs with |iHS|>=2	CAR
116	WIPI2	Cocca et al. 2020	20 SNPs with |iHS|>=2	CAR
117	HDAC9	Cocca et al. 2020	20 SNPs with |iHS|>=2	CAR
118	BBS9	Cocca et al. 2020	20 SNPs with |iHS|>=2	CAR
119	NPSR1-AS1	Cocca et al. 2020	20 SNPs with |iHS|>=2	CAR
120	ELMO1	Cocca et al. 2020	20 SNPs with |iHS|>=2	CAR
121	ABCA13	Cocca et al. 2020	20 SNPs with |iHS|>=2	CAR
122	TYW1	Cocca et al. 2020	20 SNPs with |iHS|>=2	CAR
123	AUTS2	Cocca et al. 2020	20 SNPs with |iHS|>=2	CAR
124	CCDC146	Cocca et al. 2020	20 SNPs with |iHS|>=2	CAR
125	SEMA3A	Cocca et al. 2020	20 SNPs with |iHS|>=2	CAR
126	ZNF804B	Cocca et al. 2020	20 SNPs with |iHS|>=2	CAR
127	KPNA7	Cocca et al. 2020	20 SNPs with |iHS|>=2	CAR
128	COL26A1	Cocca et al. 2020	20 SNPs with |iHS|>=2	CAR
129	DPY19L2P2	Cocca et al. 2020	20 SNPs with |iHS|>=2	CAR
130	KCND2	Cocca et al. 2020	20 SNPs with |iHS|>=2	CAR
131	GRM8	Cocca et al. 2020	20 SNPs with |iHS|>=2	CAR
132	CNTNAP2	Cocca et al. 2020	20 SNPs with |iHS|>=2	CAR
133	CSMD1	Cocca et al. 2020	20 SNPs with |iHS|>=2	CAR
134	SGCZ	Cocca et al. 2020	20 SNPs with |iHS|>=2	CAR
135	SLC25A37	Cocca et al. 2020	20 SNPs with |iHS|>=2	CAR
136	PXDNL	Cocca et al. 2020	20 SNPs with |iHS|>=2	CAR
137	ZFHX4-AS1	Cocca et al. 2020	20 SNPs with |iHS|>=2	CAR
138	ZFHX4	Cocca et al. 2020	20 SNPs with |iHS|>=2	CAR
139	WWP1	Cocca et al. 2020	20 SNPs with |iHS|>=2	CAR
140	DPY19L4	Cocca et al. 2020	20 SNPs with |iHS|>=2	CAR
141	CASC8	Cocca et al. 2020	20 SNPs with |iHS|>=2	CAR
142	TRAPPC9	Cocca et al. 2020	20 SNPs with |iHS|>=2	CAR
143	RFX3	Cocca et al. 2020	20 SNPs with |iHS|>=2	CAR
144	PTPRD	Cocca et al. 2020	20 SNPs with |iHS|>=2	CAR
145	LINGO2	Cocca et al. 2020	20 SNPs with |iHS|>=2	CAR
146	B4GALT1	Cocca et al. 2020	20 SNPs with |iHS|>=2	CAR
147	TRPM3	Cocca et al. 2020	20 SNPs with |iHS|>=2	CAR
148	TMEM2	Cocca et al. 2020	20 SNPs with |iHS|>=2	CAR
149	GDA	Cocca et al. 2020	20 SNPs with |iHS|>=2	CAR
150	SLC28A3	Cocca et al. 2020	20 SNPs with |iHS|>=2	CAR
151	ROR2	Cocca et al. 2020	20 SNPs with |iHS|>=2	CAR
152	SNX30	Cocca et al. 2020	20 SNPs with |iHS|>=2	CAR
153	TTLL11	Cocca et al. 2020	20 SNPs with |iHS|>=2	CAR
154	ADARB2	Cocca et al. 2020	20 SNPs with |iHS|>=2	CAR
155	DCLRE1C	Cocca et al. 2020	20 SNPs with |iHS|>=2	CAR
156	PLXDC2	Cocca et al. 2020	20 SNPs with |iHS|>=2	CAR
157	GPR158	Cocca et al. 2020	20 SNPs with |iHS|>=2	CAR
158	NRP1	Cocca et al. 2020	20 SNPs with |iHS|>=2	CAR
159	PCDH15	Cocca et al. 2020	20 SNPs with |iHS|>=2	CAR
160	CTNNA3	Cocca et al. 2020	20 SNPs with |iHS|>=2	CAR
161	KAT6B	Cocca et al. 2020	20 SNPs with |iHS|>=2	CAR
162	NRG3	Cocca et al. 2020	20 SNPs with |iHS|>=2	CAR
163	LINC00865	Cocca et al. 2020	20 SNPs with |iHS|>=2	CAR
164	CYP2C19	Cocca et al. 2020	20 SNPs with |iHS|>=2	CAR
165	CYP2C9	Cocca et al. 2020	20 SNPs with |iHS|>=2	CAR
166	ANO3	Cocca et al. 2020	20 SNPs with |iHS|>=2	CAR
167	C11orf74	Cocca et al. 2020	20 SNPs with |iHS|>=2	CAR
168	LRRC4C	Cocca et al. 2020	20 SNPs with |iHS|>=2	CAR
169	MRPL48	Cocca et al. 2020	20 SNPs with |iHS|>=2	CAR
170	POLD3	Cocca et al. 2020	20 SNPs with |iHS|>=2	CAR
171	DLG2	Cocca et al. 2020	20 SNPs with |iHS|>=2	CAR
172	CNTN5	Cocca et al. 2020	20 SNPs with |iHS|>=2	CAR
173	ARHGAP42	Cocca et al. 2020	20 SNPs with |iHS|>=2	CAR
174	TRPC6	Cocca et al. 2020	20 SNPs with |iHS|>=2	CAR
175	GUCY1A2	Cocca et al. 2020	20 SNPs with |iHS|>=2	CAR
176	ARHGAP20	Cocca et al. 2020	20 SNPs with |iHS|>=2	CAR
177	APLP2	Cocca et al. 2020	20 SNPs with |iHS|>=2	CAR
178	OPCML	Cocca et al. 2020	20 SNPs with |iHS|>=2	CAR
179	ERC1	Cocca et al. 2020	20 SNPs with |iHS|>=2	CAR
180	CACNA1C	Cocca et al. 2020	20 SNPs with |iHS|>=2	CAR
181	PRR4	Cocca et al. 2020	20 SNPs with |iHS|>=2	CAR
182	TAS2R14	Cocca et al. 2020	20 SNPs with |iHS|>=2	CAR
183	SLCO1A2	Cocca et al. 2020	20 SNPs with |iHS|>=2	CAR
184	PKP2	Cocca et al. 2020	20 SNPs with |iHS|>=2	CAR
185	SLC2A13	Cocca et al. 2020	20 SNPs with |iHS|>=2	CAR
186	ANO6	Cocca et al. 2020	20 SNPs with |iHS|>=2	CAR
187	FRS2	Cocca et al. 2020	20 SNPs with |iHS|>=2	CAR
188	CNOT2	Cocca et al. 2020	20 SNPs with |iHS|>=2	CAR
189	LGR5	Cocca et al. 2020	20 SNPs with |iHS|>=2	CAR
190	TMTC2	Cocca et al. 2020	20 SNPs with |iHS|>=2	CAR
191	C12orf50	Cocca et al. 2020	20 SNPs with |iHS|>=2	CAR
192	ATXN2	Cocca et al. 2020	20 SNPs with |iHS|>=2	CAR
193	RPH3A	Cocca et al. 2020	20 SNPs with |iHS|>=2	CAR
194	TPCN1	Cocca et al. 2020	20 SNPs with |iHS|>=2	CAR
195	TMEM233	Cocca et al. 2020	20 SNPs with |iHS|>=2	CAR
196	SPPL3	Cocca et al. 2020	20 SNPs with |iHS|>=2	CAR
197	FAM101A	Cocca et al. 2020	20 SNPs with |iHS|>=2	CAR
198	TMEM132B	Cocca et al. 2020	20 SNPs with |iHS|>=2	CAR
199	TPTE2P6	Cocca et al. 2020	20 SNPs with |iHS|>=2	CAR
200	NBEA	Cocca et al. 2020	20 SNPs with |iHS|>=2	CAR
201	LINC00284	Cocca et al. 2020	20 SNPs with |iHS|>=2	CAR
202	GPC5	Cocca et al. 2020	20 SNPs with |iHS|>=2	CAR
203	GPC6	Cocca et al. 2020	20 SNPs with |iHS|>=2	CAR
204	DOCK9	Cocca et al. 2020	20 SNPs with |iHS|>=2	CAR
205	FAM155A	Cocca et al. 2020	20 SNPs with |iHS|>=2	CAR
206	NPAS3	Cocca et al. 2020	20 SNPs with |iHS|>=2	CAR
207	KTN1-AS1	Cocca et al. 2020	20 SNPs with |iHS|>=2	CAR
208	PRKCH	Cocca et al. 2020	20 SNPs with |iHS|>=2	CAR
209	ZNF410	Cocca et al. 2020	20 SNPs with |iHS|>=2	CAR
210	NRXN3	Cocca et al. 2020	20 SNPs with |iHS|>=2	CAR
211	GALC	Cocca et al. 2020	20 SNPs with |iHS|>=2	CAR
212	EVL	Cocca et al. 2020	20 SNPs with |iHS|>=2	CAR
213	APBA2	Cocca et al. 2020	20 SNPs with |iHS|>=2	CAR
214	FAM189A1	Cocca et al. 2020	20 SNPs with |iHS|>=2	CAR
215	FMN1	Cocca et al. 2020	20 SNPs with |iHS|>=2	CAR
216	DPH6-AS1	Cocca et al. 2020	20 SNPs with |iHS|>=2	CAR
217	MYO5C	Cocca et al. 2020	20 SNPs with |iHS|>=2	CAR
218	UNC13C	Cocca et al. 2020	20 SNPs with |iHS|>=2	CAR
219	ITGA11	Cocca et al. 2020	20 SNPs with |iHS|>=2	CAR
220	AGBL1	Cocca et al. 2020	20 SNPs with |iHS|>=2	CAR
221	NTRK3	Cocca et al. 2020	20 SNPs with |iHS|>=2	CAR
222	LRRC28	Cocca et al. 2020	20 SNPs with |iHS|>=2	CAR
223	RBFOX1	Cocca et al. 2020	20 SNPs with |iHS|>=2	CAR
224	SNX29	Cocca et al. 2020	20 SNPs with |iHS|>=2	CAR
225	FTO	Cocca et al. 2020	20 SNPs with |iHS|>=2	CAR
226	WWOX	Cocca et al. 2020	20 SNPs with |iHS|>=2	CAR
227	CDH13	Cocca et al. 2020	20 SNPs with |iHS|>=2	CAR
228	NECAB2	Cocca et al. 2020	20 SNPs with |iHS|>=2	CAR
229	ASIC2	Cocca et al. 2020	20 SNPs with |iHS|>=2	CAR
230	LRRC37A9P	Cocca et al. 2020	20 SNPs with |iHS|>=2	CAR
231	EFCAB13	Cocca et al. 2020	20 SNPs with |iHS|>=2	CAR
232	PCTP	Cocca et al. 2020	20 SNPs with |iHS|>=2	CAR
233	TEX2	Cocca et al. 2020	20 SNPs with |iHS|>=2	CAR
234	DLGAP1	Cocca et al. 2020	20 SNPs with |iHS|>=2	CAR
235	RIT2	Cocca et al. 2020	20 SNPs with |iHS|>=2	CAR
236	CTIF	Cocca et al. 2020	20 SNPs with |iHS|>=2	CAR
237	MYO5B	Cocca et al. 2020	20 SNPs with |iHS|>=2	CAR
238	ZNF407	Cocca et al. 2020	20 SNPs with |iHS|>=2	CAR
239	CSNK1G2	Cocca et al. 2020	20 SNPs with |iHS|>=2	CAR
240	VAV1	Cocca et al. 2020	20 SNPs with |iHS|>=2	CAR
241	OLFM2	Cocca et al. 2020	20 SNPs with |iHS|>=2	CAR
242	ZNF728	Cocca et al. 2020	20 SNPs with |iHS|>=2	CAR
243	ANKRD27	Cocca et al. 2020	20 SNPs with |iHS|>=2	CAR
244	SYMPK	Cocca et al. 2020	20 SNPs with |iHS|>=2	CAR
245	MACROD2	Cocca et al. 2020	20 SNPs with |iHS|>=2	CAR
246	PTPRT	Cocca et al. 2020	20 SNPs with |iHS|>=2	CAR
247	DOK5	Cocca et al. 2020	20 SNPs with |iHS|>=2	CAR
248	CDH4	Cocca et al. 2020	20 SNPs with |iHS|>=2	CAR
249	GRIK1	Cocca et al. 2020	20 SNPs with |iHS|>=2	CAR
250	DSCAM	Cocca et al. 2020	20 SNPs with |iHS|>=2	CAR
1	KAZN	Cocca et al. 2020	20 SNPs with |iHS|>=2	VBI
2	WDR65	Cocca et al. 2020	20 SNPs with |iHS|>=2	VBI
3	DAB1	Cocca et al. 2020	20 SNPs with |iHS|>=2	VBI
4	FGGY	Cocca et al. 2020	20 SNPs with |iHS|>=2	VBI
5	LRRC7	Cocca et al. 2020	20 SNPs with |iHS|>=2	VBI
6	PTGER3	Cocca et al. 2020	20 SNPs with |iHS|>=2	VBI
7	NEGR1	Cocca et al. 2020	20 SNPs with |iHS|>=2	VBI
8	COL11A1	Cocca et al. 2020	20 SNPs with |iHS|>=2	VBI
9	THEM4	Cocca et al. 2020	20 SNPs with |iHS|>=2	VBI
10	NOS1AP	Cocca et al. 2020	20 SNPs with |iHS|>=2	VBI
11	BRINP2	Cocca et al. 2020	20 SNPs with |iHS|>=2	VBI
12	NEK7	Cocca et al. 2020	20 SNPs with |iHS|>=2	VBI
13	KCNH1	Cocca et al. 2020	20 SNPs with |iHS|>=2	VBI
14	FLVCR1	Cocca et al. 2020	20 SNPs with |iHS|>=2	VBI
15	SLC30A10	Cocca et al. 2020	20 SNPs with |iHS|>=2	VBI
16	CDC42BPA	Cocca et al. 2020	20 SNPs with |iHS|>=2	VBI
17	GALNT2	Cocca et al. 2020	20 SNPs with |iHS|>=2	VBI
18	EGLN1	Cocca et al. 2020	20 SNPs with |iHS|>=2	VBI
19	RGS7	Cocca et al. 2020	20 SNPs with |iHS|>=2	VBI
20	C1orf101	Cocca et al. 2020	20 SNPs with |iHS|>=2	VBI
21	SMYD3	Cocca et al. 2020	20 SNPs with |iHS|>=2	VBI
22	SNTG2	Cocca et al. 2020	20 SNPs with |iHS|>=2	VBI
23	NBAS	Cocca et al. 2020	20 SNPs with |iHS|>=2	VBI
24	LINC00211	Cocca et al. 2020	20 SNPs with |iHS|>=2	VBI
25	SLC8A1	Cocca et al. 2020	20 SNPs with |iHS|>=2	VBI
26	ABCG8	Cocca et al. 2020	20 SNPs with |iHS|>=2	VBI
27	SAP130	Cocca et al. 2020	20 SNPs with |iHS|>=2	VBI
28	LRP1B	Cocca et al. 2020	20 SNPs with |iHS|>=2	VBI
29	XIRP2	Cocca et al. 2020	20 SNPs with |iHS|>=2	VBI
30	PTH2R	Cocca et al. 2020	20 SNPs with |iHS|>=2	VBI
31	ERBB4	Cocca et al. 2020	20 SNPs with |iHS|>=2	VBI
32	KCNE4	Cocca et al. 2020	20 SNPs with |iHS|>=2	VBI
33	CNTN4	Cocca et al. 2020	20 SNPs with |iHS|>=2	VBI
34	NGLY1	Cocca et al. 2020	20 SNPs with |iHS|>=2	VBI
35	GPD1L	Cocca et al. 2020	20 SNPs with |iHS|>=2	VBI
36	CTDSPL	Cocca et al. 2020	20 SNPs with |iHS|>=2	VBI
37	MYRIP	Cocca et al. 2020	20 SNPs with |iHS|>=2	VBI
38	ERC2	Cocca et al. 2020	20 SNPs with |iHS|>=2	VBI
39	PXK	Cocca et al. 2020	20 SNPs with |iHS|>=2	VBI
40	FHIT	Cocca et al. 2020	20 SNPs with |iHS|>=2	VBI
41	SYNPR	Cocca et al. 2020	20 SNPs with |iHS|>=2	VBI
42	PRICKLE2	Cocca et al. 2020	20 SNPs with |iHS|>=2	VBI
43	ADAMTS9	Cocca et al. 2020	20 SNPs with |iHS|>=2	VBI
44	ENPP7P2	Cocca et al. 2020	20 SNPs with |iHS|>=2	VBI
45	PVRL3-AS1	Cocca et al. 2020	20 SNPs with |iHS|>=2	VBI
46	FAM86HP	Cocca et al. 2020	20 SNPs with |iHS|>=2	VBI
47	EPHB1	Cocca et al. 2020	20 SNPs with |iHS|>=2	VBI
48	SERPINI1	Cocca et al. 2020	20 SNPs with |iHS|>=2	VBI
49	EGFEM1P	Cocca et al. 2020	20 SNPs with |iHS|>=2	VBI
50	NLGN1	Cocca et al. 2020	20 SNPs with |iHS|>=2	VBI
51	NAALADL2	Cocca et al. 2020	20 SNPs with |iHS|>=2	VBI
52	KCNMB2	Cocca et al. 2020	20 SNPs with |iHS|>=2	VBI
53	STK32B	Cocca et al. 2020	20 SNPs with |iHS|>=2	VBI
54	KCNIP4	Cocca et al. 2020	20 SNPs with |iHS|>=2	VBI
55	RUFY3	Cocca et al. 2020	20 SNPs with |iHS|>=2	VBI
56	FRAS1	Cocca et al. 2020	20 SNPs with |iHS|>=2	VBI
57	C4orf22	Cocca et al. 2020	20 SNPs with |iHS|>=2	VBI
58	PRKG2	Cocca et al. 2020	20 SNPs with |iHS|>=2	VBI
59	RASGEF1B	Cocca et al. 2020	20 SNPs with |iHS|>=2	VBI
60	MAPK10	Cocca et al. 2020	20 SNPs with |iHS|>=2	VBI
61	GRID2	Cocca et al. 2020	20 SNPs with |iHS|>=2	VBI
62	SPATA5	Cocca et al. 2020	20 SNPs with |iHS|>=2	VBI
63	RNF150	Cocca et al. 2020	20 SNPs with |iHS|>=2	VBI
64	INPP4B	Cocca et al. 2020	20 SNPs with |iHS|>=2	VBI
65	GALNTL6	Cocca et al. 2020	20 SNPs with |iHS|>=2	VBI
66	TENM3	Cocca et al. 2020	20 SNPs with |iHS|>=2	VBI
67	ZDHHC11	Cocca et al. 2020	20 SNPs with |iHS|>=2	VBI
68	CCT5	Cocca et al. 2020	20 SNPs with |iHS|>=2	VBI
69	CDH12	Cocca et al. 2020	20 SNPs with |iHS|>=2	VBI
70	C5orf17	Cocca et al. 2020	20 SNPs with |iHS|>=2	VBI
71	PRLR	Cocca et al. 2020	20 SNPs with |iHS|>=2	VBI
72	SLC38A9	Cocca et al. 2020	20 SNPs with |iHS|>=2	VBI
73	PDE4D	Cocca et al. 2020	20 SNPs with |iHS|>=2	VBI
74	MCC	Cocca et al. 2020	20 SNPs with |iHS|>=2	VBI
75	COMMD10	Cocca et al. 2020	20 SNPs with |iHS|>=2	VBI
76	ARHGAP26	Cocca et al. 2020	20 SNPs with |iHS|>=2	VBI
77	PRELID2	Cocca et al. 2020	20 SNPs with |iHS|>=2	VBI
78	GRIA1	Cocca et al. 2020	20 SNPs with |iHS|>=2	VBI
79	UNC5A	Cocca et al. 2020	20 SNPs with |iHS|>=2	VBI
80	FARS2	Cocca et al. 2020	20 SNPs with |iHS|>=2	VBI
81	OFCC1	Cocca et al. 2020	20 SNPs with |iHS|>=2	VBI
82	SESN1	Cocca et al. 2020	20 SNPs with |iHS|>=2	VBI
83	ENPP1	Cocca et al. 2020	20 SNPs with |iHS|>=2	VBI
84	ESR1	Cocca et al. 2020	20 SNPs with |iHS|>=2	VBI
85	PDE10A	Cocca et al. 2020	20 SNPs with |iHS|>=2	VBI
86	RPS6KA2	Cocca et al. 2020	20 SNPs with |iHS|>=2	VBI
87	AGR2	Cocca et al. 2020	20 SNPs with |iHS|>=2	VBI
88	VPS41	Cocca et al. 2020	20 SNPs with |iHS|>=2	VBI
89	HECW1	Cocca et al. 2020	20 SNPs with |iHS|>=2	VBI
90	PKD1L1	Cocca et al. 2020	20 SNPs with |iHS|>=2	VBI
91	AUTS2	Cocca et al. 2020	20 SNPs with |iHS|>=2	VBI
92	MAGI2	Cocca et al. 2020	20 SNPs with |iHS|>=2	VBI
93	CADPS2	Cocca et al. 2020	20 SNPs with |iHS|>=2	VBI
94	GRM8	Cocca et al. 2020	20 SNPs with |iHS|>=2	VBI
95	CNTNAP2	Cocca et al. 2020	20 SNPs with |iHS|>=2	VBI
96	CSMD1	Cocca et al. 2020	20 SNPs with |iHS|>=2	VBI
97	MSR1	Cocca et al. 2020	20 SNPs with |iHS|>=2	VBI
98	NRG1	Cocca et al. 2020	20 SNPs with |iHS|>=2	VBI
99	PCMTD1	Cocca et al. 2020	20 SNPs with |iHS|>=2	VBI
100	CLVS1	Cocca et al. 2020	20 SNPs with |iHS|>=2	VBI
101	CSMD3	Cocca et al. 2020	20 SNPs with |iHS|>=2	VBI
102	ADCY8	Cocca et al. 2020	20 SNPs with |iHS|>=2	VBI
103	SLC45A4	Cocca et al. 2020	20 SNPs with |iHS|>=2	VBI
104	PTPRD	Cocca et al. 2020	20 SNPs with |iHS|>=2	VBI
105	CNTLN	Cocca et al. 2020	20 SNPs with |iHS|>=2	VBI
106	LINGO2	Cocca et al. 2020	20 SNPs with |iHS|>=2	VBI
107	MAMDC2	Cocca et al. 2020	20 SNPs with |iHS|>=2	VBI
108	TRPM3	Cocca et al. 2020	20 SNPs with |iHS|>=2	VBI
109	AKAP2	Cocca et al. 2020	20 SNPs with |iHS|>=2	VBI
110	SLC25A25	Cocca et al. 2020	20 SNPs with |iHS|>=2	VBI
111	DIP2C	Cocca et al. 2020	20 SNPs with |iHS|>=2	VBI
112	ADARB2	Cocca et al. 2020	20 SNPs with |iHS|>=2	VBI
113	APBB1IP	Cocca et al. 2020	20 SNPs with |iHS|>=2	VBI
114	MASTL	Cocca et al. 2020	20 SNPs with |iHS|>=2	VBI
115	PCDH15	Cocca et al. 2020	20 SNPs with |iHS|>=2	VBI
116	CTNNA3	Cocca et al. 2020	20 SNPs with |iHS|>=2	VBI
117	KIAA1279	Cocca et al. 2020	20 SNPs with |iHS|>=2	VBI
118	P4HA1	Cocca et al. 2020	20 SNPs with |iHS|>=2	VBI
119	ECD	Cocca et al. 2020	20 SNPs with |iHS|>=2	VBI
120	FAM149B1	Cocca et al. 2020	20 SNPs with |iHS|>=2	VBI
121	TTC18	Cocca et al. 2020	20 SNPs with |iHS|>=2	VBI
122	NRG3	Cocca et al. 2020	20 SNPs with |iHS|>=2	VBI
123	MMP26	Cocca et al. 2020	20 SNPs with |iHS|>=2	VBI
124	TRIM5	Cocca et al. 2020	20 SNPs with |iHS|>=2	VBI
125	AMPD3	Cocca et al. 2020	20 SNPs with |iHS|>=2	VBI
126	STX3	Cocca et al. 2020	20 SNPs with |iHS|>=2	VBI
127	MYO7A	Cocca et al. 2020	20 SNPs with |iHS|>=2	VBI
128	DLG2	Cocca et al. 2020	20 SNPs with |iHS|>=2	VBI
129	GRM5	Cocca et al. 2020	20 SNPs with |iHS|>=2	VBI
130	TYR	Cocca et al. 2020	20 SNPs with |iHS|>=2	VBI
131	DISC1FP1	Cocca et al. 2020	20 SNPs with |iHS|>=2	VBI
132	CNTN5	Cocca et al. 2020	20 SNPs with |iHS|>=2	VBI
133	CACNA1C	Cocca et al. 2020	20 SNPs with |iHS|>=2	VBI
134	CCDC91	Cocca et al. 2020	20 SNPs with |iHS|>=2	VBI
135	TMEM117	Cocca et al. 2020	20 SNPs with |iHS|>=2	VBI
136	FMNL3	Cocca et al. 2020	20 SNPs with |iHS|>=2	VBI
137	FAM19A2	Cocca et al. 2020	20 SNPs with |iHS|>=2	VBI
138	GRIP1	Cocca et al. 2020	20 SNPs with |iHS|>=2	VBI
139	PPP1R12A	Cocca et al. 2020	20 SNPs with |iHS|>=2	VBI
140	ACSS3	Cocca et al. 2020	20 SNPs with |iHS|>=2	VBI
141	PPFIA2	Cocca et al. 2020	20 SNPs with |iHS|>=2	VBI
142	HECTD4	Cocca et al. 2020	20 SNPs with |iHS|>=2	VBI
143	POLE	Cocca et al. 2020	20 SNPs with |iHS|>=2	VBI
144	DCLK1	Cocca et al. 2020	20 SNPs with |iHS|>=2	VBI
145	TRPC4	Cocca et al. 2020	20 SNPs with |iHS|>=2	VBI
146	PCDH9	Cocca et al. 2020	20 SNPs with |iHS|>=2	VBI
147	GPC5	Cocca et al. 2020	20 SNPs with |iHS|>=2	VBI
148	DHRS4-AS1	Cocca et al. 2020	20 SNPs with |iHS|>=2	VBI
149	DHRS4	Cocca et al. 2020	20 SNPs with |iHS|>=2	VBI
150	NPAS3	Cocca et al. 2020	20 SNPs with |iHS|>=2	VBI
151	KLHL28	Cocca et al. 2020	20 SNPs with |iHS|>=2	VBI
152	PRKCH	Cocca et al. 2020	20 SNPs with |iHS|>=2	VBI
153	GPHN	Cocca et al. 2020	20 SNPs with |iHS|>=2	VBI
154	NRXN3	Cocca et al. 2020	20 SNPs with |iHS|>=2	VBI
155	GABRB3	Cocca et al. 2020	20 SNPs with |iHS|>=2	VBI
156	GOLGA8A	Cocca et al. 2020	20 SNPs with |iHS|>=2	VBI
157	SPRED1	Cocca et al. 2020	20 SNPs with |iHS|>=2	VBI
158	ZWILCH	Cocca et al. 2020	20 SNPs with |iHS|>=2	VBI
159	PEAK1	Cocca et al. 2020	20 SNPs with |iHS|>=2	VBI
160	LINC00923	Cocca et al. 2020	20 SNPs with |iHS|>=2	VBI
161	RBFOX1	Cocca et al. 2020	20 SNPs with |iHS|>=2	VBI
162	SHISA9	Cocca et al. 2020	20 SNPs with |iHS|>=2	VBI
163	ACSM5	Cocca et al. 2020	20 SNPs with |iHS|>=2	VBI
164	WWOX	Cocca et al. 2020	20 SNPs with |iHS|>=2	VBI
165	CDH13	Cocca et al. 2020	20 SNPs with |iHS|>=2	VBI
166	GALNS	Cocca et al. 2020	20 SNPs with |iHS|>=2	VBI
167	AP2B1	Cocca et al. 2020	20 SNPs with |iHS|>=2	VBI
168	BCAS3	Cocca et al. 2020	20 SNPs with |iHS|>=2	VBI
169	CEP112	Cocca et al. 2020	20 SNPs with |iHS|>=2	VBI
170	BPTF	Cocca et al. 2020	20 SNPs with |iHS|>=2	VBI
171	PTPRM	Cocca et al. 2020	20 SNPs with |iHS|>=2	VBI
172	GNAL	Cocca et al. 2020	20 SNPs with |iHS|>=2	VBI
173	DTNA	Cocca et al. 2020	20 SNPs with |iHS|>=2	VBI
174	DCC	Cocca et al. 2020	20 SNPs with |iHS|>=2	VBI
175	ATP9B	Cocca et al. 2020	20 SNPs with |iHS|>=2	VBI
176	ZNF780A	Cocca et al. 2020	20 SNPs with |iHS|>=2	VBI
177	MACROD2	Cocca et al. 2020	20 SNPs with |iHS|>=2	VBI
178	CDH4	Cocca et al. 2020	20 SNPs with |iHS|>=2	VBI
179	LINC00159	Cocca et al. 2020	20 SNPs with |iHS|>=2	VBI
180	RUNX1	Cocca et al. 2020	20 SNPs with |iHS|>=2	VBI
181	TTC3	Cocca et al. 2020	20 SNPs with |iHS|>=2	VBI
182	KCNJ6	Cocca et al. 2020	20 SNPs with |iHS|>=2	VBI
183	DSCAM	Cocca et al. 2020	20 SNPs with |iHS|>=2	VBI
1	PRDM16	Cocca et al. 2020	20 SNPs with |iHS|>=2	CLZ
2	KIF1B	Cocca et al. 2020	20 SNPs with |iHS|>=2	CLZ
3	TMEM51	Cocca et al. 2020	20 SNPs with |iHS|>=2	CLZ
4	PLEKHM2	Cocca et al. 2020	20 SNPs with |iHS|>=2	CLZ
5	RHBDL2	Cocca et al. 2020	20 SNPs with |iHS|>=2	CLZ
6	ST3GAL3	Cocca et al. 2020	20 SNPs with |iHS|>=2	CLZ
7	ERI3	Cocca et al. 2020	20 SNPs with |iHS|>=2	CLZ
8	MAST2	Cocca et al. 2020	20 SNPs with |iHS|>=2	CLZ
9	CYP4A22-AS1	Cocca et al. 2020	20 SNPs with |iHS|>=2	CLZ
10	AGBL4	Cocca et al. 2020	20 SNPs with |iHS|>=2	CLZ
11	DAB1	Cocca et al. 2020	20 SNPs with |iHS|>=2	CLZ
12	LRRC7	Cocca et al. 2020	20 SNPs with |iHS|>=2	CLZ
13	LPHN2	Cocca et al. 2020	20 SNPs with |iHS|>=2	CLZ
14	DDAH1	Cocca et al. 2020	20 SNPs with |iHS|>=2	CLZ
15	RABGAP1L	Cocca et al. 2020	20 SNPs with |iHS|>=2	CLZ
16	ABL2	Cocca et al. 2020	20 SNPs with |iHS|>=2	CLZ
17	LAMC1	Cocca et al. 2020	20 SNPs with |iHS|>=2	CLZ
18	USH2A	Cocca et al. 2020	20 SNPs with |iHS|>=2	CLZ
19	DNAH14	Cocca et al. 2020	20 SNPs with |iHS|>=2	CLZ
20	ARID4B	Cocca et al. 2020	20 SNPs with |iHS|>=2	CLZ
21	KIF26B	Cocca et al. 2020	20 SNPs with |iHS|>=2	CLZ
22	SNTG2	Cocca et al. 2020	20 SNPs with |iHS|>=2	CLZ
23	ALLC	Cocca et al. 2020	20 SNPs with |iHS|>=2	CLZ
24	WDR43	Cocca et al. 2020	20 SNPs with |iHS|>=2	CLZ
25	THADA	Cocca et al. 2020	20 SNPs with |iHS|>=2	CLZ
26	LRPPRC	Cocca et al. 2020	20 SNPs with |iHS|>=2	CLZ
27	SRBD1	Cocca et al. 2020	20 SNPs with |iHS|>=2	CLZ
28	MSH2	Cocca et al. 2020	20 SNPs with |iHS|>=2	CLZ
29	NRXN1	Cocca et al. 2020	20 SNPs with |iHS|>=2	CLZ
30	LRRTM4	Cocca et al. 2020	20 SNPs with |iHS|>=2	CLZ
31	DNAH6	Cocca et al. 2020	20 SNPs with |iHS|>=2	CLZ
32	TMEM131	Cocca et al. 2020	20 SNPs with |iHS|>=2	CLZ
33	MAP4K4	Cocca et al. 2020	20 SNPs with |iHS|>=2	CLZ
34	DPP10	Cocca et al. 2020	20 SNPs with |iHS|>=2	CLZ
35	EPB41L5	Cocca et al. 2020	20 SNPs with |iHS|>=2	CLZ
36	NCKAP5	Cocca et al. 2020	20 SNPs with |iHS|>=2	CLZ
37	LRP1B	Cocca et al. 2020	20 SNPs with |iHS|>=2	CLZ
38	CCDC148	Cocca et al. 2020	20 SNPs with |iHS|>=2	CLZ
39	CSRNP3	Cocca et al. 2020	20 SNPs with |iHS|>=2	CLZ
40	KLHL23	Cocca et al. 2020	20 SNPs with |iHS|>=2	CLZ
41	DNAJC10	Cocca et al. 2020	20 SNPs with |iHS|>=2	CLZ
42	FSIP2	Cocca et al. 2020	20 SNPs with |iHS|>=2	CLZ
43	ERBB4	Cocca et al. 2020	20 SNPs with |iHS|>=2	CLZ
44	SPAG16	Cocca et al. 2020	20 SNPs with |iHS|>=2	CLZ
45	SP140L	Cocca et al. 2020	20 SNPs with |iHS|>=2	CLZ
46	HDAC4	Cocca et al. 2020	20 SNPs with |iHS|>=2	CLZ
47	2002-09-01	Cocca et al. 2020	20 SNPs with |iHS|>=2	CLZ
48	FARP2	Cocca et al. 2020	20 SNPs with |iHS|>=2	CLZ
49	SUMF1	Cocca et al. 2020	20 SNPs with |iHS|>=2	CLZ
50	ATP2B2	Cocca et al. 2020	20 SNPs with |iHS|>=2	CLZ
51	ZNF385D	Cocca et al. 2020	20 SNPs with |iHS|>=2	CLZ
52	UBE2E2	Cocca et al. 2020	20 SNPs with |iHS|>=2	CLZ
53	TOP2B	Cocca et al. 2020	20 SNPs with |iHS|>=2	CLZ
54	SLC4A7	Cocca et al. 2020	20 SNPs with |iHS|>=2	CLZ
55	PXK	Cocca et al. 2020	20 SNPs with |iHS|>=2	CLZ
56	FHIT	Cocca et al. 2020	20 SNPs with |iHS|>=2	CLZ
57	SYNPR	Cocca et al. 2020	20 SNPs with |iHS|>=2	CLZ
58	FAM19A4	Cocca et al. 2020	20 SNPs with |iHS|>=2	CLZ
59	SLC9C1	Cocca et al. 2020	20 SNPs with |iHS|>=2	CLZ
60	NEK11	Cocca et al. 2020	20 SNPs with |iHS|>=2	CLZ
61	RSRC1	Cocca et al. 2020	20 SNPs with |iHS|>=2	CLZ
62	NLGN1	Cocca et al. 2020	20 SNPs with |iHS|>=2	CLZ
63	NAALADL2	Cocca et al. 2020	20 SNPs with |iHS|>=2	CLZ
64	KLHL6	Cocca et al. 2020	20 SNPs with |iHS|>=2	CLZ
65	KCNIP4	Cocca et al. 2020	20 SNPs with |iHS|>=2	CLZ
66	SCFD2	Cocca et al. 2020	20 SNPs with |iHS|>=2	CLZ
67	SLC4A4	Cocca et al. 2020	20 SNPs with |iHS|>=2	CLZ
68	ADAMTS3	Cocca et al. 2020	20 SNPs with |iHS|>=2	CLZ
69	FRAS1	Cocca et al. 2020	20 SNPs with |iHS|>=2	CLZ
70	ANXA3	Cocca et al. 2020	20 SNPs with |iHS|>=2	CLZ
71	GRID2	Cocca et al. 2020	20 SNPs with |iHS|>=2	CLZ
72	STPG2	Cocca et al. 2020	20 SNPs with |iHS|>=2	CLZ
73	PRDM5	Cocca et al. 2020	20 SNPs with |iHS|>=2	CLZ
74	FGF2	Cocca et al. 2020	20 SNPs with |iHS|>=2	CLZ
75	LRAT	Cocca et al. 2020	20 SNPs with |iHS|>=2	CLZ
76	SEMA5A	Cocca et al. 2020	20 SNPs with |iHS|>=2	CLZ
77	CDH18	Cocca et al. 2020	20 SNPs with |iHS|>=2	CLZ
78	CDH12	Cocca et al. 2020	20 SNPs with |iHS|>=2	CLZ
79	CDH10	Cocca et al. 2020	20 SNPs with |iHS|>=2	CLZ
80	WDR70	Cocca et al. 2020	20 SNPs with |iHS|>=2	CLZ
81	FYB	Cocca et al. 2020	20 SNPs with |iHS|>=2	CLZ
82	RNF180	Cocca et al. 2020	20 SNPs with |iHS|>=2	CLZ
83	CDK7	Cocca et al. 2020	20 SNPs with |iHS|>=2	CLZ
84	FCHO2	Cocca et al. 2020	20 SNPs with |iHS|>=2	CLZ
85	MEF2C-AS1	Cocca et al. 2020	20 SNPs with |iHS|>=2	CLZ
86	PPP2R2B	Cocca et al. 2020	20 SNPs with |iHS|>=2	CLZ
87	GRIA1	Cocca et al. 2020	20 SNPs with |iHS|>=2	CLZ
88	DOCK2	Cocca et al. 2020	20 SNPs with |iHS|>=2	CLZ
89	HLA-DRB9	Cocca et al. 2020	20 SNPs with |iHS|>=2	CLZ
90	B3GAT2	Cocca et al. 2020	20 SNPs with |iHS|>=2	CLZ
91	SLC35F1	Cocca et al. 2020	20 SNPs with |iHS|>=2	CLZ
92	NKAIN2	Cocca et al. 2020	20 SNPs with |iHS|>=2	CLZ
93	SYNE1	Cocca et al. 2020	20 SNPs with |iHS|>=2	CLZ
94	TIAM2	Cocca et al. 2020	20 SNPs with |iHS|>=2	CLZ
95	C6orf123	Cocca et al. 2020	20 SNPs with |iHS|>=2	CLZ
96	RBAK-RBAKDN	Cocca et al. 2020	20 SNPs with |iHS|>=2	CLZ
97	HIBADH	Cocca et al. 2020	20 SNPs with |iHS|>=2	CLZ
98	PDE1C	Cocca et al. 2020	20 SNPs with |iHS|>=2	CLZ
99	AVL9	Cocca et al. 2020	20 SNPs with |iHS|>=2	CLZ
100	BBS9	Cocca et al. 2020	20 SNPs with |iHS|>=2	CLZ
101	NPSR1-AS1	Cocca et al. 2020	20 SNPs with |iHS|>=2	CLZ
102	EPDR1	Cocca et al. 2020	20 SNPs with |iHS|>=2	CLZ
103	SFRP4	Cocca et al. 2020	20 SNPs with |iHS|>=2	CLZ
104	NUDCD3	Cocca et al. 2020	20 SNPs with |iHS|>=2	CLZ
105	ZPBP	Cocca et al. 2020	20 SNPs with |iHS|>=2	CLZ
106	GRB10	Cocca et al. 2020	20 SNPs with |iHS|>=2	CLZ
107	AUTS2	Cocca et al. 2020	20 SNPs with |iHS|>=2	CLZ
108	PTPN12	Cocca et al. 2020	20 SNPs with |iHS|>=2	CLZ
109	RELN	Cocca et al. 2020	20 SNPs with |iHS|>=2	CLZ
110	COPG2	Cocca et al. 2020	20 SNPs with |iHS|>=2	CLZ
111	EXOC4	Cocca et al. 2020	20 SNPs with |iHS|>=2	CLZ
112	AGBL3	Cocca et al. 2020	20 SNPs with |iHS|>=2	CLZ
113	DGKI	Cocca et al. 2020	20 SNPs with |iHS|>=2	CLZ
114	CNTNAP2	Cocca et al. 2020	20 SNPs with |iHS|>=2	CLZ
115	DPP6	Cocca et al. 2020	20 SNPs with |iHS|>=2	CLZ
116	UBE3C	Cocca et al. 2020	20 SNPs with |iHS|>=2	CLZ
117	PTPRN2	Cocca et al. 2020	20 SNPs with |iHS|>=2	CLZ
118	CSMD1	Cocca et al. 2020	20 SNPs with |iHS|>=2	CLZ
119	TDH	Cocca et al. 2020	20 SNPs with |iHS|>=2	CLZ
120	MSR1	Cocca et al. 2020	20 SNPs with |iHS|>=2	CLZ
121	CSGALNACT1	Cocca et al. 2020	20 SNPs with |iHS|>=2	CLZ
122	XKR4	Cocca et al. 2020	20 SNPs with |iHS|>=2	CLZ
123	TOX	Cocca et al. 2020	20 SNPs with |iHS|>=2	CLZ
124	MTFR1	Cocca et al. 2020	20 SNPs with |iHS|>=2	CLZ
125	C8orf34	Cocca et al. 2020	20 SNPs with |iHS|>=2	CLZ
126	NCOA2	Cocca et al. 2020	20 SNPs with |iHS|>=2	CLZ
127	STAU2	Cocca et al. 2020	20 SNPs with |iHS|>=2	CLZ
128	RALYL	Cocca et al. 2020	20 SNPs with |iHS|>=2	CLZ
129	VPS13B	Cocca et al. 2020	20 SNPs with |iHS|>=2	CLZ
130	RIMS2	Cocca et al. 2020	20 SNPs with |iHS|>=2	CLZ
131	UTP23	Cocca et al. 2020	20 SNPs with |iHS|>=2	CLZ
132	SNTB1	Cocca et al. 2020	20 SNPs with |iHS|>=2	CLZ
133	ASAP1	Cocca et al. 2020	20 SNPs with |iHS|>=2	CLZ
134	TRAPPC9	Cocca et al. 2020	20 SNPs with |iHS|>=2	CLZ
135	PTPRD	Cocca et al. 2020	20 SNPs with |iHS|>=2	CLZ
136	CCDC171	Cocca et al. 2020	20 SNPs with |iHS|>=2	CLZ
137	CDKN2B-AS1	Cocca et al. 2020	20 SNPs with |iHS|>=2	CLZ
138	KIF24	Cocca et al. 2020	20 SNPs with |iHS|>=2	CLZ
139	IPPK	Cocca et al. 2020	20 SNPs with |iHS|>=2	CLZ
140	ADARB2	Cocca et al. 2020	20 SNPs with |iHS|>=2	CLZ
141	MALRD1	Cocca et al. 2020	20 SNPs with |iHS|>=2	CLZ
142	MYO3A	Cocca et al. 2020	20 SNPs with |iHS|>=2	CLZ
143	PTCHD3P1	Cocca et al. 2020	20 SNPs with |iHS|>=2	CLZ
144	ZNF438	Cocca et al. 2020	20 SNPs with |iHS|>=2	CLZ
145	PARD3	Cocca et al. 2020	20 SNPs with |iHS|>=2	CLZ
146	CUL2	Cocca et al. 2020	20 SNPs with |iHS|>=2	CLZ
147	CREM	Cocca et al. 2020	20 SNPs with |iHS|>=2	CLZ
148	CCNYL2	Cocca et al. 2020	20 SNPs with |iHS|>=2	CLZ
149	RASGEF1A	Cocca et al. 2020	20 SNPs with |iHS|>=2	CLZ
150	PCDH15	Cocca et al. 2020	20 SNPs with |iHS|>=2	CLZ
151	CTNNA3	Cocca et al. 2020	20 SNPs with |iHS|>=2	CLZ
152	NRG3	Cocca et al. 2020	20 SNPs with |iHS|>=2	CLZ
153	GRID1	Cocca et al. 2020	20 SNPs with |iHS|>=2	CLZ
154	RNLS	Cocca et al. 2020	20 SNPs with |iHS|>=2	CLZ
155	SLC16A12	Cocca et al. 2020	20 SNPs with |iHS|>=2	CLZ
156	HPSE2	Cocca et al. 2020	20 SNPs with |iHS|>=2	CLZ
157	GBF1	Cocca et al. 2020	20 SNPs with |iHS|>=2	CLZ
158	CNNM2	Cocca et al. 2020	20 SNPs with |iHS|>=2	CLZ
159	SORCS3	Cocca et al. 2020	20 SNPs with |iHS|>=2	CLZ
160	GFRA1	Cocca et al. 2020	20 SNPs with |iHS|>=2	CLZ
161	LRRC27	Cocca et al. 2020	20 SNPs with |iHS|>=2	CLZ
162	ST5	Cocca et al. 2020	20 SNPs with |iHS|>=2	CLZ
163	SCUBE2	Cocca et al. 2020	20 SNPs with |iHS|>=2	CLZ
164	DENND5A	Cocca et al. 2020	20 SNPs with |iHS|>=2	CLZ
165	IPO7	Cocca et al. 2020	20 SNPs with |iHS|>=2	CLZ
166	NAV2	Cocca et al. 2020	20 SNPs with |iHS|>=2	CLZ
167	NELL1	Cocca et al. 2020	20 SNPs with |iHS|>=2	CLZ
168	ANO3	Cocca et al. 2020	20 SNPs with |iHS|>=2	CLZ
169	LRRC4C	Cocca et al. 2020	20 SNPs with |iHS|>=2	CLZ
170	HNRNPKP3	Cocca et al. 2020	20 SNPs with |iHS|>=2	CLZ
171	AMBRA1	Cocca et al. 2020	20 SNPs with |iHS|>=2	CLZ
172	SHANK2	Cocca et al. 2020	20 SNPs with |iHS|>=2	CLZ
173	DNAJB13	Cocca et al. 2020	20 SNPs with |iHS|>=2	CLZ
174	XRRA1	Cocca et al. 2020	20 SNPs with |iHS|>=2	CLZ
175	ACER3	Cocca et al. 2020	20 SNPs with |iHS|>=2	CLZ
176	ALG8	Cocca et al. 2020	20 SNPs with |iHS|>=2	CLZ
177	GAB2	Cocca et al. 2020	20 SNPs with |iHS|>=2	CLZ
178	FAT3	Cocca et al. 2020	20 SNPs with |iHS|>=2	CLZ
179	TRPC6	Cocca et al. 2020	20 SNPs with |iHS|>=2	CLZ
180	CWF19L2	Cocca et al. 2020	20 SNPs with |iHS|>=2	CLZ
181	TBCEL	Cocca et al. 2020	20 SNPs with |iHS|>=2	CLZ
182	OR8G1	Cocca et al. 2020	20 SNPs with |iHS|>=2	CLZ
183	ARHGAP32	Cocca et al. 2020	20 SNPs with |iHS|>=2	CLZ
184	NTM	Cocca et al. 2020	20 SNPs with |iHS|>=2	CLZ
185	VWF	Cocca et al. 2020	20 SNPs with |iHS|>=2	CLZ
186	PYROXD1	Cocca et al. 2020	20 SNPs with |iHS|>=2	CLZ
187	CCDC91	Cocca et al. 2020	20 SNPs with |iHS|>=2	CLZ
188	OVCH1	Cocca et al. 2020	20 SNPs with |iHS|>=2	CLZ
189	SPATS2	Cocca et al. 2020	20 SNPs with |iHS|>=2	CLZ
190	OTOGL	Cocca et al. 2020	20 SNPs with |iHS|>=2	CLZ
191	TMPO	Cocca et al. 2020	20 SNPs with |iHS|>=2	CLZ
192	ANKS1B	Cocca et al. 2020	20 SNPs with |iHS|>=2	CLZ
193	ANO4	Cocca et al. 2020	20 SNPs with |iHS|>=2	CLZ
194	GNPTAB	Cocca et al. 2020	20 SNPs with |iHS|>=2	CLZ
195	TXNRD1	Cocca et al. 2020	20 SNPs with |iHS|>=2	CLZ
196	RAD9B	Cocca et al. 2020	20 SNPs with |iHS|>=2	CLZ
197	HECTD4	Cocca et al. 2020	20 SNPs with |iHS|>=2	CLZ
198	ANKRD20A9P	Cocca et al. 2020	20 SNPs with |iHS|>=2	CLZ
199	XPO4	Cocca et al. 2020	20 SNPs with |iHS|>=2	CLZ
200	ATP8A2	Cocca et al. 2020	20 SNPs with |iHS|>=2	CLZ
201	CCDC169	Cocca et al. 2020	20 SNPs with |iHS|>=2	CLZ
202	GTF2F2	Cocca et al. 2020	20 SNPs with |iHS|>=2	CLZ
203	DIAPH3	Cocca et al. 2020	20 SNPs with |iHS|>=2	CLZ
204	KLHL1	Cocca et al. 2020	20 SNPs with |iHS|>=2	CLZ
205	MIR4500HG	Cocca et al. 2020	20 SNPs with |iHS|>=2	CLZ
206	GPC5	Cocca et al. 2020	20 SNPs with |iHS|>=2	CLZ
207	HS6ST3	Cocca et al. 2020	20 SNPs with |iHS|>=2	CLZ
208	PCCA	Cocca et al. 2020	20 SNPs with |iHS|>=2	CLZ
209	NALCN	Cocca et al. 2020	20 SNPs with |iHS|>=2	CLZ
210	NPAS3	Cocca et al. 2020	20 SNPs with |iHS|>=2	CLZ
211	EGLN3	Cocca et al. 2020	20 SNPs with |iHS|>=2	CLZ
212	LINC00871	Cocca et al. 2020	20 SNPs with |iHS|>=2	CLZ
213	KTN1	Cocca et al. 2020	20 SNPs with |iHS|>=2	CLZ
214	NRXN3	Cocca et al. 2020	20 SNPs with |iHS|>=2	CLZ
215	CEP128	Cocca et al. 2020	20 SNPs with |iHS|>=2	CLZ
216	BTBD7	Cocca et al. 2020	20 SNPs with |iHS|>=2	CLZ
217	UNC79	Cocca et al. 2020	20 SNPs with |iHS|>=2	CLZ
218	SYNE3	Cocca et al. 2020	20 SNPs with |iHS|>=2	CLZ
219	BCL11B	Cocca et al. 2020	20 SNPs with |iHS|>=2	CLZ
220	TECPR2	Cocca et al. 2020	20 SNPs with |iHS|>=2	CLZ
221	RCOR1	Cocca et al. 2020	20 SNPs with |iHS|>=2	CLZ
222	TMEM87A	Cocca et al. 2020	20 SNPs with |iHS|>=2	CLZ
223	PTPLAD1	Cocca et al. 2020	20 SNPs with |iHS|>=2	CLZ
224	VWA9	Cocca et al. 2020	20 SNPs with |iHS|>=2	CLZ
225	DENND4A	Cocca et al. 2020	20 SNPs with |iHS|>=2	CLZ
226	RAB11A	Cocca et al. 2020	20 SNPs with |iHS|>=2	CLZ
227	MEGF11	Cocca et al. 2020	20 SNPs with |iHS|>=2	CLZ
228	MAP2K1	Cocca et al. 2020	20 SNPs with |iHS|>=2	CLZ
229	THSD4	Cocca et al. 2020	20 SNPs with |iHS|>=2	CLZ
230	ARIH1	Cocca et al. 2020	20 SNPs with |iHS|>=2	CLZ
231	MESDC2	Cocca et al. 2020	20 SNPs with |iHS|>=2	CLZ
232	AKAP13	Cocca et al. 2020	20 SNPs with |iHS|>=2	CLZ
233	ABHD2	Cocca et al. 2020	20 SNPs with |iHS|>=2	CLZ
234	CHD2	Cocca et al. 2020	20 SNPs with |iHS|>=2	CLZ
235	RBFOX1	Cocca et al. 2020	20 SNPs with |iHS|>=2	CLZ
236	SNX29	Cocca et al. 2020	20 SNPs with |iHS|>=2	CLZ
237	EEF2K	Cocca et al. 2020	20 SNPs with |iHS|>=2	CLZ
238	PRKCB	Cocca et al. 2020	20 SNPs with |iHS|>=2	CLZ
239	SNX29P2	Cocca et al. 2020	20 SNPs with |iHS|>=2	CLZ
240	CDH8	Cocca et al. 2020	20 SNPs with |iHS|>=2	CLZ
241	ZFP90	Cocca et al. 2020	20 SNPs with |iHS|>=2	CLZ
242	WWOX	Cocca et al. 2020	20 SNPs with |iHS|>=2	CLZ
243	CDH13	Cocca et al. 2020	20 SNPs with |iHS|>=2	CLZ
244	TLDC1	Cocca et al. 2020	20 SNPs with |iHS|>=2	CLZ
245	USP10	Cocca et al. 2020	20 SNPs with |iHS|>=2	CLZ
246	BANP	Cocca et al. 2020	20 SNPs with |iHS|>=2	CLZ
247	TMEM220	Cocca et al. 2020	20 SNPs with |iHS|>=2	CLZ
248	ACACA	Cocca et al. 2020	20 SNPs with |iHS|>=2	CLZ
249	TEX14	Cocca et al. 2020	20 SNPs with |iHS|>=2	CLZ
250	HELZ	Cocca et al. 2020	20 SNPs with |iHS|>=2	CLZ
251	2009-09-01	Cocca et al. 2020	20 SNPs with |iHS|>=2	CLZ
252	PTPRM	Cocca et al. 2020	20 SNPs with |iHS|>=2	CLZ
253	SPIRE1	Cocca et al. 2020	20 SNPs with |iHS|>=2	CLZ
254	CEP192	Cocca et al. 2020	20 SNPs with |iHS|>=2	CLZ
255	ZNF519	Cocca et al. 2020	20 SNPs with |iHS|>=2	CLZ
256	GALNT1	Cocca et al. 2020	20 SNPs with |iHS|>=2	CLZ
257	LINC00907	Cocca et al. 2020	20 SNPs with |iHS|>=2	CLZ
258	POLI	Cocca et al. 2020	20 SNPs with |iHS|>=2	CLZ
259	C3P1	Cocca et al. 2020	20 SNPs with |iHS|>=2	CLZ
260	CYP4F12	Cocca et al. 2020	20 SNPs with |iHS|>=2	CLZ
261	LIPE-AS1	Cocca et al. 2020	20 SNPs with |iHS|>=2	CLZ
262	ZSCAN22	Cocca et al. 2020	20 SNPs with |iHS|>=2	CLZ
263	BTBD3	Cocca et al. 2020	20 SNPs with |iHS|>=2	CLZ
264	MACROD2	Cocca et al. 2020	20 SNPs with |iHS|>=2	CLZ
265	PTPRT	Cocca et al. 2020	20 SNPs with |iHS|>=2	CLZ
266	PREX1	Cocca et al. 2020	20 SNPs with |iHS|>=2	CLZ
267	ATP9A	Cocca et al. 2020	20 SNPs with |iHS|>=2	CLZ
268	NPEPL1	Cocca et al. 2020	20 SNPs with |iHS|>=2	CLZ
269	CHODL	Cocca et al. 2020	20 SNPs with |iHS|>=2	CLZ
270	CLDN14	Cocca et al. 2020	20 SNPs with |iHS|>=2	CLZ
271	DSCAM	Cocca et al. 2020	20 SNPs with |iHS|>=2	CLZ
272	PCBP3	Cocca et al. 2020	20 SNPs with |iHS|>=2	CLZ
273	ENTHD1	Cocca et al. 2020	20 SNPs with |iHS|>=2	CLZ
274	MKL1	Cocca et al. 2020	20 SNPs with |iHS|>=2	CLZ
275	PACSIN2	Cocca et al. 2020	20 SNPs with |iHS|>=2	CLZ
276	FAM19A5	Cocca et al. 2020	20 SNPs with |iHS|>=2	CLZ
1	C1orf222	Cocca et al. 2020	20 SNPs with |iHS|>=2	SMC
2	RERE	Cocca et al. 2020	20 SNPs with |iHS|>=2	SMC
3	DNAJC16	Cocca et al. 2020	20 SNPs with |iHS|>=2	SMC
4	EPB41	Cocca et al. 2020	20 SNPs with |iHS|>=2	SMC
5	DAB1	Cocca et al. 2020	20 SNPs with |iHS|>=2	SMC
6	PDE4B	Cocca et al. 2020	20 SNPs with |iHS|>=2	SMC
7	TNNI3K	Cocca et al. 2020	20 SNPs with |iHS|>=2	SMC
8	FRRS1	Cocca et al. 2020	20 SNPs with |iHS|>=2	SMC
9	VAV3	Cocca et al. 2020	20 SNPs with |iHS|>=2	SMC
10	ZC3H11A	Cocca et al. 2020	20 SNPs with |iHS|>=2	SMC
11	SPATA17	Cocca et al. 2020	20 SNPs with |iHS|>=2	SMC
12	ARID4B	Cocca et al. 2020	20 SNPs with |iHS|>=2	SMC
13	TSSC1	Cocca et al. 2020	20 SNPs with |iHS|>=2	SMC
14	NOL10	Cocca et al. 2020	20 SNPs with |iHS|>=2	SMC
15	KCNS3	Cocca et al. 2020	20 SNPs with |iHS|>=2	SMC
16	C2orf43	Cocca et al. 2020	20 SNPs with |iHS|>=2	SMC
17	LCLAT1	Cocca et al. 2020	20 SNPs with |iHS|>=2	SMC
18	LINC01122	Cocca et al. 2020	20 SNPs with |iHS|>=2	SMC
19	CTNNA2	Cocca et al. 2020	20 SNPs with |iHS|>=2	SMC
20	MAP4K4	Cocca et al. 2020	20 SNPs with |iHS|>=2	SMC
21	EDAR	Cocca et al. 2020	20 SNPs with |iHS|>=2	SMC
22	DPP10	Cocca et al. 2020	20 SNPs with |iHS|>=2	SMC
23	CNTNAP5	Cocca et al. 2020	20 SNPs with |iHS|>=2	SMC
24	THSD7B	Cocca et al. 2020	20 SNPs with |iHS|>=2	SMC
25	EPC2	Cocca et al. 2020	20 SNPs with |iHS|>=2	SMC
26	CACNB4	Cocca et al. 2020	20 SNPs with |iHS|>=2	SMC
27	PKP4	Cocca et al. 2020	20 SNPs with |iHS|>=2	SMC
28	KCNH7	Cocca et al. 2020	20 SNPs with |iHS|>=2	SMC
29	UBR3	Cocca et al. 2020	20 SNPs with |iHS|>=2	SMC
30	TLK1	Cocca et al. 2020	20 SNPs with |iHS|>=2	SMC
31	METTL8	Cocca et al. 2020	20 SNPs with |iHS|>=2	SMC
32	SLC25A12	Cocca et al. 2020	20 SNPs with |iHS|>=2	SMC
33	OLA1	Cocca et al. 2020	20 SNPs with |iHS|>=2	SMC
34	PDE11A	Cocca et al. 2020	20 SNPs with |iHS|>=2	SMC
35	ZSWIM2	Cocca et al. 2020	20 SNPs with |iHS|>=2	SMC
36	C2orf88	Cocca et al. 2020	20 SNPs with |iHS|>=2	SMC
37	HIBCH	Cocca et al. 2020	20 SNPs with |iHS|>=2	SMC
38	MFSD6	Cocca et al. 2020	20 SNPs with |iHS|>=2	SMC
39	NAB1	Cocca et al. 2020	20 SNPs with |iHS|>=2	SMC
40	KCNE4	Cocca et al. 2020	20 SNPs with |iHS|>=2	SMC
41	CNTN4	Cocca et al. 2020	20 SNPs with |iHS|>=2	SMC
42	SUMF1	Cocca et al. 2020	20 SNPs with |iHS|>=2	SMC
43	UBE2E2	Cocca et al. 2020	20 SNPs with |iHS|>=2	SMC
44	OSBPL10	Cocca et al. 2020	20 SNPs with |iHS|>=2	SMC
45	ULK4	Cocca et al. 2020	20 SNPs with |iHS|>=2	SMC
46	ARHGEF3	Cocca et al. 2020	20 SNPs with |iHS|>=2	SMC
47	ABHD6	Cocca et al. 2020	20 SNPs with |iHS|>=2	SMC
48	RPP14	Cocca et al. 2020	20 SNPs with |iHS|>=2	SMC
49	PXK	Cocca et al. 2020	20 SNPs with |iHS|>=2	SMC
50	FHIT	Cocca et al. 2020	20 SNPs with |iHS|>=2	SMC
51	MAGI1	Cocca et al. 2020	20 SNPs with |iHS|>=2	SMC
52	PPP4R2	Cocca et al. 2020	20 SNPs with |iHS|>=2	SMC
53	ROBO2	Cocca et al. 2020	20 SNPs with |iHS|>=2	SMC
54	MORC1	Cocca et al. 2020	20 SNPs with |iHS|>=2	SMC
55	ZBTB20	Cocca et al. 2020	20 SNPs with |iHS|>=2	SMC
56	SEC22A	Cocca et al. 2020	20 SNPs with |iHS|>=2	SMC
57	CHCHD6	Cocca et al. 2020	20 SNPs with |iHS|>=2	SMC
58	TMEM108	Cocca et al. 2020	20 SNPs with |iHS|>=2	SMC
59	PCCB	Cocca et al. 2020	20 SNPs with |iHS|>=2	SMC
60	STAG1	Cocca et al. 2020	20 SNPs with |iHS|>=2	SMC
61	CLSTN2	Cocca et al. 2020	20 SNPs with |iHS|>=2	SMC
62	SLC9A9	Cocca et al. 2020	20 SNPs with |iHS|>=2	SMC
63	RSRC1	Cocca et al. 2020	20 SNPs with |iHS|>=2	SMC
64	IQCJ-SCHIP1	Cocca et al. 2020	20 SNPs with |iHS|>=2	SMC
65	SOX2-OT	Cocca et al. 2020	20 SNPs with |iHS|>=2	SMC
66	DLG1	Cocca et al. 2020	20 SNPs with |iHS|>=2	SMC
67	ZEB2P1	Cocca et al. 2020	20 SNPs with |iHS|>=2	SMC
68	LDB2	Cocca et al. 2020	20 SNPs with |iHS|>=2	SMC
69	PI4K2B	Cocca et al. 2020	20 SNPs with |iHS|>=2	SMC
70	STIM2	Cocca et al. 2020	20 SNPs with |iHS|>=2	SMC
71	TMPRSS11F	Cocca et al. 2020	20 SNPs with |iHS|>=2	SMC
72	CCDC158	Cocca et al. 2020	20 SNPs with |iHS|>=2	SMC
73	CCSER1	Cocca et al. 2020	20 SNPs with |iHS|>=2	SMC
74	STPG2	Cocca et al. 2020	20 SNPs with |iHS|>=2	SMC
75	ADH1C	Cocca et al. 2020	20 SNPs with |iHS|>=2	SMC
76	TACR3	Cocca et al. 2020	20 SNPs with |iHS|>=2	SMC
77	SCLT1	Cocca et al. 2020	20 SNPs with |iHS|>=2	SMC
78	MAML3	Cocca et al. 2020	20 SNPs with |iHS|>=2	SMC
79	INPP4B	Cocca et al. 2020	20 SNPs with |iHS|>=2	SMC
80	FSTL5	Cocca et al. 2020	20 SNPs with |iHS|>=2	SMC
81	2001-03-01	Cocca et al. 2020	20 SNPs with |iHS|>=2	SMC
82	ENPP6	Cocca et al. 2020	20 SNPs with |iHS|>=2	SMC
83	PDCD6	Cocca et al. 2020	20 SNPs with |iHS|>=2	SMC
84	ANKH	Cocca et al. 2020	20 SNPs with |iHS|>=2	SMC
85	GUSBP1	Cocca et al. 2020	20 SNPs with |iHS|>=2	SMC
86	CDH12	Cocca et al. 2020	20 SNPs with |iHS|>=2	SMC
87	ADAMTS12	Cocca et al. 2020	20 SNPs with |iHS|>=2	SMC
88	PLCXD3	Cocca et al. 2020	20 SNPs with |iHS|>=2	SMC
89	ZNF131	Cocca et al. 2020	20 SNPs with |iHS|>=2	SMC
90	GPR98	Cocca et al. 2020	20 SNPs with |iHS|>=2	SMC
91	MCTP1	Cocca et al. 2020	20 SNPs with |iHS|>=2	SMC
92	FBXL17	Cocca et al. 2020	20 SNPs with |iHS|>=2	SMC
93	TMEM232	Cocca et al. 2020	20 SNPs with |iHS|>=2	SMC
94	EPB41L4A	Cocca et al. 2020	20 SNPs with |iHS|>=2	SMC
95	SLC27A6	Cocca et al. 2020	20 SNPs with |iHS|>=2	SMC
96	TRPC7	Cocca et al. 2020	20 SNPs with |iHS|>=2	SMC
97	RANBP17	Cocca et al. 2020	20 SNPs with |iHS|>=2	SMC
98	UHRF1BP1	Cocca et al. 2020	20 SNPs with |iHS|>=2	SMC
99	MAPK14	Cocca et al. 2020	20 SNPs with |iHS|>=2	SMC
100	ZFAND3	Cocca et al. 2020	20 SNPs with |iHS|>=2	SMC
101	SUPT3H	Cocca et al. 2020	20 SNPs with |iHS|>=2	SMC
102	RCAN2	Cocca et al. 2020	20 SNPs with |iHS|>=2	SMC
103	EYS	Cocca et al. 2020	20 SNPs with |iHS|>=2	SMC
104	FILIP1	Cocca et al. 2020	20 SNPs with |iHS|>=2	SMC
105	PHIP	Cocca et al. 2020	20 SNPs with |iHS|>=2	SMC
106	PDSS2	Cocca et al. 2020	20 SNPs with |iHS|>=2	SMC
107	CDK19	Cocca et al. 2020	20 SNPs with |iHS|>=2	SMC
108	SLC16A10	Cocca et al. 2020	20 SNPs with |iHS|>=2	SMC
109	REV3L	Cocca et al. 2020	20 SNPs with |iHS|>=2	SMC
110	NHSL1	Cocca et al. 2020	20 SNPs with |iHS|>=2	SMC
111	KATNA1	Cocca et al. 2020	20 SNPs with |iHS|>=2	SMC
112	LATS1	Cocca et al. 2020	20 SNPs with |iHS|>=2	SMC
113	NUP43	Cocca et al. 2020	20 SNPs with |iHS|>=2	SMC
114	SYNE1	Cocca et al. 2020	20 SNPs with |iHS|>=2	SMC
115	PARK2	Cocca et al. 2020	20 SNPs with |iHS|>=2	SMC
116	RNASET2	Cocca et al. 2020	20 SNPs with |iHS|>=2	SMC
117	DACT2	Cocca et al. 2020	20 SNPs with |iHS|>=2	SMC
118	GNA12	Cocca et al. 2020	20 SNPs with |iHS|>=2	SMC
119	SDK1	Cocca et al. 2020	20 SNPs with |iHS|>=2	SMC
120	ZNF890P	Cocca et al. 2020	20 SNPs with |iHS|>=2	SMC
121	ACTB	Cocca et al. 2020	20 SNPs with |iHS|>=2	SMC
122	THSD7A	Cocca et al. 2020	20 SNPs with |iHS|>=2	SMC
123	TMEM106B	Cocca et al. 2020	20 SNPs with |iHS|>=2	SMC
124	SKAP2	Cocca et al. 2020	20 SNPs with |iHS|>=2	SMC
125	CREB5	Cocca et al. 2020	20 SNPs with |iHS|>=2	SMC
126	VOPP1	Cocca et al. 2020	20 SNPs with |iHS|>=2	SMC
127	ZNF713	Cocca et al. 2020	20 SNPs with |iHS|>=2	SMC
128	CALN1	Cocca et al. 2020	20 SNPs with |iHS|>=2	SMC
129	SEMA3A	Cocca et al. 2020	20 SNPs with |iHS|>=2	SMC
130	GRM3	Cocca et al. 2020	20 SNPs with |iHS|>=2	SMC
131	CUX1	Cocca et al. 2020	20 SNPs with |iHS|>=2	SMC
132	RELN	Cocca et al. 2020	20 SNPs with |iHS|>=2	SMC
133	COG5	Cocca et al. 2020	20 SNPs with |iHS|>=2	SMC
134	IMMP2L	Cocca et al. 2020	20 SNPs with |iHS|>=2	SMC
135	CADPS2	Cocca et al. 2020	20 SNPs with |iHS|>=2	SMC
136	CNTNAP2	Cocca et al. 2020	20 SNPs with |iHS|>=2	SMC
137	PTPRN2	Cocca et al. 2020	20 SNPs with |iHS|>=2	SMC
138	CSMD1	Cocca et al. 2020	20 SNPs with |iHS|>=2	SMC
139	ERI1	Cocca et al. 2020	20 SNPs with |iHS|>=2	SMC
140	MSRA	Cocca et al. 2020	20 SNPs with |iHS|>=2	SMC
141	XKR6	Cocca et al. 2020	20 SNPs with |iHS|>=2	SMC
142	DLC1	Cocca et al. 2020	20 SNPs with |iHS|>=2	SMC
143	RBPMS	Cocca et al. 2020	20 SNPs with |iHS|>=2	SMC
144	ZMAT4	Cocca et al. 2020	20 SNPs with |iHS|>=2	SMC
145	SNTG1	Cocca et al. 2020	20 SNPs with |iHS|>=2	SMC
146	CPA6	Cocca et al. 2020	20 SNPs with |iHS|>=2	SMC
147	NCOA2	Cocca et al. 2020	20 SNPs with |iHS|>=2	SMC
148	XKR9	Cocca et al. 2020	20 SNPs with |iHS|>=2	SMC
149	LINC00535	Cocca et al. 2020	20 SNPs with |iHS|>=2	SMC
150	VPS13B	Cocca et al. 2020	20 SNPs with |iHS|>=2	SMC
151	RIMS2	Cocca et al. 2020	20 SNPs with |iHS|>=2	SMC
152	PKHD1L1	Cocca et al. 2020	20 SNPs with |iHS|>=2	SMC
153	DOCK8	Cocca et al. 2020	20 SNPs with |iHS|>=2	SMC
154	PTPRD	Cocca et al. 2020	20 SNPs with |iHS|>=2	SMC
155	FBP2	Cocca et al. 2020	20 SNPs with |iHS|>=2	SMC
156	ERCC6L2	Cocca et al. 2020	20 SNPs with |iHS|>=2	SMC
157	PTBP3	Cocca et al. 2020	20 SNPs with |iHS|>=2	SMC
158	HSDL2	Cocca et al. 2020	20 SNPs with |iHS|>=2	SMC
159	SCAI	Cocca et al. 2020	20 SNPs with |iHS|>=2	SMC
160	VAV2	Cocca et al. 2020	20 SNPs with |iHS|>=2	SMC
161	PFKP	Cocca et al. 2020	20 SNPs with |iHS|>=2	SMC
162	CACNB2	Cocca et al. 2020	20 SNPs with |iHS|>=2	SMC
163	MYO3A	Cocca et al. 2020	20 SNPs with |iHS|>=2	SMC
164	ABI1	Cocca et al. 2020	20 SNPs with |iHS|>=2	SMC
165	PTCHD3P1	Cocca et al. 2020	20 SNPs with |iHS|>=2	SMC
166	SVIL	Cocca et al. 2020	20 SNPs with |iHS|>=2	SMC
167	ZNF438	Cocca et al. 2020	20 SNPs with |iHS|>=2	SMC
168	ANTXRL	Cocca et al. 2020	20 SNPs with |iHS|>=2	SMC
169	PCDH15	Cocca et al. 2020	20 SNPs with |iHS|>=2	SMC
170	BICC1	Cocca et al. 2020	20 SNPs with |iHS|>=2	SMC
171	CCDC6	Cocca et al. 2020	20 SNPs with |iHS|>=2	SMC
172	ANK3	Cocca et al. 2020	20 SNPs with |iHS|>=2	SMC
173	CTNNA3	Cocca et al. 2020	20 SNPs with |iHS|>=2	SMC
174	MYPN	Cocca et al. 2020	20 SNPs with |iHS|>=2	SMC
175	COL13A1	Cocca et al. 2020	20 SNPs with |iHS|>=2	SMC
176	H2AFY2	Cocca et al. 2020	20 SNPs with |iHS|>=2	SMC
177	CDH23	Cocca et al. 2020	20 SNPs with |iHS|>=2	SMC
178	ADK	Cocca et al. 2020	20 SNPs with |iHS|>=2	SMC
179	MBL1P	Cocca et al. 2020	20 SNPs with |iHS|>=2	SMC
180	SFTPD	Cocca et al. 2020	20 SNPs with |iHS|>=2	SMC
181	DYDC2	Cocca et al. 2020	20 SNPs with |iHS|>=2	SMC
182	HPSE2	Cocca et al. 2020	20 SNPs with |iHS|>=2	SMC
183	ATRNL1	Cocca et al. 2020	20 SNPs with |iHS|>=2	SMC
184	STK32C	Cocca et al. 2020	20 SNPs with |iHS|>=2	SMC
185	GALNT18	Cocca et al. 2020	20 SNPs with |iHS|>=2	SMC
186	SPON1	Cocca et al. 2020	20 SNPs with |iHS|>=2	SMC
187	CALCB	Cocca et al. 2020	20 SNPs with |iHS|>=2	SMC
188	NELL1	Cocca et al. 2020	20 SNPs with |iHS|>=2	SMC
189	LUZP2	Cocca et al. 2020	20 SNPs with |iHS|>=2	SMC
190	ANO3	Cocca et al. 2020	20 SNPs with |iHS|>=2	SMC
191	TPCN2	Cocca et al. 2020	20 SNPs with |iHS|>=2	SMC
192	SHANK2	Cocca et al. 2020	20 SNPs with |iHS|>=2	SMC
193	RSF1	Cocca et al. 2020	20 SNPs with |iHS|>=2	SMC
194	DLG2	Cocca et al. 2020	20 SNPs with |iHS|>=2	SMC
195	PDGFD	Cocca et al. 2020	20 SNPs with |iHS|>=2	SMC
196	ZW10	Cocca et al. 2020	20 SNPs with |iHS|>=2	SMC
197	KDM5A	Cocca et al. 2020	20 SNPs with |iHS|>=2	SMC
198	LRP6	Cocca et al. 2020	20 SNPs with |iHS|>=2	SMC
199	SLCO1B1	Cocca et al. 2020	20 SNPs with |iHS|>=2	SMC
200	SLCO1A2	Cocca et al. 2020	20 SNPs with |iHS|>=2	SMC
201	RASSF8	Cocca et al. 2020	20 SNPs with |iHS|>=2	SMC
202	IPO8	Cocca et al. 2020	20 SNPs with |iHS|>=2	SMC
203	MUC19	Cocca et al. 2020	20 SNPs with |iHS|>=2	SMC
204	PDZRN4	Cocca et al. 2020	20 SNPs with |iHS|>=2	SMC
205	PRICKLE1	Cocca et al. 2020	20 SNPs with |iHS|>=2	SMC
206	LARP4	Cocca et al. 2020	20 SNPs with |iHS|>=2	SMC
207	LEMD3	Cocca et al. 2020	20 SNPs with |iHS|>=2	SMC
208	ANKS1B	Cocca et al. 2020	20 SNPs with |iHS|>=2	SMC
209	TAOK3	Cocca et al. 2020	20 SNPs with |iHS|>=2	SMC
210	KDM2B	Cocca et al. 2020	20 SNPs with |iHS|>=2	SMC
211	SPATA13	Cocca et al. 2020	20 SNPs with |iHS|>=2	SMC
212	FREM2	Cocca et al. 2020	20 SNPs with |iHS|>=2	SMC
213	MTRF1	Cocca et al. 2020	20 SNPs with |iHS|>=2	SMC
214	PIBF1	Cocca et al. 2020	20 SNPs with |iHS|>=2	SMC
215	LINC00393	Cocca et al. 2020	20 SNPs with |iHS|>=2	SMC
216	MYCBP2	Cocca et al. 2020	20 SNPs with |iHS|>=2	SMC
217	GPC5	Cocca et al. 2020	20 SNPs with |iHS|>=2	SMC
218	ITGBL1	Cocca et al. 2020	20 SNPs with |iHS|>=2	SMC
219	ATP11A	Cocca et al. 2020	20 SNPs with |iHS|>=2	SMC
220	RALGAPA1	Cocca et al. 2020	20 SNPs with |iHS|>=2	SMC
221	MDGA2	Cocca et al. 2020	20 SNPs with |iHS|>=2	SMC
222	GPHN	Cocca et al. 2020	20 SNPs with |iHS|>=2	SMC
223	SYNJ2BP	Cocca et al. 2020	20 SNPs with |iHS|>=2	SMC
224	ADCK1	Cocca et al. 2020	20 SNPs with |iHS|>=2	SMC
225	TTC8	Cocca et al. 2020	20 SNPs with |iHS|>=2	SMC
226	GOLGA8A	Cocca et al. 2020	20 SNPs with |iHS|>=2	SMC
227	DPH6	Cocca et al. 2020	20 SNPs with |iHS|>=2	SMC
228	SEMA6D	Cocca et al. 2020	20 SNPs with |iHS|>=2	SMC
229	UNC13C	Cocca et al. 2020	20 SNPs with |iHS|>=2	SMC
230	TCF12	Cocca et al. 2020	20 SNPs with |iHS|>=2	SMC
231	ALDH1A2	Cocca et al. 2020	20 SNPs with |iHS|>=2	SMC
232	ADAM10	Cocca et al. 2020	20 SNPs with |iHS|>=2	SMC
233	HERC1	Cocca et al. 2020	20 SNPs with |iHS|>=2	SMC
234	ZNF609	Cocca et al. 2020	20 SNPs with |iHS|>=2	SMC
235	IQCH	Cocca et al. 2020	20 SNPs with |iHS|>=2	SMC
236	SCAPER	Cocca et al. 2020	20 SNPs with |iHS|>=2	SMC
237	ADAMTS17	Cocca et al. 2020	20 SNPs with |iHS|>=2	SMC
238	CERS3	Cocca et al. 2020	20 SNPs with |iHS|>=2	SMC
239	HMOX2	Cocca et al. 2020	20 SNPs with |iHS|>=2	SMC
240	RBFOX1	Cocca et al. 2020	20 SNPs with |iHS|>=2	SMC
241	CLEC16A	Cocca et al. 2020	20 SNPs with |iHS|>=2	SMC
242	SNX29	Cocca et al. 2020	20 SNPs with |iHS|>=2	SMC
243	PARN	Cocca et al. 2020	20 SNPs with |iHS|>=2	SMC
244	XYLT1	Cocca et al. 2020	20 SNPs with |iHS|>=2	SMC
245	GDE1	Cocca et al. 2020	20 SNPs with |iHS|>=2	SMC
246	CDH8	Cocca et al. 2020	20 SNPs with |iHS|>=2	SMC
247	NFATC3	Cocca et al. 2020	20 SNPs with |iHS|>=2	SMC
248	GLG1	Cocca et al. 2020	20 SNPs with |iHS|>=2	SMC
249	CDH13	Cocca et al. 2020	20 SNPs with |iHS|>=2	SMC
250	TMEM220	Cocca et al. 2020	20 SNPs with |iHS|>=2	SMC
251	ASIC2	Cocca et al. 2020	20 SNPs with |iHS|>=2	SMC
252	MED1	Cocca et al. 2020	20 SNPs with |iHS|>=2	SMC
253	VMP1	Cocca et al. 2020	20 SNPs with |iHS|>=2	SMC
254	TANC2	Cocca et al. 2020	20 SNPs with |iHS|>=2	SMC
255	HELZ	Cocca et al. 2020	20 SNPs with |iHS|>=2	SMC
256	TMEM104	Cocca et al. 2020	20 SNPs with |iHS|>=2	SMC
257	RPTOR	Cocca et al. 2020	20 SNPs with |iHS|>=2	SMC
258	EPB41L3	Cocca et al. 2020	20 SNPs with |iHS|>=2	SMC
259	RALBP1	Cocca et al. 2020	20 SNPs with |iHS|>=2	SMC
260	PPP4R1	Cocca et al. 2020	20 SNPs with |iHS|>=2	SMC
261	TMEM241	Cocca et al. 2020	20 SNPs with |iHS|>=2	SMC
262	TRAPPC8	Cocca et al. 2020	20 SNPs with |iHS|>=2	SMC
263	SMAD2	Cocca et al. 2020	20 SNPs with |iHS|>=2	SMC
264	DYM	Cocca et al. 2020	20 SNPs with |iHS|>=2	SMC
265	DCC	Cocca et al. 2020	20 SNPs with |iHS|>=2	SMC
266	C18orf54	Cocca et al. 2020	20 SNPs with |iHS|>=2	SMC
267	PIGN	Cocca et al. 2020	20 SNPs with |iHS|>=2	SMC
268	ZNF407	Cocca et al. 2020	20 SNPs with |iHS|>=2	SMC
269	KDM4B	Cocca et al. 2020	20 SNPs with |iHS|>=2	SMC
270	ZNF321P	Cocca et al. 2020	20 SNPs with |iHS|>=2	SMC
271	C20orf194	Cocca et al. 2020	20 SNPs with |iHS|>=2	SMC
272	PLCB1	Cocca et al. 2020	20 SNPs with |iHS|>=2	SMC
273	MACROD2	Cocca et al. 2020	20 SNPs with |iHS|>=2	SMC
274	PTPRT	Cocca et al. 2020	20 SNPs with |iHS|>=2	SMC
275	B4GALT5	Cocca et al. 2020	20 SNPs with |iHS|>=2	SMC
276	ATP9A	Cocca et al. 2020	20 SNPs with |iHS|>=2	SMC
277	TSHZ2	Cocca et al. 2020	20 SNPs with |iHS|>=2	SMC
278	RTFDC1	Cocca et al. 2020	20 SNPs with |iHS|>=2	SMC
279	LINC00478	Cocca et al. 2020	20 SNPs with |iHS|>=2	SMC
280	NCAM2	Cocca et al. 2020	20 SNPs with |iHS|>=2	SMC
281	DSCAM	Cocca et al. 2020	20 SNPs with |iHS|>=2	SMC
282	TTC28	Cocca et al. 2020	20 SNPs with |iHS|>=2	SMC
283	EFCAB6	Cocca et al. 2020	20 SNPs with |iHS|>=2	SMC
1	RERE	Cocca et al. 2020	20 SNPs with |iHS|>=2	ERT
2	DAB1	Cocca et al. 2020	20 SNPs with |iHS|>=2	ERT
3	PDE4B	Cocca et al. 2020	20 SNPs with |iHS|>=2	ERT
4	PIGK	Cocca et al. 2020	20 SNPs with |iHS|>=2	ERT
5	COL24A1	Cocca et al. 2020	20 SNPs with |iHS|>=2	ERT
6	VAV3	Cocca et al. 2020	20 SNPs with |iHS|>=2	ERT
7	CTTNBP2NL	Cocca et al. 2020	20 SNPs with |iHS|>=2	ERT
8	MAGI3	Cocca et al. 2020	20 SNPs with |iHS|>=2	ERT
9	VANGL1	Cocca et al. 2020	20 SNPs with |iHS|>=2	ERT
10	NUF2	Cocca et al. 2020	20 SNPs with |iHS|>=2	ERT
11	BRINP3	Cocca et al. 2020	20 SNPs with |iHS|>=2	ERT
12	KCNT2	Cocca et al. 2020	20 SNPs with |iHS|>=2	ERT
13	LINC00862	Cocca et al. 2020	20 SNPs with |iHS|>=2	ERT
14	HHAT	Cocca et al. 2020	20 SNPs with |iHS|>=2	ERT
15	KCNH1	Cocca et al. 2020	20 SNPs with |iHS|>=2	ERT
16	ESRRG	Cocca et al. 2020	20 SNPs with |iHS|>=2	ERT
17	FBXO28	Cocca et al. 2020	20 SNPs with |iHS|>=2	ERT
18	CDC42BPA	Cocca et al. 2020	20 SNPs with |iHS|>=2	ERT
19	RYR2	Cocca et al. 2020	20 SNPs with |iHS|>=2	ERT
20	SNTG2	Cocca et al. 2020	20 SNPs with |iHS|>=2	ERT
21	KCNS3	Cocca et al. 2020	20 SNPs with |iHS|>=2	ERT
22	KLHL29	Cocca et al. 2020	20 SNPs with |iHS|>=2	ERT
23	BRE	Cocca et al. 2020	20 SNPs with |iHS|>=2	ERT
24	NRXN1	Cocca et al. 2020	20 SNPs with |iHS|>=2	ERT
25	C2orf42	Cocca et al. 2020	20 SNPs with |iHS|>=2	ERT
26	EXOC6B	Cocca et al. 2020	20 SNPs with |iHS|>=2	ERT
27	LRRTM4	Cocca et al. 2020	20 SNPs with |iHS|>=2	ERT
28	DPP10	Cocca et al. 2020	20 SNPs with |iHS|>=2	ERT
29	CNTNAP5	Cocca et al. 2020	20 SNPs with |iHS|>=2	ERT
30	THSD7B	Cocca et al. 2020	20 SNPs with |iHS|>=2	ERT
31	LRP1B	Cocca et al. 2020	20 SNPs with |iHS|>=2	ERT
32	ARHGAP15	Cocca et al. 2020	20 SNPs with |iHS|>=2	ERT
33	SCN2A	Cocca et al. 2020	20 SNPs with |iHS|>=2	ERT
34	CSRNP3	Cocca et al. 2020	20 SNPs with |iHS|>=2	ERT
35	STK39	Cocca et al. 2020	20 SNPs with |iHS|>=2	ERT
36	LRP2	Cocca et al. 2020	20 SNPs with |iHS|>=2	ERT
37	MYO3B	Cocca et al. 2020	20 SNPs with |iHS|>=2	ERT
38	TLK1	Cocca et al. 2020	20 SNPs with |iHS|>=2	ERT
39	RAPGEF4	Cocca et al. 2020	20 SNPs with |iHS|>=2	ERT
40	UBE2E3	Cocca et al. 2020	20 SNPs with |iHS|>=2	ERT
41	PLCL1	Cocca et al. 2020	20 SNPs with |iHS|>=2	ERT
42	ADAM23	Cocca et al. 2020	20 SNPs with |iHS|>=2	ERT
43	DYTN	Cocca et al. 2020	20 SNPs with |iHS|>=2	ERT
44	ERBB4	Cocca et al. 2020	20 SNPs with |iHS|>=2	ERT
45	SPAG16	Cocca et al. 2020	20 SNPs with |iHS|>=2	ERT
46	BARD1	Cocca et al. 2020	20 SNPs with |iHS|>=2	ERT
47	CNTN4	Cocca et al. 2020	20 SNPs with |iHS|>=2	ERT
48	GRM7	Cocca et al. 2020	20 SNPs with |iHS|>=2	ERT
49	ATG7	Cocca et al. 2020	20 SNPs with |iHS|>=2	ERT
50	TAMM41	Cocca et al. 2020	20 SNPs with |iHS|>=2	ERT
51	TBC1D5	Cocca et al. 2020	20 SNPs with |iHS|>=2	ERT
52	ZNF385D	Cocca et al. 2020	20 SNPs with |iHS|>=2	ERT
53	RARB	Cocca et al. 2020	20 SNPs with |iHS|>=2	ERT
54	NEK10	Cocca et al. 2020	20 SNPs with |iHS|>=2	ERT
55	CRTAP	Cocca et al. 2020	20 SNPs with |iHS|>=2	ERT
56	SCN11A	Cocca et al. 2020	20 SNPs with |iHS|>=2	ERT
57	ULK4	Cocca et al. 2020	20 SNPs with |iHS|>=2	ERT
58	CCDC66	Cocca et al. 2020	20 SNPs with |iHS|>=2	ERT
59	FAM208A	Cocca et al. 2020	20 SNPs with |iHS|>=2	ERT
60	FHIT	Cocca et al. 2020	20 SNPs with |iHS|>=2	ERT
61	EIF4E3	Cocca et al. 2020	20 SNPs with |iHS|>=2	ERT
62	CNTN3	Cocca et al. 2020	20 SNPs with |iHS|>=2	ERT
63	ROBO2	Cocca et al. 2020	20 SNPs with |iHS|>=2	ERT
64	LINC00879	Cocca et al. 2020	20 SNPs with |iHS|>=2	ERT
65	LINC00882	Cocca et al. 2020	20 SNPs with |iHS|>=2	ERT
66	PHLDB2	Cocca et al. 2020	20 SNPs with |iHS|>=2	ERT
67	KIAA2018	Cocca et al. 2020	20 SNPs with |iHS|>=2	ERT
68	LSAMP	Cocca et al. 2020	20 SNPs with |iHS|>=2	ERT
69	KALRN	Cocca et al. 2020	20 SNPs with |iHS|>=2	ERT
70	CPNE4	Cocca et al. 2020	20 SNPs with |iHS|>=2	ERT
71	PLCH1	Cocca et al. 2020	20 SNPs with |iHS|>=2	ERT
72	SERPINI1	Cocca et al. 2020	20 SNPs with |iHS|>=2	ERT
73	TNIK	Cocca et al. 2020	20 SNPs with |iHS|>=2	ERT
74	SPATA16	Cocca et al. 2020	20 SNPs with |iHS|>=2	ERT
75	KCNMB2	Cocca et al. 2020	20 SNPs with |iHS|>=2	ERT
76	ACAP2	Cocca et al. 2020	20 SNPs with |iHS|>=2	ERT
77	DLG1	Cocca et al. 2020	20 SNPs with |iHS|>=2	ERT
78	TACC3	Cocca et al. 2020	20 SNPs with |iHS|>=2	ERT
79	CRMP1	Cocca et al. 2020	20 SNPs with |iHS|>=2	ERT
80	PCDH7	Cocca et al. 2020	20 SNPs with |iHS|>=2	ERT
81	KCTD8	Cocca et al. 2020	20 SNPs with |iHS|>=2	ERT
82	USP46	Cocca et al. 2020	20 SNPs with |iHS|>=2	ERT
83	POLR2B	Cocca et al. 2020	20 SNPs with |iHS|>=2	ERT
84	ART3	Cocca et al. 2020	20 SNPs with |iHS|>=2	ERT
85	CCNG2	Cocca et al. 2020	20 SNPs with |iHS|>=2	ERT
86	ANTXR2	Cocca et al. 2020	20 SNPs with |iHS|>=2	ERT
87	EMCN	Cocca et al. 2020	20 SNPs with |iHS|>=2	ERT
88	KLHL2P1	Cocca et al. 2020	20 SNPs with |iHS|>=2	ERT
89	INPP4B	Cocca et al. 2020	20 SNPs with |iHS|>=2	ERT
90	FSTL5	Cocca et al. 2020	20 SNPs with |iHS|>=2	ERT
91	2001-03-01	Cocca et al. 2020	20 SNPs with |iHS|>=2	ERT
92	SPOCK3	Cocca et al. 2020	20 SNPs with |iHS|>=2	ERT
93	PALLD	Cocca et al. 2020	20 SNPs with |iHS|>=2	ERT
94	GPM6A	Cocca et al. 2020	20 SNPs with |iHS|>=2	ERT
95	CDH18	Cocca et al. 2020	20 SNPs with |iHS|>=2	ERT
96	PDZD2	Cocca et al. 2020	20 SNPs with |iHS|>=2	ERT
97	C6	Cocca et al. 2020	20 SNPs with |iHS|>=2	ERT
98	ARL15	Cocca et al. 2020	20 SNPs with |iHS|>=2	ERT
99	PDE4D	Cocca et al. 2020	20 SNPs with |iHS|>=2	ERT
100	NDUFAF2	Cocca et al. 2020	20 SNPs with |iHS|>=2	ERT
101	GPR98	Cocca et al. 2020	20 SNPs with |iHS|>=2	ERT
102	FBXL17	Cocca et al. 2020	20 SNPs with |iHS|>=2	ERT
103	MCC	Cocca et al. 2020	20 SNPs with |iHS|>=2	ERT
104	PRELID2	Cocca et al. 2020	20 SNPs with |iHS|>=2	ERT
105	PPARGC1B	Cocca et al. 2020	20 SNPs with |iHS|>=2	ERT
106	COL23A1	Cocca et al. 2020	20 SNPs with |iHS|>=2	ERT
107	OFCC1	Cocca et al. 2020	20 SNPs with |iHS|>=2	ERT
108	CASC15	Cocca et al. 2020	20 SNPs with |iHS|>=2	ERT
109	LRRC16A	Cocca et al. 2020	20 SNPs with |iHS|>=2	ERT
110	LINC00243	Cocca et al. 2020	20 SNPs with |iHS|>=2	ERT
111	EYS	Cocca et al. 2020	20 SNPs with |iHS|>=2	ERT
112	BAI3	Cocca et al. 2020	20 SNPs with |iHS|>=2	ERT
113	FAM46A	Cocca et al. 2020	20 SNPs with |iHS|>=2	ERT
114	USP45	Cocca et al. 2020	20 SNPs with |iHS|>=2	ERT
115	GRIK2	Cocca et al. 2020	20 SNPs with |iHS|>=2	ERT
116	RTN4IP1	Cocca et al. 2020	20 SNPs with |iHS|>=2	ERT
117	PDSS2	Cocca et al. 2020	20 SNPs with |iHS|>=2	ERT
118	FIG4	Cocca et al. 2020	20 SNPs with |iHS|>=2	ERT
119	EZR	Cocca et al. 2020	20 SNPs with |iHS|>=2	ERT
120	PARK2	Cocca et al. 2020	20 SNPs with |iHS|>=2	ERT
121	THSD7A	Cocca et al. 2020	20 SNPs with |iHS|>=2	ERT
122	DNAH11	Cocca et al. 2020	20 SNPs with |iHS|>=2	ERT
123	AVL9	Cocca et al. 2020	20 SNPs with |iHS|>=2	ERT
124	ELMO1	Cocca et al. 2020	20 SNPs with |iHS|>=2	ERT
125	CDK13	Cocca et al. 2020	20 SNPs with |iHS|>=2	ERT
126	ABCA13	Cocca et al. 2020	20 SNPs with |iHS|>=2	ERT
127	UPK3B	Cocca et al. 2020	20 SNPs with |iHS|>=2	ERT
128	MAGI2	Cocca et al. 2020	20 SNPs with |iHS|>=2	ERT
129	ZNF804B	Cocca et al. 2020	20 SNPs with |iHS|>=2	ERT
130	GNGT1	Cocca et al. 2020	20 SNPs with |iHS|>=2	ERT
131	TFEC	Cocca et al. 2020	20 SNPs with |iHS|>=2	ERT
132	CPED1	Cocca et al. 2020	20 SNPs with |iHS|>=2	ERT
133	CPA4	Cocca et al. 2020	20 SNPs with |iHS|>=2	ERT
134	CNTNAP2	Cocca et al. 2020	20 SNPs with |iHS|>=2	ERT
135	DPP6	Cocca et al. 2020	20 SNPs with |iHS|>=2	ERT
136	VIPR2	Cocca et al. 2020	20 SNPs with |iHS|>=2	ERT
137	DLGAP2	Cocca et al. 2020	20 SNPs with |iHS|>=2	ERT
138	ARHGEF10	Cocca et al. 2020	20 SNPs with |iHS|>=2	ERT
139	CSMD1	Cocca et al. 2020	20 SNPs with |iHS|>=2	ERT
140	DLC1	Cocca et al. 2020	20 SNPs with |iHS|>=2	ERT
141	SGCZ	Cocca et al. 2020	20 SNPs with |iHS|>=2	ERT
142	PSD3	Cocca et al. 2020	20 SNPs with |iHS|>=2	ERT
143	SLC39A14	Cocca et al. 2020	20 SNPs with |iHS|>=2	ERT
144	NRG1	Cocca et al. 2020	20 SNPs with |iHS|>=2	ERT
145	IDO2	Cocca et al. 2020	20 SNPs with |iHS|>=2	ERT
146	ZMAT4	Cocca et al. 2020	20 SNPs with |iHS|>=2	ERT
147	KAT6A	Cocca et al. 2020	20 SNPs with |iHS|>=2	ERT
148	SNTG1	Cocca et al. 2020	20 SNPs with |iHS|>=2	ERT
149	CPA6	Cocca et al. 2020	20 SNPs with |iHS|>=2	ERT
150	NECAB1	Cocca et al. 2020	20 SNPs with |iHS|>=2	ERT
151	KIAA1429	Cocca et al. 2020	20 SNPs with |iHS|>=2	ERT
152	CSMD3	Cocca et al. 2020	20 SNPs with |iHS|>=2	ERT
153	TRPS1	Cocca et al. 2020	20 SNPs with |iHS|>=2	ERT
154	LINC00536	Cocca et al. 2020	20 SNPs with |iHS|>=2	ERT
155	SAMD12	Cocca et al. 2020	20 SNPs with |iHS|>=2	ERT
156	TG	Cocca et al. 2020	20 SNPs with |iHS|>=2	ERT
157	KHDRBS3	Cocca et al. 2020	20 SNPs with |iHS|>=2	ERT
158	TRAPPC9	Cocca et al. 2020	20 SNPs with |iHS|>=2	ERT
159	KANK1	Cocca et al. 2020	20 SNPs with |iHS|>=2	ERT
160	PTPRD	Cocca et al. 2020	20 SNPs with |iHS|>=2	ERT
161	BNC2	Cocca et al. 2020	20 SNPs with |iHS|>=2	ERT
162	CNTLN	Cocca et al. 2020	20 SNPs with |iHS|>=2	ERT
163	ADAMTSL1	Cocca et al. 2020	20 SNPs with |iHS|>=2	ERT
164	LRSAM1	Cocca et al. 2020	20 SNPs with |iHS|>=2	ERT
165	USP20	Cocca et al. 2020	20 SNPs with |iHS|>=2	ERT
166	FRMD4A	Cocca et al. 2020	20 SNPs with |iHS|>=2	ERT
167	NEBL	Cocca et al. 2020	20 SNPs with |iHS|>=2	ERT
168	KIAA1217	Cocca et al. 2020	20 SNPs with |iHS|>=2	ERT
169	ANKRD30A	Cocca et al. 2020	20 SNPs with |iHS|>=2	ERT
170	SGMS1	Cocca et al. 2020	20 SNPs with |iHS|>=2	ERT
171	PCDH15	Cocca et al. 2020	20 SNPs with |iHS|>=2	ERT
172	CTNNA3	Cocca et al. 2020	20 SNPs with |iHS|>=2	ERT
173	SIRT1	Cocca et al. 2020	20 SNPs with |iHS|>=2	ERT
174	GRID1	Cocca et al. 2020	20 SNPs with |iHS|>=2	ERT
175	LIPK	Cocca et al. 2020	20 SNPs with |iHS|>=2	ERT
176	SLIT1	Cocca et al. 2020	20 SNPs with |iHS|>=2	ERT
177	MMP26	Cocca et al. 2020	20 SNPs with |iHS|>=2	ERT
178	SOX6	Cocca et al. 2020	20 SNPs with |iHS|>=2	ERT
179	NUCB2	Cocca et al. 2020	20 SNPs with |iHS|>=2	ERT
180	NAV2	Cocca et al. 2020	20 SNPs with |iHS|>=2	ERT
181	PRMT3	Cocca et al. 2020	20 SNPs with |iHS|>=2	ERT
182	NELL1	Cocca et al. 2020	20 SNPs with |iHS|>=2	ERT
183	LUZP2	Cocca et al. 2020	20 SNPs with |iHS|>=2	ERT
184	WT1	Cocca et al. 2020	20 SNPs with |iHS|>=2	ERT
185	WT1-AS	Cocca et al. 2020	20 SNPs with |iHS|>=2	ERT
186	SLC1A2	Cocca et al. 2020	20 SNPs with |iHS|>=2	ERT
187	LRRC4C	Cocca et al. 2020	20 SNPs with |iHS|>=2	ERT
188	SHANK2	Cocca et al. 2020	20 SNPs with |iHS|>=2	ERT
189	TENM4	Cocca et al. 2020	20 SNPs with |iHS|>=2	ERT
190	RAB30	Cocca et al. 2020	20 SNPs with |iHS|>=2	ERT
191	DLG2	Cocca et al. 2020	20 SNPs with |iHS|>=2	ERT
192	DISC1FP1	Cocca et al. 2020	20 SNPs with |iHS|>=2	ERT
193	DDX10	Cocca et al. 2020	20 SNPs with |iHS|>=2	ERT
194	CLMP	Cocca et al. 2020	20 SNPs with |iHS|>=2	ERT
195	KIRREL3	Cocca et al. 2020	20 SNPs with |iHS|>=2	ERT
196	OPCML	Cocca et al. 2020	20 SNPs with |iHS|>=2	ERT
197	ANO2	Cocca et al. 2020	20 SNPs with |iHS|>=2	ERT
198	PRB1	Cocca et al. 2020	20 SNPs with |iHS|>=2	ERT
199	PLCZ1	Cocca et al. 2020	20 SNPs with |iHS|>=2	ERT
200	RBMS2	Cocca et al. 2020	20 SNPs with |iHS|>=2	ERT
201	FAM19A2	Cocca et al. 2020	20 SNPs with |iHS|>=2	ERT
202	PPFIA2	Cocca et al. 2020	20 SNPs with |iHS|>=2	ERT
203	CEP290	Cocca et al. 2020	20 SNPs with |iHS|>=2	ERT
204	ANKS1B	Cocca et al. 2020	20 SNPs with |iHS|>=2	ERT
205	PARP4P2	Cocca et al. 2020	20 SNPs with |iHS|>=2	ERT
206	RCBTB1	Cocca et al. 2020	20 SNPs with |iHS|>=2	ERT
207	GPC5	Cocca et al. 2020	20 SNPs with |iHS|>=2	ERT
208	GPC6	Cocca et al. 2020	20 SNPs with |iHS|>=2	ERT
209	CLDN10	Cocca et al. 2020	20 SNPs with |iHS|>=2	ERT
210	NALCN-AS1	Cocca et al. 2020	20 SNPs with |iHS|>=2	ERT
211	FAM155A	Cocca et al. 2020	20 SNPs with |iHS|>=2	ERT
212	SAMD4A	Cocca et al. 2020	20 SNPs with |iHS|>=2	ERT
213	CEP128	Cocca et al. 2020	20 SNPs with |iHS|>=2	ERT
214	STON2	Cocca et al. 2020	20 SNPs with |iHS|>=2	ERT
215	PWRN4	Cocca et al. 2020	20 SNPs with |iHS|>=2	ERT
216	GABRG3	Cocca et al. 2020	20 SNPs with |iHS|>=2	ERT
217	C15orf41	Cocca et al. 2020	20 SNPs with |iHS|>=2	ERT
218	MYO5A	Cocca et al. 2020	20 SNPs with |iHS|>=2	ERT
219	RFX7	Cocca et al. 2020	20 SNPs with |iHS|>=2	ERT
220	PARP16	Cocca et al. 2020	20 SNPs with |iHS|>=2	ERT
221	MEGF11	Cocca et al. 2020	20 SNPs with |iHS|>=2	ERT
222	THSD4	Cocca et al. 2020	20 SNPs with |iHS|>=2	ERT
223	IREB2	Cocca et al. 2020	20 SNPs with |iHS|>=2	ERT
224	EFTUD1	Cocca et al. 2020	20 SNPs with |iHS|>=2	ERT
225	PDE8A	Cocca et al. 2020	20 SNPs with |iHS|>=2	ERT
226	AGBL1	Cocca et al. 2020	20 SNPs with |iHS|>=2	ERT
227	RBFOX1	Cocca et al. 2020	20 SNPs with |iHS|>=2	ERT
228	SNX29	Cocca et al. 2020	20 SNPs with |iHS|>=2	ERT
229	SHISA9	Cocca et al. 2020	20 SNPs with |iHS|>=2	ERT
230	PRKCB	Cocca et al. 2020	20 SNPs with |iHS|>=2	ERT
231	ZNF423	Cocca et al. 2020	20 SNPs with |iHS|>=2	ERT
232	WWOX	Cocca et al. 2020	20 SNPs with |iHS|>=2	ERT
233	CDH13	Cocca et al. 2020	20 SNPs with |iHS|>=2	ERT
234	RPA1	Cocca et al. 2020	20 SNPs with |iHS|>=2	ERT
235	GLP2R	Cocca et al. 2020	20 SNPs with |iHS|>=2	ERT
236	COX10-AS1	Cocca et al. 2020	20 SNPs with |iHS|>=2	ERT
237	KANSL1	Cocca et al. 2020	20 SNPs with |iHS|>=2	ERT
238	CYTH1	Cocca et al. 2020	20 SNPs with |iHS|>=2	ERT
239	PTPRM	Cocca et al. 2020	20 SNPs with |iHS|>=2	ERT
240	PIEZO2	Cocca et al. 2020	20 SNPs with |iHS|>=2	ERT
241	GNAL	Cocca et al. 2020	20 SNPs with |iHS|>=2	ERT
242	CHST9	Cocca et al. 2020	20 SNPs with |iHS|>=2	ERT
243	FHOD3	Cocca et al. 2020	20 SNPs with |iHS|>=2	ERT
244	LINC00669	Cocca et al. 2020	20 SNPs with |iHS|>=2	ERT
245	DCC	Cocca et al. 2020	20 SNPs with |iHS|>=2	ERT
246	KDM4B	Cocca et al. 2020	20 SNPs with |iHS|>=2	ERT
247	PTPRS	Cocca et al. 2020	20 SNPs with |iHS|>=2	ERT
248	ARHGEF18	Cocca et al. 2020	20 SNPs with |iHS|>=2	ERT
249	TMC2	Cocca et al. 2020	20 SNPs with |iHS|>=2	ERT
250	SLX4IP	Cocca et al. 2020	20 SNPs with |iHS|>=2	ERT
251	MACROD2	Cocca et al. 2020	20 SNPs with |iHS|>=2	ERT
252	KIF16B	Cocca et al. 2020	20 SNPs with |iHS|>=2	ERT
253	PCSK2	Cocca et al. 2020	20 SNPs with |iHS|>=2	ERT
254	ZHX3	Cocca et al. 2020	20 SNPs with |iHS|>=2	ERT
255	PTPRT	Cocca et al. 2020	20 SNPs with |iHS|>=2	ERT
256	RUNX1	Cocca et al. 2020	20 SNPs with |iHS|>=2	ERT
257	DYRK1A	Cocca et al. 2020	20 SNPs with |iHS|>=2	ERT
258	LARGE	Cocca et al. 2020	20 SNPs with |iHS|>=2	ERT
259	PPARA	Cocca et al. 2020	20 SNPs with |iHS|>=2	ERT
260	MOV10L1	Cocca et al. 2020	20 SNPs with |iHS|>=2	ERT
1	KAZN	Cocca et al. 2020	20 SNPs with |iHS|>=2	SAU
2	CELA2A	Cocca et al. 2020	20 SNPs with |iHS|>=2	SAU
3	NKAIN1	Cocca et al. 2020	20 SNPs with |iHS|>=2	SAU
4	STIL	Cocca et al. 2020	20 SNPs with |iHS|>=2	SAU
5	SCP2	Cocca et al. 2020	20 SNPs with |iHS|>=2	SAU
6	DAB1	Cocca et al. 2020	20 SNPs with |iHS|>=2	SAU
7	DOCK7	Cocca et al. 2020	20 SNPs with |iHS|>=2	SAU
8	DNAJC6	Cocca et al. 2020	20 SNPs with |iHS|>=2	SAU
9	PTGER3	Cocca et al. 2020	20 SNPs with |iHS|>=2	SAU
10	ST6GALNAC5	Cocca et al. 2020	20 SNPs with |iHS|>=2	SAU
11	LPHN2	Cocca et al. 2020	20 SNPs with |iHS|>=2	SAU
12	LRRC8B	Cocca et al. 2020	20 SNPs with |iHS|>=2	SAU
13	EVI5	Cocca et al. 2020	20 SNPs with |iHS|>=2	SAU
14	LINC01057	Cocca et al. 2020	20 SNPs with |iHS|>=2	SAU
15	PTBP2	Cocca et al. 2020	20 SNPs with |iHS|>=2	SAU
16	DPYD	Cocca et al. 2020	20 SNPs with |iHS|>=2	SAU
17	OLFM3	Cocca et al. 2020	20 SNPs with |iHS|>=2	SAU
18	COL11A1	Cocca et al. 2020	20 SNPs with |iHS|>=2	SAU
19	RAP1A	Cocca et al. 2020	20 SNPs with |iHS|>=2	SAU
20	SPAG17	Cocca et al. 2020	20 SNPs with |iHS|>=2	SAU
21	ATF6	Cocca et al. 2020	20 SNPs with |iHS|>=2	SAU
22	MAEL	Cocca et al. 2020	20 SNPs with |iHS|>=2	SAU
23	RABGAP1L	Cocca et al. 2020	20 SNPs with |iHS|>=2	SAU
24	RASAL2	Cocca et al. 2020	20 SNPs with |iHS|>=2	SAU
25	HHAT	Cocca et al. 2020	20 SNPs with |iHS|>=2	SAU
26	HHIPL2	Cocca et al. 2020	20 SNPs with |iHS|>=2	SAU
27	RYR2	Cocca et al. 2020	20 SNPs with |iHS|>=2	SAU
28	RGS7	Cocca et al. 2020	20 SNPs with |iHS|>=2	SAU
29	SMYD3	Cocca et al. 2020	20 SNPs with |iHS|>=2	SAU
30	ASAP2	Cocca et al. 2020	20 SNPs with |iHS|>=2	SAU
31	ROCK2	Cocca et al. 2020	20 SNPs with |iHS|>=2	SAU
32	GEN1	Cocca et al. 2020	20 SNPs with |iHS|>=2	SAU
33	LCLAT1	Cocca et al. 2020	20 SNPs with |iHS|>=2	SAU
34	GALNT14	Cocca et al. 2020	20 SNPs with |iHS|>=2	SAU
35	MTA3	Cocca et al. 2020	20 SNPs with |iHS|>=2	SAU
36	WDPCP	Cocca et al. 2020	20 SNPs with |iHS|>=2	SAU
37	APLF	Cocca et al. 2020	20 SNPs with |iHS|>=2	SAU
38	LRRTM4	Cocca et al. 2020	20 SNPs with |iHS|>=2	SAU
39	CTNNA2	Cocca et al. 2020	20 SNPs with |iHS|>=2	SAU
40	DPP10	Cocca et al. 2020	20 SNPs with |iHS|>=2	SAU
41	THSD7B	Cocca et al. 2020	20 SNPs with |iHS|>=2	SAU
42	LRP1B	Cocca et al. 2020	20 SNPs with |iHS|>=2	SAU
43	ARHGAP15	Cocca et al. 2020	20 SNPs with |iHS|>=2	SAU
44	MBD5	Cocca et al. 2020	20 SNPs with |iHS|>=2	SAU
45	KCNH7	Cocca et al. 2020	20 SNPs with |iHS|>=2	SAU
46	XIRP2	Cocca et al. 2020	20 SNPs with |iHS|>=2	SAU
47	CHN1	Cocca et al. 2020	20 SNPs with |iHS|>=2	SAU
48	PDE11A	Cocca et al. 2020	20 SNPs with |iHS|>=2	SAU
49	PDE1A	Cocca et al. 2020	20 SNPs with |iHS|>=2	SAU
50	PARD3B	Cocca et al. 2020	20 SNPs with |iHS|>=2	SAU
51	PLEKHM3	Cocca et al. 2020	20 SNPs with |iHS|>=2	SAU
52	PTH2R	Cocca et al. 2020	20 SNPs with |iHS|>=2	SAU
53	VWC2L	Cocca et al. 2020	20 SNPs with |iHS|>=2	SAU
54	DIRC3	Cocca et al. 2020	20 SNPs with |iHS|>=2	SAU
55	RHBDD1	Cocca et al. 2020	20 SNPs with |iHS|>=2	SAU
56	DAW1	Cocca et al. 2020	20 SNPs with |iHS|>=2	SAU
57	DNER	Cocca et al. 2020	20 SNPs with |iHS|>=2	SAU
58	MLPH	Cocca et al. 2020	20 SNPs with |iHS|>=2	SAU
59	SUMF1	Cocca et al. 2020	20 SNPs with |iHS|>=2	SAU
60	GRIP2	Cocca et al. 2020	20 SNPs with |iHS|>=2	SAU
61	C3orf20	Cocca et al. 2020	20 SNPs with |iHS|>=2	SAU
62	TBC1D5	Cocca et al. 2020	20 SNPs with |iHS|>=2	SAU
63	PP2D1	Cocca et al. 2020	20 SNPs with |iHS|>=2	SAU
64	ZNF385D	Cocca et al. 2020	20 SNPs with |iHS|>=2	SAU
65	UBE2E2	Cocca et al. 2020	20 SNPs with |iHS|>=2	SAU
66	NKIRAS1	Cocca et al. 2020	20 SNPs with |iHS|>=2	SAU
67	SACM1L	Cocca et al. 2020	20 SNPs with |iHS|>=2	SAU
68	MAP4	Cocca et al. 2020	20 SNPs with |iHS|>=2	SAU
69	FHIT	Cocca et al. 2020	20 SNPs with |iHS|>=2	SAU
70	SYNPR	Cocca et al. 2020	20 SNPs with |iHS|>=2	SAU
71	FOXP1	Cocca et al. 2020	20 SNPs with |iHS|>=2	SAU
72	ROBO1	Cocca et al. 2020	20 SNPs with |iHS|>=2	SAU
73	ALCAM	Cocca et al. 2020	20 SNPs with |iHS|>=2	SAU
74	CBLB	Cocca et al. 2020	20 SNPs with |iHS|>=2	SAU
75	WDR52	Cocca et al. 2020	20 SNPs with |iHS|>=2	SAU
76	LSAMP	Cocca et al. 2020	20 SNPs with |iHS|>=2	SAU
77	ZNF148	Cocca et al. 2020	20 SNPs with |iHS|>=2	SAU
78	RPN1	Cocca et al. 2020	20 SNPs with |iHS|>=2	SAU
79	CPNE4	Cocca et al. 2020	20 SNPs with |iHS|>=2	SAU
80	CLSTN2	Cocca et al. 2020	20 SNPs with |iHS|>=2	SAU
81	SLC9A9	Cocca et al. 2020	20 SNPs with |iHS|>=2	SAU
82	PLSCR2	Cocca et al. 2020	20 SNPs with |iHS|>=2	SAU
83	RSRC1	Cocca et al. 2020	20 SNPs with |iHS|>=2	SAU
84	MECOM	Cocca et al. 2020	20 SNPs with |iHS|>=2	SAU
85	PRKCI	Cocca et al. 2020	20 SNPs with |iHS|>=2	SAU
86	NAALADL2	Cocca et al. 2020	20 SNPs with |iHS|>=2	SAU
87	LPP	Cocca et al. 2020	20 SNPs with |iHS|>=2	SAU
88	STK32B	Cocca et al. 2020	20 SNPs with |iHS|>=2	SAU
89	AFAP1	Cocca et al. 2020	20 SNPs with |iHS|>=2	SAU
90	TAPT1-AS1	Cocca et al. 2020	20 SNPs with |iHS|>=2	SAU
91	LDB2	Cocca et al. 2020	20 SNPs with |iHS|>=2	SAU
92	KCTD8	Cocca et al. 2020	20 SNPs with |iHS|>=2	SAU
93	SCFD2	Cocca et al. 2020	20 SNPs with |iHS|>=2	SAU
94	FIP1L1	Cocca et al. 2020	20 SNPs with |iHS|>=2	SAU
95	SRD5A3-AS1	Cocca et al. 2020	20 SNPs with |iHS|>=2	SAU
96	CLOCK	Cocca et al. 2020	20 SNPs with |iHS|>=2	SAU
97	TMPRSS11F	Cocca et al. 2020	20 SNPs with |iHS|>=2	SAU
98	CCNG2	Cocca et al. 2020	20 SNPs with |iHS|>=2	SAU
99	ARHGAP24	Cocca et al. 2020	20 SNPs with |iHS|>=2	SAU
100	FAM13A	Cocca et al. 2020	20 SNPs with |iHS|>=2	SAU
101	CCSER1	Cocca et al. 2020	20 SNPs with |iHS|>=2	SAU
102	STPG2	Cocca et al. 2020	20 SNPs with |iHS|>=2	SAU
103	RAP1GDS1	Cocca et al. 2020	20 SNPs with |iHS|>=2	SAU
104	BANK1	Cocca et al. 2020	20 SNPs with |iHS|>=2	SAU
105	LEF1	Cocca et al. 2020	20 SNPs with |iHS|>=2	SAU
106	SPATA5	Cocca et al. 2020	20 SNPs with |iHS|>=2	SAU
107	EDNRA	Cocca et al. 2020	20 SNPs with |iHS|>=2	SAU
108	FAM160A1	Cocca et al. 2020	20 SNPs with |iHS|>=2	SAU
109	GALNTL6	Cocca et al. 2020	20 SNPs with |iHS|>=2	SAU
110	PRIMPOL	Cocca et al. 2020	20 SNPs with |iHS|>=2	SAU
111	SORBS2	Cocca et al. 2020	20 SNPs with |iHS|>=2	SAU
112	F11-AS1	Cocca et al. 2020	20 SNPs with |iHS|>=2	SAU
113	CDH18	Cocca et al. 2020	20 SNPs with |iHS|>=2	SAU
114	PDZD2	Cocca et al. 2020	20 SNPs with |iHS|>=2	SAU
115	EGFLAM	Cocca et al. 2020	20 SNPs with |iHS|>=2	SAU
116	MAST4	Cocca et al. 2020	20 SNPs with |iHS|>=2	SAU
117	ARSB	Cocca et al. 2020	20 SNPs with |iHS|>=2	SAU
118	ANKRD32	Cocca et al. 2020	20 SNPs with |iHS|>=2	SAU
119	FBXL17	Cocca et al. 2020	20 SNPs with |iHS|>=2	SAU
120	MAN2A1	Cocca et al. 2020	20 SNPs with |iHS|>=2	SAU
121	CSNK1G3	Cocca et al. 2020	20 SNPs with |iHS|>=2	SAU
122	ADAMTS19	Cocca et al. 2020	20 SNPs with |iHS|>=2	SAU
123	CYSTM1	Cocca et al. 2020	20 SNPs with |iHS|>=2	SAU
124	KCTD16	Cocca et al. 2020	20 SNPs with |iHS|>=2	SAU
125	SH3RF2	Cocca et al. 2020	20 SNPs with |iHS|>=2	SAU
126	GABRA6	Cocca et al. 2020	20 SNPs with |iHS|>=2	SAU
127	TENM2	Cocca et al. 2020	20 SNPs with |iHS|>=2	SAU
128	SLIT3	Cocca et al. 2020	20 SNPs with |iHS|>=2	SAU
129	BTNL8	Cocca et al. 2020	20 SNPs with |iHS|>=2	SAU
130	BLOC1S5-TXNDC5	Cocca et al. 2020	20 SNPs with |iHS|>=2	SAU
131	OFCC1	Cocca et al. 2020	20 SNPs with |iHS|>=2	SAU
132	HIVEP1	Cocca et al. 2020	20 SNPs with |iHS|>=2	SAU
133	CASC15	Cocca et al. 2020	20 SNPs with |iHS|>=2	SAU
134	DCDC2	Cocca et al. 2020	20 SNPs with |iHS|>=2	SAU
135	HCG17	Cocca et al. 2020	20 SNPs with |iHS|>=2	SAU
136	MICB	Cocca et al. 2020	20 SNPs with |iHS|>=2	SAU
137	HLA-DRB6	Cocca et al. 2020	20 SNPs with |iHS|>=2	SAU
138	GRM4	Cocca et al. 2020	20 SNPs with |iHS|>=2	SAU
139	ZFAND3	Cocca et al. 2020	20 SNPs with |iHS|>=2	SAU
140	DNAH8	Cocca et al. 2020	20 SNPs with |iHS|>=2	SAU
141	LRFN2	Cocca et al. 2020	20 SNPs with |iHS|>=2	SAU
142	ADCY10P1	Cocca et al. 2020	20 SNPs with |iHS|>=2	SAU
143	EYS	Cocca et al. 2020	20 SNPs with |iHS|>=2	SAU
144	BAI3	Cocca et al. 2020	20 SNPs with |iHS|>=2	SAU
145	SENP6	Cocca et al. 2020	20 SNPs with |iHS|>=2	SAU
146	MYO6	Cocca et al. 2020	20 SNPs with |iHS|>=2	SAU
147	MEI4	Cocca et al. 2020	20 SNPs with |iHS|>=2	SAU
148	TTK	Cocca et al. 2020	20 SNPs with |iHS|>=2	SAU
149	SCML4	Cocca et al. 2020	20 SNPs with |iHS|>=2	SAU
150	NKAIN2	Cocca et al. 2020	20 SNPs with |iHS|>=2	SAU
151	SASH1	Cocca et al. 2020	20 SNPs with |iHS|>=2	SAU
152	CNKSR3	Cocca et al. 2020	20 SNPs with |iHS|>=2	SAU
153	ARID1B	Cocca et al. 2020	20 SNPs with |iHS|>=2	SAU
154	PARK2	Cocca et al. 2020	20 SNPs with |iHS|>=2	SAU
155	WDR27	Cocca et al. 2020	20 SNPs with |iHS|>=2	SAU
156	SDK1	Cocca et al. 2020	20 SNPs with |iHS|>=2	SAU
157	PHF14	Cocca et al. 2020	20 SNPs with |iHS|>=2	SAU
158	AGMO	Cocca et al. 2020	20 SNPs with |iHS|>=2	SAU
159	ISPD	Cocca et al. 2020	20 SNPs with |iHS|>=2	SAU
160	HDAC9	Cocca et al. 2020	20 SNPs with |iHS|>=2	SAU
161	ITGB8	Cocca et al. 2020	20 SNPs with |iHS|>=2	SAU
162	CREB5	Cocca et al. 2020	20 SNPs with |iHS|>=2	SAU
163	NPSR1-AS1	Cocca et al. 2020	20 SNPs with |iHS|>=2	SAU
164	VPS41	Cocca et al. 2020	20 SNPs with |iHS|>=2	SAU
165	SUGCT	Cocca et al. 2020	20 SNPs with |iHS|>=2	SAU
166	ABCA13	Cocca et al. 2020	20 SNPs with |iHS|>=2	SAU
167	INTS4L1	Cocca et al. 2020	20 SNPs with |iHS|>=2	SAU
168	TYW1	Cocca et al. 2020	20 SNPs with |iHS|>=2	SAU
169	AUTS2	Cocca et al. 2020	20 SNPs with |iHS|>=2	SAU
170	CALN1	Cocca et al. 2020	20 SNPs with |iHS|>=2	SAU
171	CLIP2	Cocca et al. 2020	20 SNPs with |iHS|>=2	SAU
172	UPK3B	Cocca et al. 2020	20 SNPs with |iHS|>=2	SAU
173	CDK14	Cocca et al. 2020	20 SNPs with |iHS|>=2	SAU
174	BAIAP2L1	Cocca et al. 2020	20 SNPs with |iHS|>=2	SAU
175	IMMP2L	Cocca et al. 2020	20 SNPs with |iHS|>=2	SAU
176	ING3	Cocca et al. 2020	20 SNPs with |iHS|>=2	SAU
177	CPED1	Cocca et al. 2020	20 SNPs with |iHS|>=2	SAU
178	GRM8	Cocca et al. 2020	20 SNPs with |iHS|>=2	SAU
179	SND1	Cocca et al. 2020	20 SNPs with |iHS|>=2	SAU
180	DENND2A	Cocca et al. 2020	20 SNPs with |iHS|>=2	SAU
181	CNTNAP2	Cocca et al. 2020	20 SNPs with |iHS|>=2	SAU
182	PRKAG2	Cocca et al. 2020	20 SNPs with |iHS|>=2	SAU
183	ACTR3B	Cocca et al. 2020	20 SNPs with |iHS|>=2	SAU
184	DPP6	Cocca et al. 2020	20 SNPs with |iHS|>=2	SAU
185	PTPRN2	Cocca et al. 2020	20 SNPs with |iHS|>=2	SAU
186	DLGAP2	Cocca et al. 2020	20 SNPs with |iHS|>=2	SAU
187	CSMD1	Cocca et al. 2020	20 SNPs with |iHS|>=2	SAU
188	SGCZ	Cocca et al. 2020	20 SNPs with |iHS|>=2	SAU
189	TUSC3	Cocca et al. 2020	20 SNPs with |iHS|>=2	SAU
190	EBF2	Cocca et al. 2020	20 SNPs with |iHS|>=2	SAU
191	PTK2B	Cocca et al. 2020	20 SNPs with |iHS|>=2	SAU
192	UNC5D	Cocca et al. 2020	20 SNPs with |iHS|>=2	SAU
193	TOX	Cocca et al. 2020	20 SNPs with |iHS|>=2	SAU
194	KCNB2	Cocca et al. 2020	20 SNPs with |iHS|>=2	SAU
195	CNBD1	Cocca et al. 2020	20 SNPs with |iHS|>=2	SAU
196	NCALD	Cocca et al. 2020	20 SNPs with |iHS|>=2	SAU
197	OXR1	Cocca et al. 2020	20 SNPs with |iHS|>=2	SAU
198	CSMD3	Cocca et al. 2020	20 SNPs with |iHS|>=2	SAU
199	LINC00536	Cocca et al. 2020	20 SNPs with |iHS|>=2	SAU
200	SNTB1	Cocca et al. 2020	20 SNPs with |iHS|>=2	SAU
201	TBC1D31	Cocca et al. 2020	20 SNPs with |iHS|>=2	SAU
202	PCAT1	Cocca et al. 2020	20 SNPs with |iHS|>=2	SAU
203	PVT1	Cocca et al. 2020	20 SNPs with |iHS|>=2	SAU
204	CCDC26	Cocca et al. 2020	20 SNPs with |iHS|>=2	SAU
205	ASAP1	Cocca et al. 2020	20 SNPs with |iHS|>=2	SAU
206	FAM135B	Cocca et al. 2020	20 SNPs with |iHS|>=2	SAU
207	INSL6	Cocca et al. 2020	20 SNPs with |iHS|>=2	SAU
208	TMEM261	Cocca et al. 2020	20 SNPs with |iHS|>=2	SAU
209	PTPRD	Cocca et al. 2020	20 SNPs with |iHS|>=2	SAU
210	CCDC171	Cocca et al. 2020	20 SNPs with |iHS|>=2	SAU
211	BNC2	Cocca et al. 2020	20 SNPs with |iHS|>=2	SAU
212	ADAMTSL1	Cocca et al. 2020	20 SNPs with |iHS|>=2	SAU
213	DENND4C	Cocca et al. 2020	20 SNPs with |iHS|>=2	SAU
214	APBA1	Cocca et al. 2020	20 SNPs with |iHS|>=2	SAU
215	MAMDC2	Cocca et al. 2020	20 SNPs with |iHS|>=2	SAU
216	TRPM3	Cocca et al. 2020	20 SNPs with |iHS|>=2	SAU
217	PCSK5	Cocca et al. 2020	20 SNPs with |iHS|>=2	SAU
218	GCNT1	Cocca et al. 2020	20 SNPs with |iHS|>=2	SAU
219	PRUNE2	Cocca et al. 2020	20 SNPs with |iHS|>=2	SAU
220	VPS13A	Cocca et al. 2020	20 SNPs with |iHS|>=2	SAU
221	GNAQ	Cocca et al. 2020	20 SNPs with |iHS|>=2	SAU
222	CENPP	Cocca et al. 2020	20 SNPs with |iHS|>=2	SAU
223	INVS	Cocca et al. 2020	20 SNPs with |iHS|>=2	SAU
224	PALM2	Cocca et al. 2020	20 SNPs with |iHS|>=2	SAU
225	SNX30	Cocca et al. 2020	20 SNPs with |iHS|>=2	SAU
226	PRPF4	Cocca et al. 2020	20 SNPs with |iHS|>=2	SAU
227	RGS3	Cocca et al. 2020	20 SNPs with |iHS|>=2	SAU
228	ASTN2	Cocca et al. 2020	20 SNPs with |iHS|>=2	SAU
229	VAV2	Cocca et al. 2020	20 SNPs with |iHS|>=2	SAU
230	COL5A1	Cocca et al. 2020	20 SNPs with |iHS|>=2	SAU
231	EHMT1	Cocca et al. 2020	20 SNPs with |iHS|>=2	SAU
232	CACNA1B	Cocca et al. 2020	20 SNPs with |iHS|>=2	SAU
233	BEND7	Cocca et al. 2020	20 SNPs with |iHS|>=2	SAU
234	FRMD4A	Cocca et al. 2020	20 SNPs with |iHS|>=2	SAU
235	CUBN	Cocca et al. 2020	20 SNPs with |iHS|>=2	SAU
236	ST8SIA6	Cocca et al. 2020	20 SNPs with |iHS|>=2	SAU
237	STAM	Cocca et al. 2020	20 SNPs with |iHS|>=2	SAU
238	CACNB2	Cocca et al. 2020	20 SNPs with |iHS|>=2	SAU
239	ARMC4	Cocca et al. 2020	20 SNPs with |iHS|>=2	SAU
240	PRKG1	Cocca et al. 2020	20 SNPs with |iHS|>=2	SAU
241	PCDH15	Cocca et al. 2020	20 SNPs with |iHS|>=2	SAU
242	HERC4	Cocca et al. 2020	20 SNPs with |iHS|>=2	SAU
243	PPA1	Cocca et al. 2020	20 SNPs with |iHS|>=2	SAU
244	SAMD8	Cocca et al. 2020	20 SNPs with |iHS|>=2	SAU
245	KCNMA1	Cocca et al. 2020	20 SNPs with |iHS|>=2	SAU
246	NRG3	Cocca et al. 2020	20 SNPs with |iHS|>=2	SAU
247	CCSER2	Cocca et al. 2020	20 SNPs with |iHS|>=2	SAU
248	GRID1	Cocca et al. 2020	20 SNPs with |iHS|>=2	SAU
249	HTR7	Cocca et al. 2020	20 SNPs with |iHS|>=2	SAU
250	PLCE1	Cocca et al. 2020	20 SNPs with |iHS|>=2	SAU
251	NOC3L	Cocca et al. 2020	20 SNPs with |iHS|>=2	SAU
252	TBC1D12	Cocca et al. 2020	20 SNPs with |iHS|>=2	SAU
253	CYP2C19	Cocca et al. 2020	20 SNPs with |iHS|>=2	SAU
254	ENTPD1	Cocca et al. 2020	20 SNPs with |iHS|>=2	SAU
255	PIK3AP1	Cocca et al. 2020	20 SNPs with |iHS|>=2	SAU
256	SLIT1	Cocca et al. 2020	20 SNPs with |iHS|>=2	SAU
257	HPSE2	Cocca et al. 2020	20 SNPs with |iHS|>=2	SAU
258	SORCS3	Cocca et al. 2020	20 SNPs with |iHS|>=2	SAU
259	SHOC2	Cocca et al. 2020	20 SNPs with |iHS|>=2	SAU
260	CACUL1	Cocca et al. 2020	20 SNPs with |iHS|>=2	SAU
261	MUC2	Cocca et al. 2020	20 SNPs with |iHS|>=2	SAU
262	STIM1	Cocca et al. 2020	20 SNPs with |iHS|>=2	SAU
263	MMP26	Cocca et al. 2020	20 SNPs with |iHS|>=2	SAU
264	SBF2	Cocca et al. 2020	20 SNPs with |iHS|>=2	SAU
265	GALNT18	Cocca et al. 2020	20 SNPs with |iHS|>=2	SAU
266	PLEKHA7	Cocca et al. 2020	20 SNPs with |iHS|>=2	SAU
267	SERGEF	Cocca et al. 2020	20 SNPs with |iHS|>=2	SAU
268	TSG101	Cocca et al. 2020	20 SNPs with |iHS|>=2	SAU
269	UEVLD	Cocca et al. 2020	20 SNPs with |iHS|>=2	SAU
270	NELL1	Cocca et al. 2020	20 SNPs with |iHS|>=2	SAU
271	LUZP2	Cocca et al. 2020	20 SNPs with |iHS|>=2	SAU
272	ANO3	Cocca et al. 2020	20 SNPs with |iHS|>=2	SAU
273	MTMR2	Cocca et al. 2020	20 SNPs with |iHS|>=2	SAU
274	MAML2	Cocca et al. 2020	20 SNPs with |iHS|>=2	SAU
275	CNTN5	Cocca et al. 2020	20 SNPs with |iHS|>=2	SAU
[truncated: 980 more rows]
